# Supplementary material for: Clonal diversification and histogenesis of malignant germ cell tumours
Source: Nat Commun. 2022 Aug 11;13:4272. doi: 10.1038/s41467-022-31375-4 (PMC9372159; doi:10.1038/s41467-022-31375-4)
Supplement: Supplementary file 7 — Source data [file 41467_2022_31375_MOESM7_ESM.xlsx]

## Sheet: Figure 1c
Figure 1c - Contribution of each trinucleotide context to SBS-A
Trinuclotide context	SBS-A
A[C>A]A	0.00999015
A[C>A]C	0.00569026
A[C>A]G	0.0416808
A[C>A]T	0.0125649
C[C>A]A	0.00648098
C[C>A]C	0.00378899
C[C>A]G	0.032481
C[C>A]T	0.0052808
G[C>A]A	0.0114143
G[C>A]C	0.00167
G[C>A]G	0.0148093
G[C>A]T	0.00469747
T[C>A]A	0.00751844
T[C>A]C	0.00318666
T[C>A]G	0.0147459
T[C>A]T	0.0122129
A[C>G]A	0.00774862
A[C>G]C	0.00748439
A[C>G]G	0.147127
A[C>G]T	0.00568264
C[C>G]A	0.0119236
C[C>G]C	0.0132045
C[C>G]G	0.0340154
C[C>G]T	0.0109554
G[C>G]A	0.00591084
G[C>G]C	0.00789158
G[C>G]G	0.0120288
G[C>G]T	0.00643595
T[C>G]A	0.0061072
T[C>G]C	0.0176467
T[C>G]G	0.0491892
T[C>G]T	0.00717375
A[C>T]A	0.0118132
A[C>T]C	0.0047981
A[C>T]G	0.0239842
A[C>T]T	0.0171544
C[C>T]A	0.00965739
C[C>T]C	0.00418813
C[C>T]G	0.0170349
C[C>T]T	0.00803126
G[C>T]A	0.00750053
G[C>T]C	0.00541123
G[C>T]G	0.00326322
G[C>T]T	0.0130533
T[C>T]A	0.00829406
T[C>T]C	0.0117223
T[C>T]G	0.0173529
T[C>T]T	0.0103937
A[T>A]A	0.00376915
A[T>A]C	0.00448148
A[T>A]G	0.0101763
A[T>A]T	0.00618691
C[T>A]A	0.00647513
C[T>A]C	0.0107092
C[T>A]G	0.00486636
C[T>A]T	0.0148608
G[T>A]A	0.00341039
G[T>A]C	0.00685576
G[T>A]G	0.00431188
G[T>A]T	0.00704313
T[T>A]A	0.00455642
T[T>A]C	0.00205139
T[T>A]G	0.001668
T[T>A]T	0.0153973
A[T>C]A	0.00543924
A[T>C]C	0.00460516
A[T>C]G	0.00772765
A[T>C]T	0.0092107
C[T>C]A	0.00432605
C[T>C]C	0.00840043
C[T>C]G	0.00583524
C[T>C]T	0.0130397
G[T>C]A	0.00521016
G[T>C]C	0.00145711
G[T>C]G	0.00447604
G[T>C]T	0.00960747
T[T>C]A	0.00956738
T[T>C]C	0.00177082
T[T>C]G	0.0078769
T[T>C]T	0.00469181
A[T>G]A	0.00206095
A[T>G]C	0.00184031
A[T>G]G	0.0131574
A[T>G]T	0.00295039
C[T>G]A	0.00247443
C[T>G]C	0.00285031
C[T>G]G	0.0138593
C[T>G]T	0.00556682
G[T>G]A	0.00229419
G[T>G]C	0.00108618
G[T>G]G	0.00341261
G[T>G]T	0.00455669
T[T>G]A	0.00517213
T[T>G]C	0.00294831
T[T>G]G	0.00702958
T[T>G]T	0.00628768

## Sheet: Figure 2b abbreviations
Figure 2b - PCAWG tumour abbrevations
Lymph-CLL	Chronic lymphocytic leukaemia
CNS-PiloAstro	Pilocytic astrocytoma
CNS-Oligo	Oligodendroglioma
Bone-Epith	Adamantinoma / Chordoma
Lymph-BNHL	Burkitt / Diffuse large B-cell / Follicular / Marginal
Kidney-RCC.papillary	Papillary type renal cell carcinoma (RCC)
Prost-AdenoCA	Prostate adenocarcinoma
Kidney-RCC.clearcell	Clear cell RCC
CNS-GBM	Glioblastoma
CNS-Medullo	Medulloblastoma
Liver-HCC	Hepatocellular carcinoma / combined with cholangiocarcinoma
Uterus-AdenoCA	Uterus adenocarcinoma / endometrioid / serous cystadenocarcinoma
Panc-Endocrine	Pancreas neuroendocrine carcinoma
Biliary-AdenoCA	Biliary papillary adenocarcinoma
Panc-AdenoCA	Pancreas adenocarcinoma / acinar cell / mucinous
ColoRect-AdenoCA	Colorectum adenocarcinoma / mucinous
Cervix-SCC	Cervix squamous cell carcinoma (SCC)
SoftTissue-Liposarc	Liposarcoma
Stomach-AdenoCA	Stomach adenocarcinoma / mucinous / papillary / tubular
Breast-LobularCA	Breast lobular carcinoma
Head-SCC	Head and neck SCC
Kidney-ChRCC	Chromophobe type RCC
SoftTissue-Leiomyo	Leiomyosarcoma
Breast-AdenoCA	Breast infiltrating duct carcinoma / medullary / mucinous
Skin-Melanoma	Malignant melanoma
Ovary – AdenoCA	Ovary adenocarcinoma / serous cystadenocarcinoma
Eso-AdenoCA	Oesophagus adenocarcinoma
Lung-AdenoCA	Lung adenocarcinoma / adenocarcinoma in situ
Bladder-TCC	Transitional cell carcinoma
Lung-SCC	Lung SCC / basaloid
Bone-Osteosarc	Osteosarcoma

## Sheet: Figure 2c
Figure 2c - Log2(TPM) values for microdissected tissues, calculated using the restricted set of protein-coding features used in analysis
	PD42036a_SL0E_SEC01_A1	PD42036a_SL0E_SEC01_B1	PD42036a_SL0E_SEC01_C1	PD42036a_SL0E_SEC01_D1	PD42036a_SL0E_SEC01_E1	PD42036a_SL0E_SEC01_F1	PD42036a_SL0E_SEC01_G1	PD42036a_SL0E_SEC01_H1	PD42036a_SL0E_SEC02_A1	PD42036a_SL0E_SEC02_A2	PD42036a_SL0E_SEC02_B1	PD42036a_SL0E_SEC02_B2	PD42036a_SL0E_SEC02_C1	PD42036a_SL0E_SEC02_C2	PD42036a_SL0E_SEC02_D1	PD42036a_SL0E_SEC02_D2	PD42036a_SL0E_SEC02_E1	PD42036a_SL0E_SEC02_E2	PD42036a_SL0E_SEC02_F1	PD42036a_SL0E_SEC02_F2	PD42036a_SL0E_SEC02_G1	PD42036a_SL0E_SEC02_G2	PD42036a_SL0E_SEC02_H1	PD42036a_SL0E_SEC02_H2	PD42036b_SL0D_SEC01_A2	PD42036b_SL0D_SEC01_B2	PD42036b_SL0D_SEC01_C2	PD42036b_SL0D_SEC01_D2	PD42036b_SL0D_SEC01_E2	PD42036b_SL0D_SEC01_F2	PD42036b_SL0D_SEC01_G2	PD42036b_SL0D_SEC01_H2	PD42036b_SL0D_SEC02_A1	PD42036b_SL0D_SEC02_B1	PD42036b_SL0D_SEC02_C1	PD42036b_SL0D_SEC02_D1	PD42036b_SL0D_SEC02_E1	PD42036b_SL0D_SEC02_F1	PD42036b_SL0D_SEC02_G1	PD42036b_SL0D_SEC02_H1	PD42036b_SL0F_SEC01_A2	PD42036b_SL0F_SEC01_B2	PD42036b_SL0F_SEC01_C2	PD42036b_SL0F_SEC01_D2	PD42036b_SL0F_SEC01_E2	PD42036b_SL0F_SEC01_F2	PD42036b_SL0F_SEC01_G2	PD42036b_SL0F_SEC01_H2	PD42569c_01_A1
A1BG	3.92448	0	0	0	6.02431	0	0	4.87791	0	0	0	0	2.99408	0	1.56096	0	0	0	0	0	0	0	0	0	0	1.84793	0	0	1.74276	0	0	0	0	0	0	0	3.78516	4.4507	4.02601	1.24456	0.990042	0	0	0	0	0	0	0	4.33952
A1CF	4.31719	0	4.1074	1.44616	5.23881	4.64182	2.88191	4.93649	0	0	0	0	3.9572	0	0.858916	0	1.34413	0	0.85235	0	2.01373	0	2.64953	0	1.73569	0	2.18766	0	2.97321	2.51305	0	3.07099	0	3.57334	0	0.586536	2.93874	4.02093	5.5126	0	2.757	0.811742	2.1226	0	0.577629	1.28046	2.15975	0.92081	4.64877
A2M	6.27696	6.51321	7.00002	6.2525	7.2461	5.94751	6.06369	7.29419	6.51267	6.38841	5.37965	6.03081	6.10362	5.4262	6.09418	6.861	6.33728	6.25182	5.97246	6.26059	5.8033	6.63954	5.87093	6.70685	3.66503	4.11388	3.25665	3.40856	4.78171	2.18306	4.34297	4.39546	3.55352	4.51532	4.30884	4.51619	5.61885	6.12402	5.74883	4.95778	4.14646	5.704	5.64448	4.31453	4.62653	3.26291	4.13103	5.27125	6.04906
A2ML1	5.07374	4.39767	5.13587	3.86871	7.78606	4.5981	4.23287	6.88084	5.96349	4.24208	5.30304	3.87043	4.98069	3.97134	4.55266	4.99988	4.18577	3.93141	4.83475	6.47892	4.85628	3.25297	4.19688	1.87189	2.02301	2.74512	2.50474	2.12545	3.49803	0	3.85726	2.77423	0	2.53088	4.00721	3.25929	4.27882	5.54801	4.45742	3.78351	3.42464	4.16065	3.89377	4.08775	3.66157	1.93315	4.14752	3.20497	4.3221
A3GALT2	0	0	0	0	4.97356	0	0	0	0	0	0	0	0	0	0	0	0	0	0	0	0	0	0	0	0	0	0	0	0	0	0	0	0	5.09099	0	0	3.71566	0	0	2.63228	2.24638	0	3.8163	2.19332	0	0	0	0	3.96491
A4GALT	7.57145	7.76089	7.41393	7.76608	6.78195	7.80248	8.16417	7.45105	9.09053	7.49627	7.83731	8.43658	8.77233	8.65053	8.27138	7.73151	8.56062	8.15985	8.14063	8.36321	8.40118	7.45209	7.96901	8.657	1.82158	0	0	0	0	0	3.22812	2.54387	5.16793	0	0	1.39881	2.91202	3.01812	0	1.51808	1.22803	4.19002	3.57853	2.61451	2.89273	3.36831	2.25473	0	5.4234
A4GNT	0	0	0	4.30051	4.25707	0	5.15166	6.34536	0	4.12302	4.66743	3.96879	0	0	3.83148	5.04245	4.91662	2.91311	2.42422	6.93347	4.68436	3.67009	5.45619	0	0	0	0	0	2.65726	0	3.89819	0	0	0	0	0	0	5.18592	5.15333	0	0	0	0	0	0	0	0	0	4.76128
AACS	5.7915	5.87578	6.0215	5.91159	6.43912	5.82552	5.78633	6.42401	6.46912	5.60312	5.16723	5.62653	6.15499	4.60469	5.91289	6.18502	5.76207	5.7795	6.34489	3.46054	5.99013	5.62064	5.99921	4.34478	4.77756	5.14195	5.45515	4.64646	4.70739	5.38364	5.45522	4.73496	3.99252	4.63593	4.25143	4.67535	4.54136	5.06494	3.63482	4.27895	4.40165	5.14009	4.37417	4.19694	4.10133	3.78611	4.39311	4.3733	4.84765
AADAC	5.38814	2.77831	5.26269	3.99052	6.60287	4.90911	2.48157	6.91142	0	4.59999	4.75057	3.50781	3.22752	0	0	4.81471	3.30144	4.19688	3.36095	0	3.2848	0	4.01645	0	4.23945	4.30246	2.34883	3.06401	4.55732	0	0	3.25167	0	0	0	2.76044	2.27458	5.99199	6.79665	4.58634	3.68293	2.41916	3.58936	3.62073	0	0	3.45734	3.49626	5.8193
AADACL2	2.45471	0	2.83783	0.861225	2.05806	1.76066	1.32663	4.15612	4.87886	0.563648	0	1.18888	1.24854	0	2.02918	1.69244	1.29689	0.651082	1.33644	0	0	0	2.85656	0	0	1.61062	1.23062	1.14466	1.51293	2.44839	0	1.92752	0	0	2.7914	2.84292	2.74023	2.35648	3.70925	2.55295	2.7747	0.778366	2.78643	3.0113	1.73601	0	1.06673	3.10625	3.33944
AADACL3	1.92853	0	0	0	4.63097	1.99691	0	4.46442	5.81693	0	0	1.6494	0	0	1.5508	0	1.49812	0	0	0	2.20255	0	0	0	0	0	2.12868	0	3.36279	0	2.82458	0	0	0	4.6852	0	0	4.04301	3.09834	2.34049	1.56147	0	1.09535	0	1.11624	0	2.35416	2.87873	4.57587
AADACL4	0	0	0	0	0	0	0	4.25254	0	0	0	0	0	0	0	0	0	0	0	0	0	0	0	0	5.28132	3.83039	3.80814	2.29244	0	4.89273	0	0	0	0	0	4.98119	5.63757	3.8348	0	0	4.55928	0	0	0	4.64487	0	4.21899	0	5.3277
AADAT	5.65989	5.33451	6.21386	5.67263	6.76361	6.04463	4.99034	5.86429	4.49114	5.43572	3.95447	5.32863	5.07768	4.24704	5.42421	5.4184	4.82086	5.38368	4.44342	0	4.36281	6.62289	3.24729	5.54282	4.00128	5.01988	4.57944	3.20786	3.38694	5.94647	4.68882	5.29129	0	6.15483	0	4.56216	4.49047	4.46151	6.18826	5.24057	4.47286	4.91641	3.12422	4.12443	4.43433	2.98292	4.29438	4.7493	5.40533
AAK1	4.70737	3.81746	4.14681	4.09515	5.71704	4.10683	3.93987	5.60422	4.74149	4.16103	4.41113	4.56127	4.55086	4.89438	4.89687	4.8227	5.21471	4.73215	4.33438	4.24644	5.13782	4.56872	4.72528	5.01064	2.80678	3.11694	3.34347	2.35448	2.98701	3.71334	2.92633	3.63596	4.27625	3.37206	3.17779	4.09904	4.71748	5.22511	4.67941	4.27631	4.09985	4.00583	4.16661	3.3353	4.32248	3.93093	4.3462	4.61827	4.74558
AAMDC	5.17364	2.59241	0	5.13335	5.65964	5.66876	3.67901	5.89629	0	1.80531	5.50785	4.5402	4.89383	5.81241	3.70757	4.20758	4.57382	4.63323	4.3857	4.8392	3.08883	4.23408	3.81091	4.95396	5.29983	5.2676	4.21516	5.93187	5.88413	5.16611	6.00882	4.91994	4.2208	5.77848	6.55075	5.97686	5.21909	6.03419	5.02354	6.10358	5.38087	4.76191	5.85418	5.78998	5.70336	5.31647	3.25867	6.4804	5.03314
AANAT	5.57599	4.23683	6.17385	4.31528	6.47449	4.13686	5.01924	4.75371	7.46354	3.59314	7.01478	4.50659	6.59373	5.95916	4.69907	4.04483	5.37449	5.8853	5.43901	0	4.3912	5.39585	3.65127	5.18914	2.96576	2.52499	4.05235	5.60489	4.18356	5.71736	0	5.53759	7.56125	7.00562	5.80373	5.08724	5.38993	5.60625	0	5.9336	4.985	5.22623	5.49606	4.31735	5.15161	4.30745	6.26759	6.23676	5.65208
AARD	7.33264	7.38512	7.16204	7.28087	6.07736	6.51397	6.92468	7.26974	8.12857	7.68657	6.50178	7.53724	7.00324	6.65883	7.37691	7.76063	7.48111	7.29354	7.33393	7.29254	7.41235	7.69832	7.48784	7.54107	6.85087	7.54437	7.18382	7.28817	6.50216	7.69486	7.88206	7.61133	7.92275	8.10821	7.86696	7.60531	7.54548	7.70698	6.68068	7.47905	7.97508	8.34776	8.52849	8.05918	7.1905	7.90677	7.56773	8.13918	5.51569
AASDH	6.51667	6.84161	6.92948	6.466	6.70982	6.40052	6.38127	7.26834	4.83762	7.0505	7.71774	6.30875	6.55729	7.06411	6.95247	7.15372	6.6843	6.52272	6.70437	6.13674	6.57379	7.49153	7.04343	7.07565	4.34195	4.68227	4.61665	4.84669	5.14654	2.55311	4.78285	4.83605	3.97902	4.00312	3.55848	4.04988	3.88655	5.37538	6.90374	5.96444	5.35734	4.86394	5.84549	4.75403	5.48515	3.06863	5.00385	6.36252	5.66718
AASS	5.25285	4.94529	4.418	5.06481	7.27411	5.94674	5.57421	7.84707	6.28062	4.66032	5.58751	4.2407	5.54213	0	4.90368	4.37317	4.09535	4.01073	4.01459	3.66578	3.77718	4.13672	4.52768	4.46972	2.08734	2.96452	3.84672	4.09175	3.49039	5.14849	4.0957	5.25422	3.08205	0	4.36645	4.71054	4.14857	6.01634	6.34084	3.40049	3.96622	2.52099	3.46265	2.75454	4.5643	4.12446	3.24244	4.76318	6.09111
AATK	1.49855	0	0	1.22058	2.62184	0	1.15612	0	0	0	0	0.761294	1.69681	0	0	0	0	1.51524	0	0	1.74135	0	0	2.85629	1.76411	0	0	0	0	0	0	2.47726	0	0	0	1.3492	2.84223	2.1234	0	1.46602	2.26546	0	1.68615	0	0	1.072	0	1.24966	3.74255
ABAT	4.79828	4.86245	3.40612	4.77336	6.3809	5.11113	4.5221	6.4689	4.77065	4.20268	5.8748	4.39097	4.95774	4.34065	4.82093	4.66639	4.65901	4.23337	5.13474	5.08964	4.72528	3.92717	5.2245	4.24363	3.64193	2.66546	3.83955	4.81243	3.65279	2.49573	2.59844	4.42155	5.1774	3.93809	5.20798	3.62885	4.50361	4.85209	3.76267	3.91413	4.10591	3.84792	4.31417	4.29071	4.28097	3.69734	4.30743	4.40911	4.62859
ABCA1	6.50958	5.89641	6.47443	5.85585	6.7227	5.51793	6.10969	6.55046	5.12364	6.36026	6.46939	5.96279	6.84985	6.50408	5.77341	6.18589	6.26982	6.32183	6.42933	3.38656	6.33429	6.61472	6.24319	6.69622	2.64566	2.89206	3.03915	1.39127	3.83315	4.85225	2.90906	4.00302	4.00935	4.28176	2.65366	3.6875	4.41333	4.92887	5.17314	3.59897	3.79489	5.27445	4.85692	3.80266	3.61451	2.21025	2.29652	4.01024	5.28685
ABCA10	4.41151	2.76875	3.98556	2.98137	6.27359	4.67233	3.68133	6.52949	5.65934	1.44909	2.61912	1.83743	2.58041	0	2.23836	1.88492	3.00583	0.755499	2.22681	3.78369	2.63389	2.57118	3.09306	0	4.96234	4.61727	5.46146	4.77091	4.61404	4.80203	5.74837	5.59601	3.72659	5.41029	4.76585	4.94501	4.90436	5.92302	6.27658	4.53557	4.79668	4.1906	4.48253	4.52225	4.51983	3.72754	4.84495	4.93518	5.5504
ABCA12	5.21751	4.221	5.34843	3.82712	6.95066	3.49708	4.75441	5.71032	4.81827	4.56399	5.74959	5.20317	6.14279	6.11559	4.90902	5.21187	4.7492	4.452	4.25335	5.70885	4.85237	4.43232	4.20812	4.68695	2.05966	2.43945	3.47943	1.20434	3.31986	2.5365	1.85448	4.13842	0	4.2879	1.64458	3.02899	3.39503	5.57316	5.32312	2.77111	3.0238	3.24392	2.55771	2.32306	2.00469	2.91819	1.74768	3.68279	4.92962
ABCA13	4.026	2.05545	1.42135	1.47661	5.46534	2.47594	2.35507	5.40384	4.83702	1.03117	3.19284	1.51745	2.80916	0	0.88056	1.49955	2.06392	0	0.873873	0	2.51373	0	1.89769	1.03251	2.63675	2.72366	2.61956	3.10459	3.26328	2.82449	2.65613	3.23546	0	0	1.38767	1.94559	2.36043	5.5233	4.93884	2.36001	1.18641	3.07337	1.45096	1.27523	2.8294	1.50926	1.31837	2.08115	4.82713
ABCA2	0.990959	1.43236	0	0.782116	4.14828	1.6346	2.11198	3.98468	3.89879	3.36005	2.25	1.32412	3.04894	3.66097	2.83002	2.78686	3.01118	2.46566	2.9488	0	3.30357	3.48912	1.6784	0	1.55808	1.49059	1.98807	1.37896	0.86149	3.14694	1.65105	1.16066	3.31296	0	1.45417	0.504465	2.83189	3.9568	3.16741	3.26016	2.6989	2.98791	2.96322	2.97815	4.08954	1.47968	1.96134	2.63628	4.86481
ABCA3	5.57285	5.77773	5.3561	5.89159	5.97002	6.17782	6.32875	5.48351	7.25602	5.3708	6.19019	6.01691	6.21563	6.65296	6.39409	5.98563	6.42973	6.58309	6.70149	3.88321	6.41142	5.61213	7.01333	6.14367	4.33036	2.93976	3.90698	3.76446	4.42485	4.90536	4.06894	4.51503	5.48974	0	4.9905	4.41752	5.14806	3.84696	5.01779	5.36001	4.06128	5.42039	4.90192	4.83474	5.39922	4.14624	5.01338	5.52551	4.84105
ABCA4	4.83436	4.97479	4.89615	5.74263	6.70948	5.51445	4.95397	6.58735	5.09812	6.08972	5.8037	5.2262	6.2298	5.74357	5.82993	6.23691	5.94279	5.8839	5.83819	6.23457	5.58852	6.03777	6.06032	7.12865	2.15119	3.56225	2.51765	2.18325	1.66398	1.85111	0	0	0	0	2.49047	1.07818	4.3883	5.47226	3.53594	2.26214	1.90091	3.09261	1.64319	1.66652	1.39853	1.36913	2.27562	2.98657	5.66685
ABCA5	5.28514	5.30826	5.9682	5.17946	6.82231	5.55508	5.68806	6.55366	6.50851	4.89392	6.25841	5.20288	5.2522	5.45224	5.14709	5.48738	5.22843	5.00924	5.39707	4.67074	5.18864	4.77114	5.33802	6.13701	5.48036	5.55146	4.83292	5.11245	4.77766	5.7151	5.46109	6.23932	6.71707	5.82507	5.8403	5.95712	5.89188	6.08092	6.62558	6.0174	6.15474	4.5264	5.63247	5.86523	6.01329	4.89127	5.64176	6.82139	5.83887
ABCA6	4.09266	1.91194	2.43491	2.50638	6.48293	2.14526	2.90407	6.23604	4.41755	0	0	0	1.57161	0	0.634284	0	2.37208	0.494432	1.90029	0	1.61437	0	1.88149	0	3.46148	1.97964	1.55106	2.90864	3.53971	3.16795	1.45461	3.32817	3.04765	3.44173	3.24641	3.93522	4.28915	4.86095	5.6662	3.30985	2.37516	1.60895	2.77696	3.6992	3.3724	3.41933	3.71816	3.71396	4.81971
ABCA7	3.19397	2.77463	3.99201	4.07389	3.64493	3.81062	3.78657	5.12952	5.55297	3.36075	5.31335	3.29168	5.03112	4.73562	4.54957	4.21647	4.87105	3.95621	4.79777	0	4.56507	4.59559	4.0124	3.65672	3.02398	2.85306	2.09272	1.6791	3.74011	3.85925	2.78448	2.6087	0	2.37086	1.13545	3.71077	4.09371	4.83196	2.22077	3.14894	3.31816	4.05381	3.37199	2.77802	3.40729	2.56609	2.65739	2.35091	4.93042
ABCA8	3.0085	2.15833	1.91172	1.97626	5.53879	2.07693	1.60054	5.27799	4.56679	0	3.11438	0	3.27115	0	0.758913	0	1.20731	0	0	0	0	0	1.0853	0	3.26167	3.8914	3.04609	4.32482	4.07244	5.83482	5.25172	4.21997	4.26487	4.99641	3.01714	3.25325	4.81897	4.93651	5.06866	4.35334	4.31473	4.47282	4.82359	4.00267	4.24887	3.64966	3.73274	4.57262	4.59825
ABCA9	4.20232	2.07344	0	2.87645	5.30841	1.21744	2.12014	5.91023	4.85984	0	1.75075	0	1.33743	0	0	1.79784	0.85475	0.707473	0	0	1.37643	0	0	1.64418	1.78605	3.16628	1.31873	1.88272	2.35465	3.44555	3.18373	3.13412	0	0	3.1158	2.52204	3.43407	5.14164	5.8573	2.92661	2.98495	1.37148	3.09656	2.57297	3.13108	2.24924	3.64856	3.82165	4.71744
ABCB1	4.55554	2.17676	0	3.3147	6.45456	3.28191	1.24944	5.39192	2.75893	1.85581	0	0.831275	0	0	1.26746	0	0	1.02989	1.92077	0	1.859	1.16811	0	0	3.71064	4.16052	3.26454	2.93285	2.95849	4.11164	4.22867	4.03268	3.73887	0	2.6803	2.98936	3.50831	5.52888	5.09167	1.57349	3.2539	3.94214	2.57861	3.19356	3.87053	3.2708	4.08725	2.49433	4.35339
ABCB11	2.70389	1.53493	0	0	4.51133	0	1.31309	4.69214	0	0	1.63148	0	0	0	0	0	0	0	0	0	0	0	0	0	2.60137	3.92158	3.53681	2.19422	3.05318	2.42997	3.40121	3.58999	2.93664	2.13356	2.28905	3.86398	3.08032	3.71935	4.23558	3.32954	2.27354	2.17645	1.69318	1.83257	1.90839	3.36812	1.88526	2.77147	4.45644
ABCB4	4.74306	1.2044	0	2.43842	6.50667	2.90015	2.60944	6.79544	5.30253	2.2873	0	0	0	0	1.62542	0	0.989798	0	1.02298	0	2.29081	0	0	0	3.57887	2.99075	2.69322	2.09682	2.58926	2.8142	2.10004	2.74248	0	0	3.17247	3.65198	4.78061	6.144	5.23966	3.05669	3.71433	2.9589	3.35218	3.17781	1.17756	4.05021	3.30582	3.17181	5.46627
ABCB5	4.86966	3.53106	2.95184	4.49003	6.33514	3.94419	3.07648	6.03411	2.9855	3.76222	4.11655	2.82289	4.96121	3.27636	3.85852	3.25686	3.28977	3.53889	4.33753	0	3.15048	3.92714	4.00426	0	0.852661	0	1.68398	0.734098	2.82647	1.7833	0	2.02577	0	0	0	1.02912	2.36456	4.41402	4.94381	0	0.89033	0	1.5795	1.15174	1.3405	0	1.13707	0	4.39152
ABCB6	0	1.5251	0	0	3.73673	1.73424	1.30412	0	0	0	0	0.872796	0	0	2.46037	0	1.2747	0	0	0	0	0	1.77941	4.29731	0	0	1.85759	1.74826	0	3.27598	0	0	0	0	3.12003	2.23327	2.22969	3.17476	0	0	2.47362	0	2.84588	0.78603	1.4941	1.21311	1.04719	0	3.30557
ABCB8	6.63757	6.84665	7.52866	6.73509	6.44142	6.91073	7.15657	5.54501	7.0742	6.88017	6.47504	6.8795	7.66343	7.50675	7.15379	6.8138	7.27127	7.36752	7.41602	6.70672	7.31079	6.47947	7.33091	6.95106	3.78451	2.11956	2.77607	2.64622	2.81555	3.0465	4.46613	4.66454	4.5253	0	3.41257	3.74196	3.73775	4.79977	3.81949	3.85907	3.58489	2.99822	3.44043	3.52307	3.92379	2.78204	3.93222	3.21192	5.01661
ABCB9	2.99522	3.70011	4.33168	3.30648	4.93259	4.8516	3.79762	5.40792	3.73161	3.55874	2.93214	4.36315	4.34113	4.28609	4.15233	3.51328	4.49413	4.1224	4.55733	4.89821	4.2406	3.7242	4.60357	1.31622	3.49816	2.88577	3.81715	4.04821	3.37495	3.89456	3.83056	3.43511	3.52603	4.09283	4.22211	4.13977	4.78243	4.33887	3.37813	4.4059	3.93012	4.90359	4.40067	4.61022	4.5538	4.68587	4.58455	4.41922	4.47828
ABCC1	5.08767	4.51967	4.43185	4.82439	5.91437	5.17703	5.01338	6.3194	0	5.04436	3.93248	4.79929	5.76624	6.36472	4.99754	5.42082	5.28685	5.11268	5.07358	7.08354	5.37304	5.1219	5.17414	5.47891	5.37069	5.61829	5.52594	5.37617	5.2091	5.85059	5.72882	5.12052	6.1063	6.39125	5.98002	5.62443	6.25222	6.48033	4.65877	6.06404	5.3632	5.8692	5.94851	5.48536	5.61662	4.1132	5.36826	6.2211	5.51672
ABCC10	4.93191	5.22037	5.56363	5.96521	6.01178	6.15844	5.62218	6.35653	6.80672	6.12872	6.52243	5.90395	6.09453	6.00054	5.90612	6.23297	5.39688	6.0155	5.77047	5.35202	6.00378	5.45392	6.3657	6.49067	1.91403	1.83875	2.60149	0.815334	2.76878	3.2312	2.01709	2.65017	0	4.49763	2.57399	2.79902	3.27997	3.79986	2.25978	3.93102	2.97142	3.18211	3.63082	2.99934	3.52729	2.13614	3.58355	3.07519	4.68926
ABCC11	2.04848	0	0	0	4.22617	0	1.03946	4.83188	3.29873	2.32604	4.94638	0	2.76082	0	0	0	1.60374	0	1.04784	0	1.59133	0	0	0	3.03673	1.95407	2.92546	2.38882	3.50834	2.04261	0	3.43453	4.31665	5.8778	2.98342	3.54064	3.42221	5.80216	3.77406	2.25869	3.63811	1.58595	2.60435	2.85671	3.3414	2.93152	1.34039	3.01833	5.76021
ABCC12	3.72174	2.9175	2.37362	2.93819	3.79831	3.18943	3.84142	5.42515	2.40484	1.20188	1.96319	2.49623	2.72576	2.20037	2.37627	2.82217	3.3101	2.8493	2.36443	3.03544	3.1418	3.7085	2.60765	3.14022	5.64453	5.32596	5.46099	4.72962	4.40422	3.33572	4.38016	5.48745	5.05265	7.36494	5.73793	5.24134	5.61733	4.71294	5.08162	5.56544	4.93895	3.54858	3.66992	5.33773	4.22936	5.2053	5.31161	5.84218	5.33246
ABCC2	5.15571	5.01665	2.58589	5.25586	5.56517	4.35302	4.18434	5.67834	4.03724	4.73719	5.41359	3.59785	4.6799	4.74489	4.11266	4.81983	4.75927	4.14627	4.19972	0	5.26505	5.54084	5.44859	4.86073	2.53304	3.84495	3.70639	2.56724	2.81436	3.57078	0	1.71442	2.70081	4.15395	4.73901	2.68052	4.89564	4.15114	4.67656	1.8643	3.30386	1.11363	1.9833	2.6881	3.10222	1.07115	2.6655	4.23971	4.54028
ABCC3	2.51808	0	0	0.896409	4.60681	0	0	4.62471	0	2.33171	0	0	3.27939	0	0	1.74615	0	0.679576	0	0	0	0.782599	1.21235	0	3.97657	3.42624	3.35531	2.45182	3.43008	3.00976	1.83283	3.50501	2.19102	2.21115	2.0441	3.17265	4.24651	4.50701	2.06549	3.34058	2.35319	3.09502	3.46634	2.78287	3.30056	2.58408	3.27218	3.65513	5.57021
ABCC4	5.337	5.66254	5.56556	5.20592	5.34898	5.61521	4.92463	6.53332	5.71653	5.79838	5.96794	5.83991	5.72427	5.84465	5.20227	5.97033	5.51886	5.81195	5.46334	2.93538	5.41166	6.38111	5.01682	4.90112	3.21989	3.12788	2.38682	0.816182	2.77046	2.72275	3.34419	3.0083	2.39165	3.27021	3.07757	0.675167	2.71202	5.40682	5.41744	2.96281	2.14607	2.19987	2.14435	2.5035	2.17463	1.43308	3.09841	2.06618	5.42711
ABCC5	5.69091	6.21877	6.78169	6.04762	6.7494	6.12544	6.41322	6.65037	5.96784	6.44323	6.81346	6.03703	6.55002	6.91309	5.98069	6.4604	6.49374	6.48346	6.16962	4.30494	6.53614	6.24881	6.53707	6.77705	3.67084	3.20051	3.82084	2.78743	4.05418	4.9373	4.18787	4.4678	3.99855	2.8281	0.906959	4.49015	5.13493	5.36408	5.26598	4.72323	3.21535	4.27691	4.74118	3.48739	4.32275	3.13704	3.76714	4.30321	5.70636
ABCC6	3.09035	3.1308	2.35767	2.09992	5.12781	1.37982	1.00846	5.74643	0	0.714874	2.74835	0.652928	5.24504	0	1.61701	0	1.56309	0.819864	2.02492	0	1.55086	1.90615	0	0	1.57225	0	1.89152	1.78119	1.80214	0	0	0	4.25877	0	1.21692	0	1.8242	4.69391	3.18645	3.04573	0.606607	2.53552	2.55355	1.58257	2.42728	0.931916	1.30378	1.09403	2.34476
ABCC8	3.21929	1.94874	2.4757	0	5.08179	1.47098	1.08333	4.91325	4.30336	2.39387	0	0.70751	2.34583	0	2.47839	0	2.08505	1.8233	0	0	0	2.60058	0	0	0	2.01704	0	0	2.35791	0	0	0	0	0	1.30147	0	2.91787	5.88494	0	1.76889	1.45107	1.64267	0	0.633745	0	0	2.08701	1.81138	5.95212
ABCC9	5.51653	3.49453	3.87303	4.14389	6.59301	5.16982	4.83061	6.94301	5.42848	1.82653	2.73945	2.36931	3.25601	3.37717	2.53333	3.57306	2.77024	2.47464	2.82682	0	2.2726	2.01127	2.11312	1.43348	2.63811	3.87565	2.80309	1.38571	3.0718	4.07341	0	4.69488	2.80819	0	3.41181	3.17216	3.73697	5.23253	5.84087	2.53692	2.92081	2.06194	2.20998	2.21136	2.57729	0.678823	2.77243	3.70222	5.22699
ABCD1	0	2.15833	3.97579	2.55856	3.10121	0	2.68261	2.12433	5.41332	2.62145	4.02858	2.72714	2.92479	0	3.35467	2.66626	3.81667	3.4013	3.78561	4.32339	3.70731	0.862265	4.12542	3.64078	3.99811	1.79094	2.54592	1.66721	2.44408	4.08931	2.76969	3.85165	6.9366	5.65743	4.13392	3.06989	4.81897	2.56975	4.71832	3.86871	4.45946	4.99294	4.81665	5.02759	5.38447	4.17165	5.02119	5.99581	3.05056
ABCD2	2.21523	2.04758	2.58473	3.16443	4.03859	2.77085	3.43404	5.04092	0	2.99899	0	0	4.24011	0	2.58746	0	1.75225	0	2.23872	0	0	2.44362	0	0	1.13476	2.58707	0	0.988704	2.46498	3.56951	0	1.71345	0	0	0	1.72975	3.73518	2.12108	2.56313	2.43223	0.707841	0	1.98226	0	1.33114	0	0.918303	0	4.81713
ABCD4	8.78244	8.73754	9.12752	8.61817	8.10579	9.06859	8.69791	8.48313	9.1933	8.80638	9.43303	8.51609	9.23116	9.31508	8.90539	8.547	8.79502	8.59087	9.19859	8.82641	8.89217	8.36753	9.09502	9.02685	4.72902	3.93096	4.46118	4.03615	4.00082	5.64335	5.2296	5.31892	4.36105	4.85109	4.17999	4.71534	4.91677	5.67378	0	4.39368	4.66276	4.13285	4.79528	4.64826	4.38897	4.24781	4.882	5.21687	5.59922
ABCG1	3.986	1.37642	0	3.18809	5.42367	3.15565	2.24687	5.4197	2.63926	3.0223	0	1.64128	3.33846	0	2.88354	3.35632	3.04243	1.93872	1.17824	4.21175	1.75793	3.15619	2.36052	0	2.21855	2.13795	2.94312	3.17342	4.03132	2.23005	3.70794	3.65643	0	0	1.39773	2.70184	3.37984	5.39063	2.58527	3.02974	1.55358	3.68305	2.46181	2.02791	3.73919	2.45473	3.19505	2.72298	4.96414
ABCG2	4.46578	2.33134	0	2.14292	5.09162	1.8067	2.8699	4.92304	4.3799	3.1699	4.23539	1.47759	1.95553	0	2.89665	1.73756	1.33572	1.75972	2.88395	0	0	3.45916	1.8528	0	2.02764	2.40506	1.93253	1.82101	0	0	2.60439	3.29263	0	0	0	2.31458	3.35683	4.74763	3.76927	3.62248	1.78444	2.80419	3.39138	2.50232	0.982103	1.93769	1.71812	2.65711	5.4042
ABCG4	1.49214	1.35589	0	2.65194	2.61352	0	2.82797	0	3.48799	1.34873	2.1534	1.25125	0	0	0	1.4884	3.20964	3.21811	2.23326	5.1397	2.49948	1.6823	2.81983	0	3.93369	3.21847	3.92253	3.87928	3.08733	3.94737	4.61948	4.69788	5.65049	3.60132	4.73101	4.16253	4.67332	5.47067	3.96894	3.90727	4.26899	3.18595	3.82949	4.77954	3.43389	3.28663	4.35642	4.67984	4.18746
ABCG5	5.7261	5.13591	4.15101	4.39482	7.4391	5.20226	3.20532	7.11521	3.26454	4.44964	5.16453	3.78589	5.40142	6.04148	3.97299	4.827	4.51396	4.04872	4.91211	0	5.01669	3.81039	3.48699	2.63744	0	0	2.22388	2.10482	3.76933	0	0	2.26974	0	0	3.55649	0	3.88453	5.68821	4.12653	3.67784	1.04409	2.29269	2.57257	1.00968	1.82464	0	3.51673	0	5.09424
ABCG8	0	3.58546	0	0	4.64869	0	0	5.44941	0	1.49523	0	0	0	0	0	0	0	0	1.96433	0	0	0	0	0	0	0	0	0	0	0	0	0	0	0	0	0	3.70184	5.8046	0	0	2.4456	0	1.44728	0	0	0	1.62433	2.07672	5.56338
ABHD1	0	4.22154	0	3.99621	6.60887	3.05175	2.48655	4.17997	0	4.60581	0	3.80978	3.23294	4.09945	2.51203	4.42244	3.30689	4.20262	2.49994	0	4.21455	4.14363	4.02214	0	8.34142	8.62946	8.25381	8.65811	8.52705	7.86032	7.89662	7.27697	9.69118	10.095	9.23784	9.39627	9.08883	9.14768	8.2096	9.16917	9.29135	9.28879	8.90793	9.13931	8.6319	8.7504	9.55001	8.39511	8.80282
ABHD11	5.79732	5.64707	4.82001	6.00711	4.85997	5.60359	5.67573	5.00306	6.90614	5.69571	5.27705	5.59253	5.63731	6.47329	6.00341	5.65672	6.26403	6.11334	6.2026	6.3763	6.33386	5.62645	6.1324	5.29247	2.9103	1.71149	3.0804	2.67025	1.61048	4.68317	4.80246	4.04701	0	0	3.5771	3.52639	4.45804	4.5744	2.94303	3.4042	4.19064	3.93165	3.81444	3.64724	3.85073	2.45859	4.26217	3.08649	4.80453
ABHD12B	6.61727	6.06587	4.46279	5.96574	6.67383	5.18713	4.91915	6.50165	3.03691	6.39072	6.38702	5.68998	6.52463	6.07394	5.8832	6.4528	6.45043	5.50002	6.03116	0	5.65077	6.82253	5.62763	5.48267	2.12338	3.00554	1.34294	2.98349	3.53322	0	0	3.40584	0	0	0	2.90764	3.26971	4.61549	5.14811	0	0	3.43204	1.61882	2.13535	2.65994	1.34717	1.80664	2.76345	5.29156
ABHD14B	6.90255	6.85077	6.89945	6.79492	6.67983	7.5308	7.11799	6.3574	6.93771	7.39376	7.3064	7.09276	7.15255	8.17686	7.44323	7.60258	7.58994	7.44993	7.34425	7.89922	7.38493	7.3496	7.22132	7.94738	3.01429	2.1026	1.6601	3.66173	1.99062	4.48899	4.05193	3.85748	5.06781	0	2.05912	4.3793	3.47608	2.92816	0	4.66093	3.45931	3.34747	4.76592	3.93662	4.64004	1.66488	4.21423	3.56727	5.77237
ABHD15	4.072	4.50914	3.27523	0	6.34711	2.95309	3.99132	5.81851	5.51046	2.67774	0	3.23745	3.66168	4.94753	1.6669	2.05348	3.20595	1.38425	4.00657	0	3.18944	1.54976	2.17803	0	3.95764	0	0	1.43805	2.64026	2.86664	0	2.30992	0	3.42181	0	1.22718	3.75248	3.65949	0	0	2.10425	2.33304	2.61472	1.03533	0	0	2.0324	1.76037	5.1433
ABHD16B	4.33602	2.70135	0	2.5016	5.78684	4.82171	3.79895	0	0	4.32967	5.63477	4.17412	0	6.7371	4.21711	2.88227	3.75279	3.42908	2.42091	0	3.20384	5.5785	4.4848	0	7.36464	7.68824	7.04149	6.97124	7.16914	6.68415	7.38757	6.8213	6.28949	7.11445	8.14398	7.44786	7.25187	4.61673	7.11856	6.7697	6.89365	7.49747	6.55902	7.14063	7.35233	6.66475	6.74513	6.60866	6.71679
ABHD17A	5.31738	5.82608	6.81701	5.97856	5.23239	6.17049	5.83441	4.59504	6.78874	5.19124	7.21811	6.05618	7.12585	6.60115	6.75375	6.151	6.77237	6.40701	7.05844	7.38477	6.98805	6.1935	7.0995	6.14198	5.17944	3.68657	4.46829	3.00035	3.11384	4.74294	4.09179	3.89697	6.74301	5.13392	5.77659	4.79075	5.30704	5.26478	4.38931	5.81777	5.62258	5.55703	5.69983	5.49879	5.65234	4.61316	5.78802	5.51441	4.70693
ABHD17B	6.20888	3.82928	6.41463	5.11212	5.06766	5.07669	5.64696	5.30208	3.56369	4.76626	4.5183	4.84702	3.38301	5.5331	4.28427	5.42884	5.52182	4.92234	4.61621	5.79231	3.98097	4.97365	5.45269	0	5.18164	6.15775	5.87521	5.60677	5.40267	6.94533	6.07899	4.33782	0	6.57537	4.81087	5.06866	6.13426	6.01267	5.97967	5.62072	5.45044	5.03857	6.01724	5.51077	5.4642	4.45099	5.1197	6.14095	5.01195
ABHD17C	5.0149	5.46344	6.44257	4.82784	5.97582	4.95677	3.97821	0	0	3.70371	4.63458	4.63557	5.4371	3.06906	4.6263	2.85625	4.1124	4.81312	3.99346	0	4.09495	5.6621	2.16714	0	2.84198	3.64224	3.82576	3.24264	1.84477	4.30003	4.41791	4.3647	0	0	0	2.65824	2.65441	2.75744	3.23946	3.86918	1.66839	2.32184	2.26504	3.63622	4.36144	1.53205	2.02184	1.75053	3.78176
ABHD2	5.62454	5.20584	5.21617	5.24129	6.55559	5.35079	4.62393	5.87637	6.11091	5.58081	5.55369	5.58015	4.80632	5.11656	5.71043	5.51913	5.47787	5.36664	5.11458	6.30063	5.48269	5.87191	5.6777	5.6388	6.59848	6.96384	6.78032	6.62852	6.57758	6.99714	6.62399	6.42993	5.09351	5.86681	6.97552	6.65987	6.82049	6.72858	5.912	6.74943	6.42906	6.88377	6.77545	6.5423	6.41112	6.3327	5.92036	6.90163	6.02441
ABHD3	6.20713	6.31041	7.16841	6.19143	5.23848	5.95497	6.52494	6.71761	5.71018	6.07943	7.40377	5.51072	6.5499	4.98664	6.07078	5.11694	5.95236	5.78974	6.13115	5.96508	5.76715	5.50483	5.47591	5.98399	3.49202	4.32795	4.86564	4.04188	4.34902	4.4404	5.33972	4.75779	0	3.169	1.71947	3.1249	5.11808	5.1088	5.17295	5.12625	1.89327	2.58112	3.87809	3.39213	4.01456	2.8653	3.10914	4.22349	5.55189
ABHD5	5.33662	3.73628	4.36891	4.89335	6.16633	4.32859	4.16006	6.35245	5.37121	4.8334	2.96622	5.13334	0	6.99762	4.1893	4.48606	4.45702	3.96244	4.91938	0	5.05282	4.76528	4.85524	4.276	4.98057	5.0804	4.74603	4.3476	4.23132	4.4842	5.79086	4.54927	0	0	3.38805	4.26484	4.87082	5.08501	5.30826	4.75183	5.43792	3.87973	5.32821	3.81497	3.51536	3.8053	4.06612	4.10636	6.81769
ABHD6	5.39791	5.47829	5.16007	5.93064	6.18058	5.48777	4.73178	6.58662	3.31096	5.00304	6.30924	5.75598	6.29953	6.37809	5.47711	5.77117	5.82229	5.80215	5.77814	6.2437	5.75063	5.62154	5.55052	5.06511	1.6222	0	1.53742	2.14468	3.14702	2.86768	3.88046	0	3.3996	5.63299	0	0	4.48593	5.38407	4.17534	2.02047	1.07096	2.33401	3.49296	1.03595	2.30815	0	1.34863	2.531	4.18469
ABI2	5.50896	5.31218	5.27065	5.40508	6.24093	5.4172	5.35238	6.49872	4.97023	5.36057	5.89845	5.34649	6.00238	5.15544	5.35912	5.66449	5.34957	5.02846	5.61373	6.58158	5.36487	5.29167	5.29184	6.40368	4.38666	4.31022	4.85496	4.30571	4.38118	5.1719	4.78255	4.86636	4.70608	5.15268	4.31989	4.77333	5.3472	5.13754	5.59947	4.68973	4.68211	4.96812	5.0917	4.69163	4.49733	3.50378	4.58198	5.45447	5.3753
ABI3	2.4924	3.16356	0	3.85681	4.762	0	3.37042	5.15973	0	4.06963	3.29302	0	5.85354	5.48114	2.88029	3.89003	0	0	4.31438	0	3.68702	2.73089	3.49977	0	0	2.38973	0	3.08761	2.27136	0	0	0	3.90306	0	4.1132	2.78329	2.63551	4.1714	0	4.23801	1.38331	2.788	3.61393	2.02507	2.27814	0	1.70498	3.52068	2.86359
ABI3BP	4.57131	3.02211	2.7401	2.46633	6.15297	3.45021	3.22649	6.29894	5.04847	1.68168	1.57002	1.57071	0	0	0.775482	0	2.33288	1.03831	0.769397	0	2.31805	2.43701	1.10668	0	3.29771	3.1026	3.18377	2.83855	4.03689	3.20744	3.61116	4.35252	0	0	2.2166	4.51981	3.72769	5.65808	5.5978	3.52285	2.90266	3.68852	3.0227	3.26087	3.75392	3.08762	3.01422	3.66898	5.52188
ABL1	6.04847	6.21346	5.16113	6.32509	5.83915	6.253	6.2117	5.53371	6.75719	6.46412	6.19636	6.92645	6.30061	7.1923	6.7887	6.45232	7.02787	7.06309	6.52667	6.69529	7.03528	6.69497	6.3524	6.73123	3.93197	2.57977	3.81325	4.05789	3.52175	5.21027	4.61771	4.81699	4.12012	6.08185	4.33222	4.22141	4.83517	5.23378	4.6668	5.16853	4.60243	4.00222	4.81417	4.46108	4.07226	3.81974	4.35467	4.82443	4.67632
ABL2	6.52146	6.12051	7.02652	6.04373	6.61221	6.54348	6.23686	6.99546	6.19929	6.52443	7.02033	6.7022	6.86783	7.21567	6.41422	7.1044	6.73245	6.51287	6.45832	7.23656	6.66018	6.96333	6.90019	6.71484	4.20503	3.5848	3.36067	3.22306	3.13759	4.17414	3.6028	3.67789	4.2558	4.905	3.94008	4.1762	5.06	4.87654	4.28411	4.20011	3.55199	3.64269	4.84663	3.87288	4.09174	3.29272	3.35221	4.84903	4.7945
ABLIM1	3.88901	2.98771	3.38921	2.59311	6.66938	2.56273	2.28508	6.45043	2.90488	2.97742	0	2.02435	4.37802	1.89383	3.27909	3.50079	2.95167	2.64939	3.37891	0	3.50401	3.43572	2.27755	4.06562	5.22009	5.20451	5.433	4.8577	4.9762	5.14377	4.55217	4.89772	4.66187	2.18139	5.34187	5.99897	5.34223	6.30989	5.97857	5.779	5.35844	5.829	5.09184	5.27842	5.52445	4.91636	5.16458	5.70782	6.09106
ABLIM2	3.61754	1.38752	0	1.90253	6.01512	2.32348	0	5.58597	0	0.849254	0	2.19432	2.48926	0	2.89913	2.24578	2.22184	1.54243	3.315	0	0	1.1009	2.37504	0	2.23272	1.44469	1.7041	1.01101	3.13291	2.24425	3.19319	2.51149	0	0	1.40893	2.88205	3.39614	4.65467	3.47616	0.931369	2.29852	3.0349	1.33452	2.42319	2.85889	0	2.22385	2.39357	6.17764
ABLIM3	3.76542	2.95854	0	3.17534	5.19293	2.9475	2.87953	3.68102	4.53563	3.46954	4.45744	3.48447	0	0	4.19577	2.51239	3.35262	3.78929	3.79311	0	3.71478	3.64557	3.28899	4.93612	1.61707	1.95852	0.960783	1.43401	2.29526	0	0	0	0	0	0	1.22351	3.30348	5.27239	3.24624	2.47549	2.27281	1.58994	1.18623	1.3603	0	0	2.48946	1.13003	4.95027
ABO	0	0	0	0	0	0	0	1.68663	0	0	0	0.744164	0	0	0.686651	0	0	0	0	0	0	0	0	0	0	0	0	0	0	0	0	0	0	1.89637	1.35729	2.25032	1.80626	2.09104	1.76097	0.513958	0.387589	1.70635	0.780764	1.86668	1.50808	0.618529	0	1.87829	3.03864
ABR	4.95825	6.02865	6.02054	5.63818	5.39615	5.72034	5.6807	5.48315	6.32782	5.33389	6.39364	5.76042	6.35836	5.91971	6.21734	6.34399	6.08504	6.19232	6.55674	5.5497	6.37901	5.04149	6.538	6.00106	3.78048	3.65114	2.89054	3.23129	4.02281	4.19979	3.97519	4.43592	5.48938	2.79944	3.7893	3.73794	4.25134	4.09284	3.51892	4.33699	4.13206	3.80828	3.88332	3.761	4.53672	2.35117	4.35317	3.96815	4.54764
ABRA	5.40086	0	3.62282	0	5.57272	3.29174	3.22157	6.19527	6.36424	0	0	0	0	0	0	0	0	0	0	0	3.53485	0	0	0	5.78536	6.51931	6.0859	5.88147	5.60801	0	4.79831	3.50111	0	0	4.51124	5.3026	3.90151	5.94686	6.08115	4.08155	4.58167	5.9438	4.87769	5.57069	5.27646	4.82775	5.2199	3.37016	4.15305
ABRACL	8.10662	8.64443	7.03269	8.72106	7.33503	8.95299	8.3204	7.16218	4.79135	8.37622	7.63773	7.87866	8.00478	0	7.41191	8.28662	8.18179	8.13228	8.08594	5.51505	6.4279	7.23865	7.65462	8.0225	4.69294	6.59201	5.85569	5.8402	5.32808	6.25467	6.95619	6.39137	6.43822	8.03767	5.41671	5.73299	5.89945	6.14286	4.72919	6.45718	3.82473	6.61047	7.1589	5.49136	5.47067	4.18232	4.84578	6.31514	6.86599
ABTB1	4.53354	4.96257	4.71898	4.4939	5.01296	5.59206	4.94607	4.28461	4.75612	4.62251	4.67742	4.46538	5.46226	3.81459	5.54563	6.03063	5.84367	3.9164	5.49152	4.76373	5.36803	5.02257	4.99392	5.281	0	0	3.13221	2.99727	2.0198	4.52613	2.32279	2.49086	2.7162	0	2.55598	2.04653	0	4.41789	2.5794	2.19088	2.45786	2.78519	2.45605	2.56096	3.35336	0	2.87071	2.717	4.95732
ABTB2	4.57603	4.61989	6.47231	4.87336	5.05598	5.70454	4.3918	5.35897	4.34496	5.35644	5.16086	5.2957	6.31424	6.15155	5.33202	4.4252	5.41277	4.9107	6.08489	5.78049	5.66872	4.25556	5.38342	3.13962	3.52357	2.86451	3.40769	3.98347	2.73796	3.87162	3.9874	3.93512	7.04434	3.91044	3.1784	2.5468	2.62058	4.9268	3.73527	3.71533	3.16103	4.51592	4.0646	3.71478	3.51842	2.70476	3.95525	3.2666	4.29306
ACAA1	3.40537	2.35809	0	2.50127	4.25283	2.14046	2.8987	0	0	2.34861	0	2.21818	2.30094	5.64531	2.69999	4.08136	2.85568	1.39399	3.10756	0	3.20348	0	2.66586	1.90067	1.03545	1.97501	1.95719	2.81744	2.31293	2.06397	0	3.17057	3.95186	0	2.73026	1.89205	3.56222	3.674	3.26608	4.1687	0.637836	2.02228	2.08349	2.65661	3.45697	1.55157	3.47968	1.14211	4.50457
ACAA2	7.73944	7.37212	6.53477	7.26483	7.01916	7.65673	7.41553	6.74795	6.69721	7.30235	6.86539	7.19729	7.55128	5.67757	7.64008	7.62727	6.61176	7.06621	6.89337	8.01865	6.62226	7.54025	7.09205	7.19418	5.55072	5.82514	5.97915	6.22661	5.68013	7.12955	5.08464	5.54297	4.27314	3.36909	6.43735	4.74203	5.96879	6.88685	6.95232	5.86313	5.20622	5.44848	5.99454	5.47073	5.5783	6.21707	5.95081	6.30331	6.45252
ACACA	6.08465	6.49942	6.5527	6.40299	6.93339	6.21002	6.30987	6.8922	5.99595	6.8379	6.59676	6.621	6.42887	7.12189	6.78111	6.33548	6.89575	6.81727	6.7516	6.30346	7.01376	6.82873	7.04026	7.47088	4.99491	5.25065	4.82192	3.70532	4.82358	4.48213	4.49019	4.79991	5.16467	5.37737	3.74027	5.39034	5.78012	6.50095	5.98407	4.72821	4.93364	5.2233	4.58906	4.85473	5.1986	4.12515	4.82889	5.61402	5.5863
ACACB	2.53995	3.10339	3.58641	3.10498	5.38535	2.61652	3.85833	6.11493	5.30217	2.53442	3.34487	2.94904	4.37242	2.25919	3.37595	3.40501	3.96447	3.77237	4.36917	0	4.12804	3.67094	3.84952	2.97457	3.15423	3.29673	3.99562	3.71628	4.55917	4.3334	3.27786	3.70609	3.9569	4.37299	5.34333	4.85291	4.85979	5.71863	4.86398	4.83338	4.59455	4.78862	4.50956	4.35316	4.7214	4.60069	4.59284	4.58613	4.76216
ACAD10	5.3834	5.55448	4.66989	5.06496	6.32368	5.28522	5.73512	5.94369	6.25464	5.22454	5.99923	5.06501	5.14552	6.35934	5.45595	5.50404	5.68628	4.91466	5.75109	5.78451	5.64473	5.42257	5.49117	4.76113	3.34948	3.00015	3.72695	4.13019	3.06567	5.37584	4.13414	4.44023	5.55747	0	4.86004	4.72056	5.25928	5.17471	4.64496	4.56929	4.47548	4.75509	4.9255	4.46719	5.18953	4.33767	5.37239	5.40326	5.00425
ACAD11	2.32337	2.6247	0	1.29827	3.62175	1.64815	0	4.00337	0	0.890839	0	0.817515	0	0	2.7021	0	1.84953	0	0	0	2.61852	0	0	4.64169	0	0	0	0	1.40957	0	0	3.0903	0	0	0	0	2.9578	2.2273	3.55998	0.975781	1.9202	0	0.856766	0	0.874371	0	0	1.32849	1.89417
ACAD8	3.59557	3.57299	3.81151	3.18283	4.7991	3.68016	3.66977	4.63173	4.79638	3.29055	4.64994	2.54215	4.04982	5.92594	3.57189	2.87005	3.03724	2.73208	3.68478	0	3.48122	1.96183	3.29655	3.56459	4.30133	3.48057	3.84063	3.8773	2.64195	4.71203	3.49844	3.89475	4.33034	4.91606	0	2.51106	3.54965	3.66134	5.44933	4.09246	3.12269	3.92172	4.70151	3.87417	3.89155	2.53173	3.97287	4.1488	4.49143
ACADL	3.80364	4.2359	0	4.44524	6.58774	5.09431	3.51971	5.06394	5.48689	2.11043	5.65304	1.5725	4.3294	0	2.19076	2.62405	3.67805	2.31012	2.17931	0	4.14092	0	2.76091	0	4.17147	4.76226	4.181	3.90788	5.14234	4.74358	4.55347	5.19715	0	0	2.47729	4.77493	4.21177	5.74009	5.64141	2.58656	3.18788	3.45014	3.06181	4.31641	2.90167	2.51017	2.2629	3.67147	4.67954
ACADM	7.81075	7.49986	6.18541	7.17826	7.21659	7.39468	7.14799	7.22696	7.33851	7.74847	7.27418	7.61206	7.64075	7.14219	7.22676	7.42228	6.99744	7.41324	7.19635	5.11663	6.87033	7.66104	7.17078	6.13145	6.05654	6.53187	6.43858	6.02783	5.80943	6.26091	5.85054	5.91903	4.49333	4.51792	5.8471	5.94204	6.82705	6.1491	6.39772	6.62316	6.48315	5.91153	7.17483	5.66391	5.84291	5.63866	5.63767	6.83378	6.03408
ACADS	7.46725	8.31504	8.02282	8.41744	7.3088	7.66008	8.2215	6.25166	7.92429	8.55577	8.70506	8.3053	8.13092	9.17527	8.19539	8.81318	8.25328	8.32162	8.5046	8.04719	8.2993	8.21181	8.67058	8.33896	6.41805	6.38536	6.38414	6.4006	6.09708	7.01189	6.69116	6.14582	6.70852	6.54328	7.80783	6.37267	6.37869	6.0031	5.15782	6.62019	6.89324	6.2798	6.61955	6.9477	6.49639	6.4775	6.66711	6.299	5.16745
ACADSB	4.26043	3.13959	3.99584	4.07773	4.42755	4.20359	3.96992	6.01475	0	3.25158	5.00442	2.15634	5.10689	0	3.61365	2.20742	3.80644	2.49137	4.19448	0	2.99921	3.30079	3.71642	3.3668	4.63504	3.83979	4.11884	4.43382	3.08977	4.25309	4.83613	4.07982	3.58028	4.54328	4.44657	4.49572	4.42418	4.14591	3.43183	4.34287	4.49007	3.89852	4.70113	3.8337	3.86838	2.1012	3.7466	4.33589	4.81312
ACAN	4.64166	4.49236	4.39312	4.97129	5.67285	4.73006	4.09811	5.86719	4.21861	3.9696	4.23539	5.3315	4.73267	4.8093	5.20228	4.22033	4.54548	5.31148	5.75971	6.70508	5.96624	4.02103	5.73444	5.71831	0.751773	0	2.04623	0	2.9809	0	1.70415	2.29592	2.05075	0	0	2.03258	3.53176	4.5844	3.61251	1.8134	0.44594	2.80419	1.63672	0.758093	1.45098	1.17516	1.60199	1.74802	4.93948
ACAP1	2.4839	0	0	2.44995	5.60197	2.91239	2.35679	5.43178	4.74933	1.5655	1.96824	1.73639	0	0	3.23624	0	2.31685	1.35555	3.05239	3.0414	1.56842	0.950888	2.96818	0	7.48317	7.46295	7.22068	7.6168	7.62466	6.74982	8.07619	7.23317	6.86424	7.10218	6.91973	7.25028	6.94854	7.20398	7.05604	7.21055	7.1178	7.29817	6.73374	7.15211	7.5861	7.18241	7.39711	6.8508	6.32115
ACAP2	6.39262	6.5343	6.71505	6.10787	6.7942	6.2957	5.84697	6.89496	6.0755	6.78535	6.5334	6.68972	7.09729	6.95794	6.63892	6.5051	6.38588	6.6152	6.43964	7.37146	6.4993	6.76865	6.75959	6.97034	4.87066	5.61189	4.90433	4.5672	4.47226	5.07132	5.00468	5.70862	5.74328	5.59147	5.66284	5.08825	6.38499	5.58856	5.94883	5.84308	5.45149	5.54818	5.76934	5.46539	5.55632	4.57885	5.21126	6.29196	5.59341
ACAT1	4.11112	4.20992	2.71908	4.1139	5.14904	5.06766	2.97233	5.1961	4.18647	2.63437	3.12802	4.50425	4.69998	2.53643	4.15313	5.06314	4.38177	4.29617	4.24845	0	3.81378	5.62529	3.86853	3.89879	7.50258	7.56513	7.33277	7.10184	7.04787	7.3836	7.35957	7.05976	5.9635	7.93529	6.44397	6.78869	7.00309	7.00279	7.3225	6.33234	6.85326	5.53804	6.77864	6.96843	6.15549	6.27036	6.14135	6.56526	6.56813
ACAT2	4.88652	5.51404	4.8835	5.7553	5.23591	4.69613	5.53794	5.32266	5.89678	6.27567	3.98425	5.50813	5.04025	2.83386	5.26733	5.64865	5.54248	5.82129	5.18453	5.64633	5.236	5.55178	5.65008	4.23002	6.28067	5.67251	6.15496	4.3684	5.59349	5.7193	5.12068	6.36231	5.99343	4.084	4.57831	5.96981	5.74678	6.08514	6.15021	4.30842	5.50017	5.9236	4.82563	5.40507	5.43164	5.2127	4.02054	5.70001	4.46933
ACBD4	3.70469	3.13198	0	2.42935	4.72774	4.90059	3.92388	4.56072	4.16709	3.65017	2.74948	3.17319	2.23138	4.87785	3.50418	3.99888	3.87742	3.88627	4.67697	3.92741	3.12545	3.79038	4.15119	4.74006	3.15414	0	3.04161	2.5555	1.8031	3.69754	0	3.09277	0	0	0	1.18634	3.68588	3.59325	0	3.28055	1.03303	0	1.78142	1.58346	4.00242	2.68972	2.43572	3.62732	3.72799
ACBD7	0	0	0	2.70676	4.48692	3.18359	0	6.26598	0	0	0	1.95908	0	0	0	0	0	0	0	0	0	0	0	0	2.58007	0	0	2.35029	4.70614	0	0	0	6.12234	0	4.39578	3.41242	4.17765	5.82792	4.42263	5.08578	4.0725	3.95663	4.03222	4.21857	2.87047	0	3.59897	3.63825	3.4974
ACCS	3.66717	2.12292	3.54906	0	4.83501	1.62246	2.64405	3.96788	0	1.80584	0	2.44775	0	0	1.22724	0	2.60234	2.31367	1.21885	0	1.80899	2.52458	1.66609	0	2.88791	3.02692	3.20243	3.87796	3.18081	5.31481	3.24134	4.66712	0	5.92858	2.97708	2.57558	4.37725	5.77628	4.4613	4.96036	4.36921	0	4.48083	3.50511	4.17344	0	4.57699	3.0637	5.14594
ACCSL	2.82515	0	0	0	5.14478	0	0	5.54561	0	0	0	0	0	0	0	2.82017	0	0	0	0	0	0	0	0	3.16847	2.71774	3.96633	0	2.59344	0	0	0	0	0	0	0	4.43139	3.60806	5.65004	3.97197	1.63977	0	0	3.18227	2.60058	0	0	0	5.4024
ACD	4.87045	5.94846	6.10503	5.56451	4.38855	5.52879	5.28634	4.78235	6.14307	4.64984	5.58562	6.12033	4.19745	6.08011	5.88935	5.02926	6.30492	6.03806	5.6168	6.08148	5.90528	5.05641	5.0215	5.79005	6.27606	5.96562	6.42433	6.19993	5.4861	6.41449	6.27709	6.68129	6.7488	4.50413	6.60656	6.55169	7.09061	5.89357	6.26944	7.02862	6.87819	6.91245	7.19846	6.43503	7.13536	5.87222	7.08271	6.91817	5.61224
ACE2	3.95168	2.58009	0	0	4.6737	0	1.55974	3.95336	5.38513	3.07192	2.70178	0	0	0	0	0	1.52703	0	1.57051	0	0	0	0	0	6.07685	6.84638	5.73289	6.15755	4.89408	7.06004	6.47323	6.57238	5.73873	4.79028	4.98193	6.14851	6.90752	6.42911	6.67831	6.90419	6.53258	7.33749	7.60305	6.29982	5.96403	5.23669	4.04905	6.27547	6.38332
ACER1	3.14804	2.95697	0	0	6.07952	3.22993	0	4.37056	0	2.12265	0	0	0	0	0	0	0	0	0	0	0	0	0	3.85241	3.50139	3.94628	2.51751	0	3.80857	0	0	3.43833	0	0	2.98707	4.14311	0	4.9033	0	0	2.6934	0	3.7803	0	0	0	2.27549	3.68611	3.54484
ACER2	4.85695	5.36149	4.73292	4.81694	3.82463	5.66396	5.01713	5.17063	4.77008	5.03688	3.30308	5.19007	5.36055	5.08771	4.89998	3.36303	5.4411	5.79682	3.77561	0	4.95096	4.87838	5.41174	4.08263	2.02182	5.13707	1.92684	1.81548	3.65225	0	0	0	5.4332	0	2.35284	3.44407	4.7694	4.18198	0	1.70095	2.55179	3.68991	2.25611	0	1.55595	1.93199	3.33792	0	2.87326
ACER3	3.27829	2.75659	2.22455	2.6704	4.31493	2.89163	2.95555	3.67003	3.6229	2.97331	3.90749	2.66713	4.0547	1.36698	3.28463	2.66303	2.82635	2.96614	2.96973	0	2.97716	3.43144	2.24168	2.14825	3.41503	4.13453	4.5313	3.98459	3.30159	3.96788	3.81346	4.56157	4.26124	2.35383	3.80468	3.84159	3.90248	4.81156	4.61194	4.07332	3.42951	3.18868	3.89001	3.79495	3.09087	2.97662	3.14527	3.71429	3.67889
ACHE	2.82648	0	3.22655	2.93752	5.14629	2.90584	2.83817	3.10873	0	2.29252	4.59583	3.36166	5.11572	3.03353	5.19425	0	3.15756	3.90276	3.50692	0	3.14112	0	3.86588	5.0112	1.58491	1.92304	3.34399	1.40398	0	4.26171	2.92683	2.26667	4.83674	4.3012	0	2.62432	2.6205	0	4.12288	2.43626	3.39684	0	2.84183	3.71469	3.47787	0	3.68996	5.05282	4.13221
ACKR2	2.85475	2.19371	0	2.8191	6.03447	2.4408	2.72107	6.2059	3.66823	2.18451	0	2.30901	3.11356	0	3.25888	0	2.3371	1.04102	0	0	0	3.10376	0	0	2.96714	0	2.24672	2.12712	3.26226	3.21214	0	0	0	0	2.22074	2.17737	3.20086	4.58061	0	2.00337	0.784433	1.21802	3.5777	1.61733	0	0	2.01616	2.51222	4.37406
ACKR3	4.96335	3.80607	3.88854	5.08787	5.85425	4.79809	4.97651	3.7653	0	4.0026	0	3.11507	2.84407	0	2.15719	2.58801	2.09494	0	4.42979	0	0	3.72968	2.72423	0	5.34495	6.03506	5.62613	4.50819	0	4.95585	4.5122	5.49444	0	4.04067	3.83813	3.99402	4.171	6.03974	5.38172	5.02613	4.45922	2.89232	4.54969	2.11747	3.76177	2.01401	3.97733	4.01742	5.13521
ACKR4	0	0	3.87964	3.05086	6.16176	4.78889	3.4717	5.26844	5.84209	0	3.39372	3.39465	3.73111	0	0	3.45407	2.08763	0	0	0	0	0	3.60195	0	2.91908	0	3.70239	0	4.13289	5.3499	0	4.7017	0	4.98691	0	3.53563	3.61676	5.81161	5.37239	2.54279	1.45322	2.88406	1.59682	0	2.85615	2.00683	1.78334	3.09542	4.41624
ACMSD	4.88575	3.0036	6.09133	4.63166	7.12182	4.50751	1.90539	5.96078	0	3.27852	0	2.03807	0	0	3.61148	0	3.83437	2.8542	2.71248	0	2.64111	3.45221	2.47167	0	3.84723	3.61105	3.06284	3.29567	3.47597	3.18861	3.29945	4.42105	0	4.70404	3.03384	3.71237	6.38826	5.74222	6.06576	4.7338	3.62633	1.84978	4.26136	3.56434	3.24628	2.56752	4.08286	4.03553	4.84212
ACO1	4.81512	4.4436	4.13392	4.59002	6.62893	4.55505	4.0203	6.39343	4.72834	4.77517	3.9398	4.04482	3.98355	4.69551	4.80557	5.15193	4.29519	4.67632	4.84393	4.88253	5.62667	4.46849	4.80181	5.56724	4.84415	4.53096	4.81725	4.57421	4.10615	6.19012	5.54772	5.04809	6.01597	5.41598	5.39902	4.03082	5.6764	5.74696	6.04537	5.16801	5.23682	5.33889	6.16713	5.42742	5.44883	4.86965	5.47482	6.16158	5.86557
ACO2	5.11881	4.50914	4.03859	4.28132	6.32941	4.95296	4.01262	6.15771	5.03141	4.71112	5.04859	4.73851	6.26634	5.92396	4.90709	4.71197	5.00369	5.022	4.58307	6.07496	5.34733	3.69983	4.51951	4.89939	2.23018	2.62167	2.13088	0	2.49897	0	0	3.53059	4.7254	0	3.44762	3.69163	3.77352	0	0	1.23732	3.14104	0	2.74297	2.50203	1.73995	0	0	3.77981	4.5786
ACOT1	3.83473	0	0	0	6.82535	0	0	5.09642	0	0	0	2.59724	4.66904	0	2.47545	0	0	0	3.32632	0	0	2.33405	0	0	3.27937	0	2.31805	0	0	0	0	0	5.93183	0	5.17264	0	3.61036	4.66675	5.20004	0	4.44346	0	0	1.67847	2.70502	0	2.90327	4.00192	3.32213
ACOT11	3.19281	3.00094	4.08426	4.09669	5.98693	3.98914	4.18784	6.14754	5.07852	3.69056	2.93339	3.83669	4.57646	4.33728	4.73323	3.89772	4.36919	4.81969	4.13984	3.58376	4.54856	2.88359	4.15809	5.03655	2.82972	0	1.63104	2.25457	3.64952	0	0	1.29613	2.17315	0	3.73331	3.23017	3.14824	4.34024	4.30839	2.45762	1.14628	1.98924	3.24502	3.24659	1.96512	2.72685	2.31559	3.73262	4.71463
ACOT12	4.85295	2.32185	0	0	5.7421	2.57433	2.85967	3.65982	0	2.31243	0	0	0	0	2.06939	2.49344	3.33188	1.75138	0	0	2.80095	0	3.50621	0	2.0187	2.39545	0	0	4.03442	0	0	0	0	0	0	2.78934	4.06338	6.43479	6.25155	0	2.08173	0	0	0	1.55322	0	2.96606	3.52713	5.28001
ACOT2	2.52579	3.1996	0	3.89455	6.09158	4.41201	4.08858	5.60431	4.79832	3.47904	6.19806	3.77423	2.77483	3.61208	2.91536	4.87965	3.74156	4.1664	3.42181	0	4.66879	3.65517	2.65599	4.66707	5.01068	4.20519	4.39355	4.43108	4.6218	4.87777	6.38417	4.94355	3.94089	0	4.457	2.81799	5.052	5.74171	3.78929	2.48406	3.21294	3.33805	4.8064	3.92685	4.37858	3.26615	2.49805	3.5577	5.5298
ACOT4	3.94802	3.21368	0	4.6749	6.10714	0	2.90222	6.60504	0	3.94178	5.80506	4.12806	0	3.62659	2.10705	2.53406	3.3763	2.56021	3.81746	0	0	2.77885	4.48829	0	2.05594	4.22013	3.65131	1.84791	0	4.89303	0	4.64846	0	0	4.16631	2.34453	4.50371	4.78364	0	1.73233	1.41829	0	3.42524	0	3.17114	0	1.74424	3.57216	4.36348
ACOT6	0	0	0	3.00011	0	0	0	0	0	0	0	2.21945	0	0	0	0	3.75392	0	2.91421	0	0	0	0	0	0	0	0	0	0	0	0	0	0	0	0	3.19284	0	0	0	0	2.941	0	0	0	0	0	0	0	0
ACOT7	7.03441	6.84422	7.26667	7.09205	6.05747	7.15105	6.78704	6.55515	7.71776	6.55693	5.75557	7.47474	6.84684	6.0611	6.68963	6.03966	7.47334	7.26241	7.01198	7.55094	6.45087	6.66527	6.70792	6.09823	5.76473	6.06605	5.6796	6.02276	5.82604	6.13581	6.05449	5.9551	5.83464	3.02409	6.66224	4.97848	5.87253	5.82109	5.99114	6.06963	5.99988	6.17333	6.23499	6.13668	5.85867	5.28072	5.90705	5.54183	6.19958
ACOX2	4.9283	3.4767	3.18282	1.65356	4.69757	2.86343	2.3114	4.53069	3.21721	1.17393	4.54884	2.12545	2.20675	0	2.33617	2.77949	1.54329	2.45861	4.25087	0	3.09771	4.49389	2.09809	0	3.12633	3.56016	2.65738	2.06438	1.78079	4.92082	5.04081	0	4.78943	0	0	0	5.22888	5.47003	0	3.45304	4.20201	4.43801	4.6353	0.983286	3.43329	1.47416	3.0343	5.27743	6.18829
ACOXL	5.65637	5.70122	6.975	5.83797	5.96406	5.50014	6.01962	6.57053	7.18887	5.88765	5.93504	5.59775	6.61665	7.23161	6.31936	6.7982	6.23965	6.31303	7.03945	6.05263	6.01033	5.81821	6.85272	6.10028	3.50893	3.56966	2.19055	2.07228	3.43495	0	0	2.5725	2.80032	0	3.27955	0.878305	4.4704	5.59316	4.08645	2.75008	3.66528	3.29791	4.21862	2.64342	4.25557	2.53011	3.41403	4.24104	5.90754
ACP2	3.43102	4.3674	0	4.32313	4.27965	5.29433	2.43036	5.07292	0	2.99229	3.74514	4.09958	5.83486	3.12029	3.61043	3.80684	4.47292	4.13774	4.53608	4.03617	3.76145	4.51487	4.26101	2.71721	4.34126	4.63894	4.61596	3.91651	3.55991	5.53671	3.92043	4.67173	3.43843	0	5.26145	4.90862	5.43523	3.70009	4.77468	5.92686	5.60373	5.48286	5.75058	5.28074	5.00968	4.93282	4.89141	5.42129	5.50009
ACP5	4.65711	4.44909	0	5.39927	5.5428	5.31247	4.81649	4.40718	3.63018	4.83615	6.41786	5.69311	5.79577	3.39615	5.41451	3.70783	5.13474	4.793	4.52287	0	5.98207	5.33522	5.20946	4.44034	0	0	2.54932	0	2.94141	0	0	0	5.63624	0	2.18836	0	2.96826	3.98671	0	0	0	0	1.39807	0	0	1.78181	0	2.01722	4.12421
ACP6	4.21758	3.43276	3.62836	3.21744	5.05172	4.22185	3.51773	5.11676	5.28327	4.384	5.02312	3.76721	4.49943	0	4.177	4.12949	4.65749	4.11605	3.98195	2.55854	4.08339	3.69915	4.51881	3.74328	2.83142	3.25422	2.42116	1.69522	2.40145	1.61355	2.95129	2.62827	0	3.77842	3.78373	3.472	3.90715	4.88584	3.90253	3.1697	3.09769	3.26191	3.16482	3.40862	2.814	2.24849	2.92143	3.37561	4.63729
ACR	2.70472	0	0	2.32833	4.05191	0	0	0	0	0	0	0	0	0	0	0	0	0	2.2499	0	0	0	0	0	6.95627	7.66768	7.49265	6.98025	7.48436	6.47307	5.9265	6.50424	6.39677	7.26268	7.95993	7.21329	7.00556	7.25972	7.48785	7.28111	6.51073	7.52501	6.30801	7.2222	7.20921	7.10478	6.80139	7.65072	6.38157
ACRBP	5.72695	5.51409	5.48783	6.36746	5.84399	6.02028	6.14856	6.50859	6.10005	6.24848	6.93847	5.54392	5.33162	4.3119	5.40006	5.60806	6.74887	5.45046	6.58827	5.84898	6.18661	6.62091	6.42001	5.39229	10.58	10.7195	11.0064	10.7611	10.6776	9.77428	9.62481	10.0103	10.1933	9.8093	10.7857	10.8424	10.3794	10.4488	9.85718	10.4292	10.0742	10.3885	10.3016	10.4635	10.223	10.1274	9.96117	10.183	8.50932
ACRV1	4.7381	3.83366	0	2.24611	3.95495	3.57911	4.19276	4.73983	5.47376	4.21203	4.36071	3.67077	3.76743	0	4.47213	4.73252	4.39512	4.06093	4.20815	5.63026	4.77505	4.30611	4.18381	6.15501	9.71546	9.99819	9.74694	9.22366	9.20885	7.94416	9.20761	9.02703	7.42208	8.23266	8.88179	9.69445	8.94565	9.19664	8.65299	9.20768	8.80584	9.52905	8.61527	9.13814	9.18066	8.26735	9.19408	8.70009	8.23239
ACSBG1	0	1.12946	3.10066	1.591	5.57871	0	2.90783	5.28614	3.1348	3.11398	0	2.64545	2.13466	2.09011	3.10356	2.3578	3.44296	2.56558	2.73093	2.9111	2.18432	1.42368	2.02761	0	1.89498	0	1.80294	0.804166	1.09915	2.69905	1.99756	0	2.36905	3.24517	3.25029	1.97329	3.13418	5.19181	3.98968	1.58485	1.54609	2.17803	1.92449	2.2218	2.62547	0.874831	1.59622	1.03011	4.66427
ACSBG2	2.92226	0	4.25223	1.76457	6.40294	0	2.93407	4.68408	0	3.43628	0	1.17158	0	0	0	0	2.40003	3.66936	3.60841	0	2.38503	0	2.22225	2.7278	8.4279	8.71469	8.74166	8.91527	8.69596	8.03784	8.64529	7.80286	7.56685	7.15452	8.34717	8.70739	7.97298	7.99505	8.32294	7.75103	7.96787	8.31334	7.9199	8.10313	8.19949	7.97342	8.87741	8.21193	8.62151
ACSF2	4.92626	4.71666	3.55565	4.95425	4.13815	5.94469	5.3888	5.1436	6.07257	5.14108	5.51562	4.91201	5.38974	5.56227	5.2247	4.92065	5.47033	5.28236	5.79971	0	5.99803	5.74298	5.79728	4.96165	2.61993	2.67578	1.12302	2.38878	2.08523	3.13742	3.24778	3.06325	0	2.81165	1.44736	3.08387	4.13482	3.56257	4.0747	3.25054	1.60626	2.58615	3.85762	2.90757	2.34437	1.75167	2.75393	3.07004	5.82929
ACSL1	3.35942	3.60352	0	3.38557	5.23353	2.79157	3.0842	5.06445	0	3.27704	4.21881	3.13069	3.62941	3.28422	1.82687	3.35419	3.23748	3.38269	3.76654	0	2.52519	3.97038	3.7427	3.77276	7.18701	7.02282	6.69242	6.50935	7.24028	6.80174	6.97151	6.62	5.32649	4.57048	6.0147	6.57349	6.12704	5.26593	6.42431	6.163	6.37156	5.52152	6.43518	6.28222	6.21397	6.04187	5.6915	5.60117	6.30244
ACSL4	7.08358	6.12043	6.20782	6.24561	6.3406	6.45703	6.18053	5.87395	3.99807	6.06063	6.0958	5.70753	6.49494	4.70471	5.8025	6.39106	5.62565	5.49773	5.93747	6.664	5.53858	5.35534	5.70938	4.01272	5.21131	5.13316	4.67153	5.06808	4.8502	5.75116	6.20872	5.63703	5.90187	4.11457	3.75335	4.30548	5.66971	5.32528	6.18222	5.17244	4.84372	5.7587	6.09672	5.18039	4.33374	2.66642	4.84252	6.11248	5.75169
ACSL5	4.90449	2.46668	0	3.11634	6.49482	1.92792	3.92308	6.19899	0	1.08591	0	0	2.89992	0	1.49035	1.8565	3.49395	2.32735	2.19614	0	2.13042	3.17279	2.77931	0	5.07995	5.81955	6.43299	6.11398	6.00311	4.06233	4.88387	5.45315	3.16033	4.1015	6.09256	6.1779	5.25058	6.29348	6.64822	6.2711	5.19709	4.71134	4.54736	4.97998	5.41319	5.45642	5.879	5.92104	6.55221
ACSL6	3.16383	1.90286	1.67121	2.33961	4.55363	1.82613	2.40235	3.16542	3.6112	0.747868	0	1.6424	0.983859	0	1.06688	0	2.03769	0.490849	1.39271	0	1.60605	1.29595	0	0	5.38424	6.13588	5.80793	5.98604	5.26842	5.39852	5.46429	5.90153	5.01026	4.36198	5.79996	5.2905	5.75311	5.11589	5.45672	5.16901	4.69559	4.77747	4.93852	5.50385	4.57645	4.37238	4.81889	5.68591	5.78178
ACSM1	0	0	0	0	5.5145	0	0	5.65935	0	0	0	1.32593	3.96185	0	0	0	0	0	0	0	0	2.54191	0	0	5.22402	5.79219	5.28754	5.45211	5.21021	4.62191	6.69995	5.51015	3.69402	0	4.8529	5.42449	4.6742	5.69917	5.44864	5.06542	4.96694	4.84754	4.73597	4.17562	4.58842	5.6089	5.16202	5.20361	6.14608
ACSM2A	2.98798	0	0	1.00762	4.61449	0	0.951018	5.41459	0	0	0	0	0	0	0	0	0.927192	0	0.958897	0	0	0	0	0	0	0	1.80733	0.806796	1.10244	3.21347	0	0	0	0	0	0	2.04446	3.78144	4.7635	1.87883	0	0	0	0	0	1.41938	1.23558	0	4.16463
ACSM2B	3.42689	0	0	0	5.18655	0	0	5.73667	0	0	2.65569	0	2.14487	0	0	0	0.930544	0	0	0	0	0	0	0	0.937135	1.18721	0	0	2.98491	3.21977	0	1.45608	0	0	3.06457	2.18404	2.86414	4.03351	2.24966	1.59367	0	0.917963	0	1.51057	0	1.42381	0	1.63392	3.62583
ACSM3	2.94325	1.54528	0	2.55493	5.49477	2.52471	2.00076	6.20125	3.76265	1.53754	0	2.39115	1.90267	0	3.55278	2.44441	3.47908	2.47022	1.33233	0	3.26149	1.23819	2.57792	2.26691	1.97386	2.8344	3.9767	3.23828	2.70829	2.44282	3.41549	1.92251	0	5.39584	3.14733	3.92431	4.11575	5.65023	4.95684	4.62577	4.40337	3.92945	3.77042	3.6825	3.89926	2.67521	3.2804	3.23531	3.7121
ACSM4	4.58132	2.30639	0	2.11885	6.51872	0	2.843	7.33785	0	1.56421	0	0	4.16205	0	0	0	2.80025	1.7378	0	0	3.67569	0	2.6117	0	3.32691	2.3798	2.70352	0	2.26163	3.34009	0	3.64166	0	0	0	3.13408	3.79954	5.43247	0	4.78542	3.16594	0	3.80798	3.34088	0	1.91469	1.69647	0	4.2983
ACSM5	2.75171	0	0	0	5.37467	2.02018	1.55081	5.67934	0	0	0	1.06468	0	0	0	0	0	0	1.56155	0	2.22685	0	0	0	1.52722	0	1.44529	2.49787	3.39078	0	0	0	3.27077	0	0	0	3.7996	5.24466	0	0	0	2.22051	0	0	1.13301	1.44972	0	0	4.04992
ACSS1	2.46008	1.55408	0	0	4.32712	0	0.813537	4.55706	2.87675	0.565772	2.89207	0	2.70688	0	0.826959	0	0.792283	1.10158	0	2.65912	1.95973	0	1.17265	0	5.03435	4.74361	4.21618	4.69696	4.94473	6.22676	5.63808	6.12952	6.10686	5.98249	4.63227	5.62033	5.05933	5.54039	5.63048	4.9489	5.38192	6.00502	5.77585	5.21809	5.71475	4.70865	5.1775	5.16318	5.549
ACSS3	4.54097	3.60633	3.48403	2.95699	5.02048	2.79419	3.0869	5.06742	3.51921	0	0	1.93632	0	2.42768	1.18685	2.23214	2.20826	0	1.17863	0	0	1.09169	1.61767	0	3.58113	4.98309	4.85258	4.09183	4.39	0	4.40073	3.36346	0	2.74463	3.43482	4.06523	4.06094	4.17562	5.9318	0.923162	3.50175	3.38957	2.6469	3.51989	3.56254	3.85329	3.19568	2.37957	5.27748
ACTA1	0	0	0	0	0	0	2.6125	0	0	3.80436	0	0	0	0	0	0	0	0	0	0	0	0	0	0	0	0	0	0	0	0	0	0	0	0	2.94428	0	0	0	0	5.80849	0	0	0	1.81632	2.05757	0	0	0	0
ACTA2	0	2.89893	0	1.90148	5.43987	2.32234	0	3.37815	0	1.37937	0	2.74784	0	5.75876	2.62356	2.24465	1.78276	3.39982	3.11531	0	4.3418	1.71699	3.76023	0	0	0	0	0	2.85029	0	0	0	0	0	0	2.52963	3.24196	5.40682	3.47486	3.04431	2.63711	2.53418	3.10468	0	1.35732	0	2.7008	1.93869	4.41791
ACTB	12.4804	12.7674	12.584	12.8944	11.4963	12.6192	12.8058	11.6353	12.1409	12.0335	12.0645	12.3529	12.0972	12.2293	12.311	12.2356	12.4626	12.4628	12.3816	12.5864	12.3525	12.1469	12.1247	11.9653	10.08	9.75597	9.93732	10.1333	9.21164	11.0863	10.8803	10.879	10.6165	10.2178	9.41057	9.32557	10.1266	9.16049	9.97657	10.3703	10.1445	10.3855	10.9767	10.3611	10.1941	8.87305	10.019	10.4752	9.05365
ACTBL2	4.41675	3.00088	0	4.44435	5.14955	3.27494	3.20486	4.41846	0	0	0	0	0	0	0	0	0	0	0	0	2.63851	0	0	0	3.54731	0	1.78525	1.67815	2.12709	3.18585	3.29666	4.02538	0	0	0	3.50537	2.97859	3.0854	5.08413	2.30195	1.93778	0	0	2.33697	2.13368	2.56494	3.16282	0	6.18628
ACTC1	5.32896	6.05144	0	4.79591	2.98511	5.32785	4.68533	2.83429	2.98264	3.64332	4.85592	4.54738	4.25169	0	5.48521	4.52099	5.35109	5.8357	5.03028	0	5.49267	4.94731	4.51333	0	0	0	2.43729	1.21643	1.59766	3.96529	0	0	0	0	0	3.0477	0	3.85946	4.37898	1.12604	0	0	2.57541	0.858137	0	0	0	0	4.60093
ACTG1	11.3206	11.5091	11.4667	11.518	10.1667	11.4716	11.4688	10.1649	10.0803	10.8809	10.7684	11.1098	10.559	10.7076	10.8081	10.9683	10.8634	11.0236	10.7732	11.2068	10.9088	10.9307	10.8482	10.6441	9.17057	9.24837	9.47877	9.38926	8.4384	9.85168	9.46912	9.06	8.48441	8.04921	8.92816	8.67564	8.59688	8.24299	8.0966	8.85418	8.80435	8.5371	9.28592	8.82419	8.30556	7.85538	8.42717	8.78779	8.5168
ACTG2	7.04664	7.22662	6.85245	7.23788	6.54889	6.76898	7.38856	6.50096	6.5461	7.42172	6.60625	7.20405	7.63475	5.65098	7.06899	6.9743	7.05345	7.57538	7.07629	8.14306	7.55894	7.31353	7.29618	6.36738	2.78076	3.20141	2.19655	0	2.56892	4.23235	0	2.24217	0	0	0	3.29986	3.85205	4.12526	3.1758	0	2.36368	1.53769	3.04366	1.98834	0	0	1.96836	4.40978	5.0604
ACTL10	0	0	0	0	4.07248	0	3.62216	3.90944	5.59635	0	0	0	0	0	2.27885	2.71835	3.05074	3.25654	2.26721	0	0	0	0	3.40317	8.80113	8.9027	8.97365	8.59078	9.06096	8.48266	9.12868	8.67123	7.09013	8.75242	8.68214	8.7828	8.45715	8.36964	8.44443	8.5688	8.35025	8.44267	8.28496	8.78047	8.99233	8.173	8.64616	8.19391	6.52731
ACTL6A	7.36538	7.3032	7.26433	6.85712	7.22354	6.86239	7.33308	7.35357	7.38019	7.13781	5.75325	6.803	6.3353	6.20861	6.6265	7.21757	6.48316	5.6379	6.33944	7.0493	5.9199	7.24538	6.26314	7.16719	6.84134	7.00596	7.29546	7.1087	6.41646	7.09099	7.14739	6.36199	5.83232	6.72071	7.21056	6.8785	6.64828	6.84214	6.8787	6.52452	6.65795	5.19089	6.58761	6.81789	6.00104	6.01092	6.31373	6.66333	5.99857
ACTL6B	0	0	0	0	6.09098	0	0	3.69008	0	0	0	0	0	0	0	0	0	0	0	0	0	0	2.65548	4.10965	2.85697	0	1.94804	3.4959	2.30309	0	0	0	0	0	4.45642	2.33137	4.79705	5.48346	0	3.64177	3.65266	3.3375	2.27884	2.05527	3.44577	1.95322	0	3.0322	2.89808
ACTL7A	4.0756	0	0	0	0	3.24068	0	5.347	0	2.13193	0	0	0	0	0	0	0	0	2.67751	0	0	0	0	0	11.0742	11.3378	11.1661	11.1279	11.1532	10.667	11.2437	10.9697	10.0737	10.6072	10.7884	11.083	10.7341	10.8783	10.548	10.8771	10.8923	11.1184	10.5391	10.9737	11.2775	10.6909	10.7779	10.377	10.1838
ACTL7B	3.40519	0	0	0	4.81215	0	0	5.21034	0	0	0	0	0	0	0	0	0	0	0	0	0	0	2.66569	0	10.1678	10.3074	9.94671	9.67052	10.0667	9.50432	10.1211	9.64258	8.03073	10.2572	10.1467	9.9172	9.4138	9.68197	8.45151	9.56654	9.48139	10.2738	9.73455	9.75148	9.84415	9.75522	9.56133	9.26796	8.32162
ACTL8	5.23416	0	0	0	5.1493	2.90852	0	4.98051	0	0	0	2.49814	0	0	2.37814	0	3.69046	0	0	0	0	0	2.96429	0	3.70322	2.72168	3.97068	4.37838	3.47291	3.71673	4.78001	4.58025	0	0	2.67352	3.50513	5.4021	0	0	3.67713	3.7801	4.60796	3.74039	2.82325	4.23156	4.28071	0	5.05582	6.52577
ACTL9	0	0	0	0	3.61965	0	0	0	0	0	0	0	0	0	0	0	0	0	0	0	0	0	0	0	7.98286	8.21838	8.01183	7.56209	8.4981	7.32274	6.93489	7.41878	6.41699	8.14703	7.77752	7.9271	7.48364	8.16885	7.34566	7.89744	7.88228	8.02971	7.56108	8.2199	7.93022	8.46566	7.63138	6.51634	6.97485
ACTN1	7.26617	7.65498	7.14837	7.80674	7.27637	7.5887	7.77531	7.33647	8.22597	7.64654	8.00744	8.2495	7.82586	6.80763	8.06174	7.41248	8.14971	8.1802	8.0231	7.98622	8.05509	7.2247	8.26893	8.14235	4.5524	4.1426	3.41143	3.51123	3.29972	4.94415	3.65438	3.9745	5.31178	6.12883	4.00677	3.77543	3.6379	4.83463	4.19331	4.68828	4.05452	4.95582	4.01427	3.89114	4.19807	4.04429	4.01346	3.87992	5.42901
ACTN2	3.97083	2.6807	2.75586	2.02026	5.9122	1.69383	2.38789	5.59226	0	3.43839	2.31877	3.29016	3.12529	2.57234	0	1.627	2.69012	3.54527	3.79138	0	3.18208	2.88535	1.73846	0	2.70182	3.4073	2.86809	4.25783	3.27414	3.75652	0	2.64337	3.77126	2.89547	4.13979	4.36155	4.03209	5.87892	5.34212	4.33879	3.82002	4.79547	4.41838	4.20108	4.51186	2.26271	3.35325	4.20248	5.24757
ACTN3	0	0	0	1.74622	3.33982	2.97963	2.41929	3.18398	4.8238	0	0	2.56574	0	3.10826	0	0	0	0	0	0	0	1.56988	3.03581	0	3.53667	4.23019	5.93529	4.76501	4.64716	4.73939	5.42714	4.40701	3.42609	3.44944	3.63074	4.12403	3.96014	5.41261	4.20297	4.18258	4.68449	3.49978	3.94433	3.79323	4.20773	3.42702	5.2212	5.48858	3.82301
ACTN4	5.92092	6.7376	7.31649	7.09487	4.06825	6.90784	7.41086	6.87681	8.62428	7.15374	8.18707	7.76768	7.67604	8.09475	7.81413	6.30183	8.08841	8.08784	8.25942	8.56674	8.30617	6.75019	8.13499	8.55693	5.08753	4.42481	3.85074	3.91518	4.16546	5.99936	5.05708	5.16784	5.83742	5.35871	5.21299	4.7147	6.29708	5.71052	4.39739	6.2405	5.80803	5.88842	5.60016	5.92887	6.35009	4.80659	5.97387	6.63486	5.37241
ACTR2	7.9266	8.24474	7.82972	7.74448	7.56209	7.42018	7.74306	7.38908	8.30464	8.2812	7.51833	8.03077	7.5244	7.94251	7.53844	7.69943	7.99703	8.14417	7.451	8.18117	7.86682	8.15438	7.62073	8.07442	6.18308	6.91375	6.64678	6.00688	6.01965	6.66731	6.13468	6.65746	5.83878	6.37118	6.45606	6.30157	7.10345	6.12002	6.76345	7.01724	6.72252	6.58754	7.3465	6.83375	6.00337	6.16478	6.07324	7.33782	7.11151
ACTR3	6.1066	5.79069	5.40631	5.98977	6.18811	5.53096	5.76334	6.06832	5.61024	5.44787	5.46132	5.33977	4.90475	5.27905	5.45288	5.93359	5.28607	5.33508	5.76236	4.7933	4.78849	5.60579	5.42755	5.92257	5.87225	5.83756	6.02336	6.00441	5.53149	5.88663	5.24036	6.0931	4.57074	3.27653	5.46625	5.66037	5.35241	6.10106	7.23816	5.7003	5.29882	5.36924	5.82697	5.4133	5.51531	4.53675	5.11404	5.92591	5.59544
ACTR3B	6.51651	6.46968	5.98001	6.45306	6.74882	6.60751	6.56906	6.95157	7.41905	6.24494	7.21068	6.02059	6.359	6.56174	6.58027	5.63958	6.8152	6.35155	6.30965	6.34327	5.82524	6.48393	6.54677	5.88382	3.44711	4.65562	3.86825	4.27416	3.57582	5.63767	5.07532	4.98575	4.57085	5.37705	3.21878	3.78605	5.37117	4.84568	5.54717	4.26408	3.60284	3.56521	4.79388	2.24947	4.70697	4.17688	4.47214	3.92964	5.20302
ACTR3C	3.5329	0	0	0	6.03785	0	0	6.06983	2.57708	0.808874	0	0	0	0	1.77552	0	0	1.48243	0	0	1.70595	4.18442	1.56748	0	2.16048	1.38693	2.38856	0.965205	2.77229	3.9092	2.26917	2.92896	4.47699	3.56389	0	0.804952	2.99111	5.06225	2.52356	1.43383	1.78698	1.0874	2.40123	1.11729	0	1.0456	2.40723	2.31922	4.14889
ACTR6	6.40004	6.46214	6.74575	6.13962	6.78678	6.08126	6.15382	6.91126	0	5.7314	2.73752	4.98348	5.0849	6.6358	5.76235	6.17477	5.31302	6.31987	6.08619	6.4172	4.58228	6.16636	5.09635	5.69902	6.41148	7.1324	6.44239	6.74538	6.67365	4.93755	6.79221	5.83129	6.64258	5.23322	6.45366	6.35501	6.57037	6.17495	6.6057	6.40001	5.80521	5.28709	5.75777	5.81685	5.9487	5.20919	5.77785	6.04951	5.22478
ACTRT1	0	0	0	0	4.54139	0	0	4.37532	0	0	0	0	0	0	0	0	0	3.17536	0	0	0	0	0	3.85707	2.62766	3.95095	4.8804	3.78588	3.81322	0	0	4.37496	0	0	4.84854	0	3.30636	3.95539	5.44423	0	1.90445	2.59386	2.88597	4.61842	4.58409	3.39653	3.65133	4.94401	4.48645
ACTRT2	0	0	0	0	0	0	0	0	0	0	0	0	0	0	0	0	0	0	0	0	0	0	0	0	9.87047	10.2068	9.91832	10.2634	10.1958	9.66699	9.67307	9.45521	8.76691	10.293	10.4038	9.70068	9.53229	9.05209	9.34	9.52926	9.77714	10.0956	9.59918	9.80693	9.87145	10.2739	9.47671	8.88308	8.87014
ACTRT3	0	0	0	0	0	0	2.26736	0	0	3.95488	0	2.41025	0	0	0	0	0	0	0	0	0	0	2.871	0	8.81755	9.39036	9.24618	8.42635	8.86168	7.41048	8.5298	8.35414	8.62318	8.76884	7.84987	8.53528	7.8108	8.29323	7.40117	7.70701	7.97301	8.33527	7.79024	8.08624	8.18525	8.23927	6.87385	7.59623	7.70489
ACVR1C	4.53894	3.24867	4.8141	3.03658	5.42229	4.37567	4.65079	6.173	5.16323	0.610918	2.51143	0	3.71608	0	0.887353	1.79157	2.5413	0	2.38014	2.77346	2.06111	1.32544	0	0	2.33809	2.73625	2.23677	2.50457	3.93675	4.36938	1.87935	4.77024	0	0	1.0627	0.607764	2.37238	5.30881	5.4693	0	0.51569	1.75126	2.17109	1.40057	1.34638	0.804292	1.49116	0.9507	4.79862
ACVR2A	4.96458	4.1963	5.05541	4.52519	5.44875	4.60083	3.74739	4.92699	2.51915	4.29452	4.0849	4.54682	5.46928	3.68758	4.65791	5.03453	4.02532	3.6966	3.16989	3.15878	4.18933	4.35323	3.99712	5.02566	4.13198	3.35517	3.33358	3.45686	1.91766	4.60773	3.95971	4.46005	4.41032	0	4.33849	3.86032	4.17221	4.68385	5.21736	4.51638	4.42167	4.09389	4.11438	4.00363	4.20682	1.59828	4.53266	4.78731	5.13645
ACVR2B	6.36746	6.51806	7.04139	6.45606	6.00426	6.26985	6.34254	5.83314	5.95492	6.53543	6.68093	6.62685	6.47173	5.96133	6.46513	6.27063	6.76732	6.64144	6.63307	6.53993	6.65923	6.35621	6.67727	6.75956	3.01918	2.49329	2.29389	3.13762	2.67222	4.39935	2.85972	3.56533	2.91326	2.93559	2.60581	3.34755	3.89015	4.38619	4.2101	3.37966	2.91161	2.48726	4.48151	3.33622	2.61015	2.73685	2.1782	4.16096	5.14071
ACVRL1	2.46195	2.28661	0	0	2.88116	0	0	3.61918	3.77716	0	0	1.83805	2.70882	0	2.03586	0	3.29215	0	1.34179	0	3.27552	1.24724	1.8125	0	0	0	0	0	0	2.45562	0	1.93405	0	0	0	0	2.87812	4.69372	2.82313	0	1.7449	0	1.49891	0.805735	0	0	0	1.43393	4.27474
ACY1	3.32883	0	4.69086	2.92481	3.2505	3.41191	3.47877	5.53282	4.16998	3.32282	5.36312	3.76874	4.28676	4.88081	3.21643	3.32361	2.78293	3.5541	4.42809	5.45072	4.0432	2.70331	3.47015	4.04152	0	1.91228	1.49178	0	3.0849	0	0	0	0	0	0	2.61207	2.96291	0	0	0	0	3.12102	0	1.0004	1.81139	0	0	0	4.67543
ACY3	0	0	0	0	4.68291	0	0	0	5.65179	0	0	0	0	0	0	0	0	0	0	0	0	0	0	0	0	0	0	0	0	0	0	0	0	0	0	2.23436	0	4.09388	0	2.38406	0	0	3.01443	0	0	0	0	0	3.68494
ACYP1	6.23025	7.00489	6.90171	6.50732	6.72234	6.73155	6.7683	6.96128	8.03323	6.45777	6.88775	6.1599	5.94586	7.1961	6.49393	6.95375	6.92359	6.25566	6.17837	5.89023	6.32626	6.92311	6.60432	6.41647	7.3131	7.55219	8.14422	8.18582	6.53787	7.79463	7.91801	7.28051	7.39758	8.89168	7.57999	7.66164	7.58708	7.21502	7.38686	7.3391	6.70059	6.24525	7.33085	7.43479	6.80015	6.61342	6.81462	7.18417	6.88579
ACYP2	5.23378	4.06643	4.70753	4.87589	6.03671	5.89629	4.68092	6.53429	6.29329	4.77444	4.97649	4.71564	5.23063	5.9168	4.94988	5.13759	4.79655	4.67078	5.42861	0	5.39723	5.42112	4.42006	5.69699	5.32449	6.4081	6.12485	5.34289	4.6792	5.03909	5.79672	5.36115	4.44102	4.46556	5.56647	5.38398	5.26322	5.80039	4.28614	5.46276	5.32191	5.05079	4.70224	5.16738	5.54604	4.61473	4.85584	5.08022	5.7497
ADA	3.165	2.1465	0	1.96489	5.52387	4.47474	4.93061	5.35389	0	2.60868	4.56915	4.37301	3.43114	0	3.87761	3.68997	3.13287	3.7191	4.11036	0	4.0308	5.12887	5.50464	0	2.63949	0	0	1.65678	0	0	4.19181	3.45567	0	0	0	1.42711	2.9514	3.05791	0	0	3.75144	2.60563	0	1.21531	0	0	3.13514	4.00335	4.49992
ADAD1	2.38143	3.95301	3.65006	2.02448	6.5868	2.4562	3.92296	6.41473	5.19382	0	3.17139	3.40842	3.5035	0	4.59457	5.11058	2.69486	1.65223	0	0	2.67921	0	3.91411	0	8.79185	9.48156	9.2664	8.73626	8.73453	8.35607	8.77843	7.89527	8.67068	8.69633	8.12521	8.62733	8.15821	8.65692	8.59555	8.15769	8.1768	8.70582	8.15005	8.15966	7.87041	8.19665	8.09006	8.11623	8.60542
ADAD2	0	1.7561	4.57025	1.59194	0	0	1.51619	0	0	1.12383	2.64576	2.38118	2.13575	0	0	1.90814	1.484	1.26728	2.25184	4.76091	2.18541	0	0	3.38558	7.04053	5.94959	6.24321	5.92479	6.16774	7.16969	5.77954	5.81611	8.61833	9.04272	8.43807	7.3871	8.40501	7.48321	5.92129	8.14929	8.13764	7.41263	8.22298	8.12347	7.53163	7.71185	8.02381	7.71177	5.83949
ADAL	6.61011	7.17121	5.97043	6.85432	7.53251	6.91682	6.78074	7.40813	7.06701	7.324	7.194	7.53842	7.84665	7.77153	7.56695	7.58015	7.53292	7.60307	7.54054	7.99937	7.03222	7.75555	7.61789	7.41048	4.7849	4.99598	4.7373	4.43665	4.54359	5.8863	5.6364	3.23884	6.5846	3.88869	5.60121	5.29006	5.50272	5.97787	6.85975	6.16101	5.62841	5.63797	5.91146	5.20188	5.78827	4.50616	5.30169	6.36564	5.80521
ADAM10	7.18736	6.56909	6.99302	6.83491	6.99261	6.50402	6.76872	7.08798	5.82355	6.46878	5.60166	6.12172	6.29583	7.03776	6.19737	6.08411	5.98764	6.20963	6.10994	5.98078	6.20236	6.87356	6.06574	4.6862	5.11633	4.05986	3.77105	3.85899	4.81838	5.50784	5.13874	4.85751	5.03392	0	3.89839	4.10236	3.68508	5.12429	5.76017	4.13065	3.83463	4.92584	4.8701	3.7719	3.98033	3.85879	3.32179	4.63439	4.70026
ADAM11	2.52729	2.35012	4.36545	2.16106	0	4.02109	3.40871	4.94568	0	2.34065	4.25755	2.2104	3.96609	5.52253	4.11944	3.92953	3.36367	3.24621	2.55202	0	3.34695	2.76691	3.16417	4.11193	4.30496	4.51313	4.18427	4.74131	4.83755	4.31886	4.9994	4.63504	5.4636	5.70654	1.63177	4.96795	4.93217	2.42794	2.8916	4.18996	3.99177	2.82427	3.12411	4.37569	3.44796	3.26778	4.456	4.3771	2.90017
ADAM12	3.18077	2.31198	0	1.42216	5.43669	3.59166	3.13035	5.03275	0	1.56885	3.82316	1.86105	3.62326	0	1.75591	3.34816	2.64277	2.89787	2.69847	3.57137	2.79038	3.76984	2.27883	0	3.22064	3.77351	3.32247	2.85357	3.26019	3.88329	3.4586	2.75882	5.4171	5.55514	4.34289	4.66835	5.43324	6.05973	5.00283	4.46878	4.15618	4.5279	3.66324	3.64049	3.11652	3.68159	4.4106	4.80564	5.08068
ADAM15	3.70934	3.98594	4.62515	5.4095	4.91843	4.40825	4.96332	4.49819	6.20866	4.70215	5.44875	5.51339	5.91503	6.13376	5.9429	5.27853	5.44745	5.86041	6.13546	6.04896	5.57054	5.35606	5.87505	5.67674	2.7364	1.36827	2.03954	0.950489	2.74644	0	3.0844	2.41106	4.75668	0	4.14767	3.28962	3.76979	4.88572	2.49855	3.22205	1.99997	3.93731	3.5215	1.10102	4.07017	2.04483	3.67829	3.80996	4.74187
ADAM17	4.80498	3.02396	2.74189	3.53318	5.39183	2.93161	4.14927	6.09737	2.77477	4.78318	3.15184	3.49334	4.23442	5.32675	3.0229	4.13098	3.18396	4.39588	3.9176	0	4.64122	4.49034	3.35634	5.66167	5.23827	3.83808	4.1041	3.73595	4.74029	5.25252	4.80565	4.44322	5.01245	2.88127	3.9647	5.72396	5.34758	6.12169	5.68067	4.24919	4.24951	4.97442	4.4589	4.52426	4.32044	3.88478	4.71808	4.86632	5.52394
ADAM18	3.98688	0	0	3.80643	5.68202	2.05887	3.70007	5.91874	0	0	4.16626	0	3.05258	0	1.6054	0	2.28191	0	2.33464	0	0	0	2.10789	0	6.99733	6.78024	7.186	6.22591	6.22369	5.90936	6.0313	5.82684	4.24241	6.66355	5.01836	6.53817	6.2541	5.79797	6.47703	5.83127	6.25555	5.94678	6.2403	5.76088	5.10339	4.8926	5.37975	5.58768	6.48682
ADAM19	3.83447	4.22884	4.10253	4.5581	5.10009	4.19226	4.74365	5.24393	5.26259	4.74308	3.90868	3.96253	5.06956	0	4.01808	3.06009	4.74812	3.61516	4.86242	3.89952	4.44713	3.31917	4.12302	5.454	3.27912	2.67882	2.84802	0.845156	3.42689	0	3.404	2.70769	0	0	1.20073	2.58458	3.08304	5.7869	0	1.27685	2.02667	0	1.99444	2.77986	2.70478	0.918408	3.15703	2.71422	4.39227
ADAM2	4.82699	3.47184	5.05327	5.78572	6.29149	6.16754	5.51586	7.10945	5.49513	0	0	0	0	0	1.88352	0	2.60565	2.31684	0	0	2.59018	3.39702	3.81528	0	7.90574	8.38552	8.33564	8.55943	7.40327	7.77411	7.48446	8.07794	6.57622	8.83782	8.44745	7.92543	8.00376	7.89725	7.92774	8.60743	7.9009	7.03163	7.91772	8.43552	6.73877	7.3781	7.59991	8.07512	8.08588
ADAM20	4.10967	2.99907	3.60372	2.79205	3.64177	4.19647	3.20301	0	0	4.93009	3.12665	4.40074	4.39039	5.29906	4.54627	3.71686	4.63174	2.36153	4.84163	0	4.76006	3.44751	3.86709	3.89735	5.53516	6.00779	5.63998	4.65348	6.0203	0	5.1801	6.06901	6.44077	3.75356	5.20245	5.21699	6.21538	5.51925	6.47029	5.85603	4.93945	6.81495	3.64689	6.06813	5.69356	5.57433	5.77148	5.64674	4.83713
ADAM21	2.39667	0	0	0	0	2.47162	1.95264	3.54571	0	1.49558	0	3.18906	0	0	1.97566	3.78096	0	2.41756	1.96473	0	2.69511	1.84767	0	0	4.99102	6.30725	6.462	5.2434	6.01169	4.16768	4.28498	3.54536	0	5.73895	5.12201	6.08546	5.30213	5.32998	6.12891	4.56393	5.7254	4.11574	5.67525	5.57597	5.25829	4.04047	5.48411	5.05297	5.37561
ADAM22	4.75732	3.60904	3.48672	4.21917	6.05898	3.8953	4.47794	6.19338	5.99821	1.91751	4.47461	2.73685	3.49578	2.43008	2.4534	3.35961	3.49582	2.39541	3.39184	0	2.19606	3.75157	4.1362	2.52868	2.39893	3.11644	2.45201	2.59129	3.1202	4.41649	2.81746	3.78688	0	1.94745	2.3498	1.36581	3.38315	5.45172	5.87433	1.48347	1.55599	2.66527	1.70499	1.51175	2.16458	3.14789	2.87996	2.56425	4.71384
ADAM23	7.84183	7.64765	7.71376	7.84172	6.97736	7.62405	7.79859	7.28658	7.13683	8.16632	7.94763	7.78633	7.98432	8.1552	7.8294	8.11833	7.80949	7.85629	8.16905	7.7148	8.20074	7.94196	8.24258	7.6923	2.99525	3.42447	2.06768	2.27118	2.77804	4.46822	0	5.18778	2.66498	4.50799	0	3.08845	2.80441	5.32463	5.86459	3.95712	2.70937	4.56092	3.2638	3.73725	4.22358	2.39966	2.81855	3.1729	5.11417
ADAM28	5.22723	3.96673	2.93916	4.15603	6.12181	4.74985	4.6275	6.61977	0	5.02789	4.72403	4.67364	5.51639	5.71728	4.91868	4.06484	5.25306	4.61509	4.64312	5.71865	5.48162	5.24884	5.33169	4.4446	1.76264	1.07982	1.97129	0.728303	3.32886	0	0	3.33965	2.22237	0	0	2.20354	2.97216	5.01295	5.21058	1.11993	0.508439	1.35127	0	0.488696	1.3317	0	2.91266	1.90756	4.59009
ADAM29	4.45843	1.40107	0	1.91858	5.91313	3.19111	2.27844	5.7422	0	0	4.90835	1.6685	0	0	1.20895	0	0	0	1.84672	0	0	1.11262	3.24838	0	7.10322	6.98734	6.85347	6.50276	6.89919	5.41768	6.58667	6.66182	7.34125	7.41714	7.25042	7.52167	6.77554	7.14292	7.22981	7.07186	6.67913	7.35898	6.63108	7.06508	6.76755	6.44949	6.84157	6.42545	5.79071
ADAM30	0	0	0	0	5.47	0	2.62346	5.30018	0	0	0	0	0	0	0	0	0	0	0	0	0	0	0	0	7.01565	7.14568	7.93842	7.10625	7.06887	5.95507	6.39472	6.52637	7.2425	5.90443	7.0157	6.84305	6.25986	7.28697	4.43787	6.98759	6.08045	7.38771	6.48438	7.07255	6.44584	7.55912	6.6481	6.6769	7.24713
ADAM32	5.60053	4.05067	3.7462	4.9001	6.97281	5.30705	4.62085	6.68589	3.78194	1.96199	3.79838	2.28592	1.25666	3.17125	2.68832	1.08876	3.75545	2.4873	2.67593	0	2.4215	2.36075	3.09837	1.55295	6.03593	6.31844	6.31957	6.06671	5.92844	6.67645	6.2207	6.72466	5.39106	4.19967	5.97273	5.5559	5.06655	6.28514	6.48272	4.70738	4.73163	5.00239	5.38477	4.95553	5.02423	5.29497	5.0225	5.82037	5.96365
ADAM33	3.52979	2.21098	4.5945	0	2.79875	2.95355	3.01788	2.6511	2.79634	2.86802	0	2.07488	3.50642	0	1.96403	2.37934	3.40632	2.0779	2.75366	0	1.89085	0	2.51152	2.2038	3.41886	2.28315	2.26416	0	2.64071	5.55981	0	0	3.77943	0	2.2381	1.47964	3.81521	2.28693	0	3.48359	2.77997	1.88496	4.03393	2.72243	3.63377	1.82706	3.9476	2.88166	5.02199
ADAM7	4.22841	0	0	2.70975	5.86465	2.6789	2.14141	5.69383	0	0	0	0	2.04018	0	0	0	2.5715	1.19554	0	0	2.08886	0	0	0	7.52385	8.15194	7.87077	6.87567	7.38082	7.15176	7.89049	7.06841	4.9815	5.31933	6.17922	6.74659	6.3395	6.93316	6.95392	6.14473	6.02979	6.68556	6.05968	6.62283	6.5518	6.35979	6.43363	6.24065	6.65458
ADAM8	6.35462	6.1402	7.03866	6.17065	5.1114	6.90804	6.47571	5.19795	7.33821	6.77505	6.88972	6.47242	7.41222	4.55069	6.7882	6.74895	6.7708	6.91652	7.47066	7.58418	7.66126	7.09979	6.87729	5.2318	2.04305	3.28028	1.28016	2.27917	1.56888	2.5184	3.49918	3.31095	0	0	0	2.59429	3.17582	3.81928	2.88899	1.1028	2.92834	0	2.76063	2.51912	3.15603	0	2.16478	2.19811	4.34731
ADAM9	6.54006	6.01418	6.99215	6.21097	6.81268	5.54085	5.66629	7.05175	6.47623	5.45212	5.58209	5.72642	5.99051	5.78916	5.75819	6.01914	6.04864	5.83446	6.24723	6.29726	5.11952	5.70274	5.9413	5.83803	4.80615	4.36355	4.4426	4.16006	4.41945	4.57841	4.69735	4.56228	2.57523	5.18357	5.91598	4.02948	5.02194	5.33271	5.35312	4.26697	4.64407	4.38789	4.8225	5.16604	4.92656	4.07743	4.1589	4.88444	5.93601
ADAMDEC1	5.94478	4.0907	3.78563	2.96234	6.06212	5.79829	3.75998	6.72805	6.53858	3.16251	0	0	2.74935	0	0	0	2.01096	0	0	0	2.80398	0	3.50945	0	0	0	0	3.09698	3.12302	3.36074	5.68711	5.38633	0	0	0	0	4.62269	6.43829	6.83371	1.70054	0	0	0	1.34845	0	0	0	0	5.28347
ADAMTS1	4.09506	1.91381	2.43699	2.50848	5.67187	3.25919	2.90628	4.86751	0	3.5828	2.8321	1.15387	0	0	0	1.37991	1.6286	2.34905	3.11531	0	2.84726	2.78286	1.48175	0	0	0	0.975899	0	1.87265	0	0	0	0	0	0	0	2.68686	5.06814	3.27393	0.829225	0.640971	1.01932	0	0	0.739389	0	0	2.2151	5.25222
ADAMTS10	2.31255	0	1.89601	1.66383	1.92641	0	1.22346	3.4504	1.92433	1.42897	1.52946	1.70741	2.21853	0	1.60692	2.30792	2.28371	2.01053	1.88768	0	1.82644	1.77293	2.10963	0	1.203	0.932851	0.674509	1.05099	1.40114	2.30637	2.40608	1.79999	0	0	1.45824	2.12555	2.45175	3.78331	1.87707	0.969143	2.54296	2.05849	1.93051	1.2118	1.9594	2.80518	0.977492	1.32036	3.38142
ADAMTS12	4.45418	4.75451	2.06667	4.85551	5.21345	4.68788	5.26841	4.41712	4.36834	4.84622	4.22388	4.15492	4.81338	2.6969	5.04284	5.37555	4.73827	4.43997	5.22447	4.5209	5.14219	4.60697	4.67841	2.79916	1.71751	2.66122	3.1181	2.04965	3.27098	2.98841	2.59425	2.42293	3.526	0	2.83663	4.9101	2.48121	4.84724	5.38268	2.84231	2.0815	3.30768	1.93511	2.58794	4.44586	3.6122	4.02931	1.8606	5.21994
ADAMTS13	3.69777	4.25003	3.20409	3.88934	3.61744	4.67044	4.57504	4.69939	4.86433	3.87023	3.39119	3.44342	4.74075	2.51328	4.47717	4.16172	4.56739	4.44807	4.50691	5.0873	3.78777	3.5784	5.10273	5.65751	4.61961	4.46183	4.1037	3.49136	4.90187	5.41588	5.15437	4.76676	4.95931	5.96123	3.29166	4.02056	4.74766	3.06025	2.67343	2.95326	4.19757	3.21426	3.66913	3.9605	4.71865	3.95075	3.87282	4.73391	4.21751
ADAMTS14	4.96326	4.53996	6.04663	5.33252	3.72043	5.55384	4.90832	4.80703	7.13763	5.16844	6.8564	5.30715	6.46603	3.48248	6.08179	5.77357	6.54763	6.17709	6.47698	5.38363	6.18954	4.96465	6.41135	7.53411	1.27247	0	0	0	0	0	0	1.887	0	0	1.53613	2.88749	0	3.68918	0	0	0.80722	3.41093	1.85614	0	2.19838	0	1.63557	0	4.21402
ADAMTS15	2.32459	0	0	0	0	0	1.8868	4.3972	0	1.43846	0	0	0	0	1.24995	0	1.2037	1.60442	0	0	0	0	0	0	0	0	1.14053	0	1.41052	0	0	0	0	0	3.01155	0	3.48089	2.2285	2.67868	0	1.25934	0	0	1.58261	0	1.14435	1.56483	1.32941	4.67127
ADAMTS16	3.12981	0	0	1.27056	4.12275	1.6163	1.85154	4.351	0	3.07754	2.22866	0	1.75713	0	2.32139	0	0	2.79069	2.30967	0	2.57927	1.74933	2.90293	0	1.82563	0	1.11421	1.03377	2.07276	0	2.37897	1.7762	3.66628	0	2.1425	1.40232	2.09632	3.93149	0	0.952861	1.23127	0	1.74627	0	1.77377	1.7402	0.961112	3.8244	4.62466
ADAMTS17	2.77142	1.172	0	1.04388	4.89726	1.35211	0.985862	5.59723	0	0.697351	1.91509	1.68647	3.31408	0	2.0019	1.96429	0	2.63021	1.9909	0	1.52119	1.47272	0	0	5.10737	4.4831	4.57066	4.31429	5.30628	3.95341	4.06964	5.07953	4.77474	3.85042	4.93179	5.29612	4.76911	5.45512	4.06235	3.97912	4.47729	4.54339	2.78667	3.86133	4.51246	3.63655	5.04552	4.71654	5.53815
ADAMTS18	3.48677	1.97365	0	1.79922	5.61636	0	1.10113	4.94568	0	1.2939	0	1.19895	3.22636	0	1.11774	0	1.68381	1.45016	2.16178	0	1.67107	1.62	3.1018	0	2.12138	0	2.83504	0	1.93188	0	3.06657	3.99139	0	0	3.32126	0	3.11607	5.58322	4.83382	2.92069	1.75125	0	0.756314	1.09025	1.2727	2.02953	0.872835	3.49508	5.75774
ADAMTS19	5.903	5.73929	6.00963	5.88735	7.10314	6.22709	6.04553	5.24107	3.68315	6.48778	6.6572	6.29647	6.96422	7.52699	6.50113	6.77917	6.67382	6.22503	5.99841	6.13906	6.61634	6.41793	6.05665	6.98559	3.21352	1.54885	2.87062	2.47039	3.51477	3.22658	2.47383	5.13671	0	0	1.51162	2.66552	4.40101	5.78401	5.98409	1.01037	2.92126	3.17751	2.13883	2.5558	0	2.26503	2.61644	3.39453	4.73666
ADAMTS2	2.44231	2.26754	2.3382	2.08138	3.22491	1.36496	3.16338	3.59712	0	2.25821	1.93059	2.60061	1.49337	0	2.60465	1.97998	1.54711	2.46336	2.32906	3.90354	2.26169	3.32305	2.57095	4.96932	2.28737	1.23565	1.87387	1.37723	1.1525	1.97853	0	1.51084	3.31043	3.87002	2.90924	2.8613	2.36867	3.19473	2.31741	3.14575	2.8415	0	0.676907	2.97569	1.50862	1.47788	2.59813	2.71787	4.86209
ADAMTS20	5.22471	3.86897	2.41737	2.98527	5.36511	4.28919	3.78434	6.00835	3.31024	3.38544	0	1.14065	3.13298	3.99392	1.06209	3.15054	2.03076	1.3845	2.08094	0	3.47976	0	2.17834	0	2.85437	2.41965	1.94581	1.83392	2.6406	2.86699	0	2.79483	2.52955	0	0	0	3.0236	5.65728	5.58225	0	1.07054	0	1.19005	0	0	0	0.826131	0	5.38516
ADAMTS3	4.19044	3.50987	4.87841	3.29332	5.77105	4.40825	2.76703	5.83687	4.6622	3.49912	2.91942	2.78934	2.87928	4.41671	3.81276	3.70398	3.14633	3.00494	3.20509	0	2.93472	3.06361	3.64824	1.98191	2.96289	3.3909	4.37184	4.48852	3.45858	3.49815	2.24519	4.75017	5.58076	3.53614	3.10468	3.17744	4.35377	6.01063	5.42158	4.1426	2.37848	5.08938	2.55884	3.57022	3.55716	2.85848	3.85678	3.33882	5.17488
ADAMTS4	2.43263	0	2.00634	1.76733	5.47497	0	1.9856	5.40224	0	1.26745	0	1.17376	1.23293	3.80452	0.81239	0	1.28091	1.08372	1.69839	0	0	0.739888	0	0	1.66245	0	2.31178	1.7557	2.21378	2.42632	1.75865	2.35836	0	2.1301	0.977338	2.81966	2.71725	3.47399	2.79236	1.37441	2.26999	0.767146	0.531422	1.06659	1.50093	0.734684	1.882	2.36457	4.24072
ADAMTS5	5.48932	5.50006	5.14708	5.19636	6.69722	5.80315	5.04838	6.47494	5.1846	6.34516	6.82259	6.27499	6.82647	6.4406	6.16494	6.48767	6.70893	6.18069	6.56909	7.22087	6.40541	6.62745	6.06005	6.47496	2.57102	2.48549	3.32898	0	1.02723	3.45751	2.68716	3.7614	0	0	1.68307	1.04535	3.98616	5.05779	6.101	3.24505	1.66965	1.37957	0	0.873907	2.51076	0	1.50535	0.961348	5.19991
ADAMTS6	3.36255	2.47617	0	3.12658	5.63511	3.01242	3.02533	5.92522	0	2.31068	3.09925	2.91937	0	0	3.05252	3.82903	0	0.744334	2.68191	0	0	2.08168	2.44211	0	3.90031	4.91537	4.33135	4.18609	3.82459	3.82722	3.26701	4.69468	2.32254	5.3834	5.12479	5.20895	5.34378	5.95386	6.31564	4.54924	3.59314	4.62683	4.3076	3.63713	4.59583	4.59865	4.67936	4.24955	4.71139
ADAMTS7	1.3046	3.30044	3.18083	2.66832	5.40994	2.04748	2.57213	4.52855	0	3.82479	3.60714	3.85127	5.06593	2.1598	3.01361	2.77758	3.40027	3.61172	4.32275	5.15861	3.38351	3.9385	3.64006	5.17729	4.27316	3.55811	3.53621	0.8435	3.84579	4.42437	2.88239	4.74161	4.78727	4.55926	4.25797	4.25341	4.38398	3.56246	4.07458	4.28188	3.67305	4.1611	3.7552	3.87344	4.89482	4.35966	4.29803	3.59646	5.04072
ADAMTS8	3.09383	1.66049	0	2.69891	4.47805	0	1.42808	4.31234	3.01461	3.4123	0	2.94407	2.03049	2.79241	2.98372	0	0	3.48944	0	0	2.07906	0	1.92588	0	2.92543	4.09749	1.32759	1.23736	2.85509	4.39182	0	2.05094	0	3.12379	0	1.04618	3.78034	4.59111	0	2.82061	3.40716	2.07291	4.19361	2.36952	2.37343	2.82143	2.83523	1.53424	5.13303
ADAMTS9	4.17027	1.49996	1.96949	2.03492	5.42683	1.0927	2.58654	5.44506	1.99832	0.931109	2.33432	1.59599	3.14251	0	2.42878	2.06196	0.757838	1.88939	2.76271	0	1.89861	1.84407	2.79102	0	1.26016	2.55335	1.82967	1.72119	2.43186	2.87627	1.72412	2.31884	0	0	0	0.536552	2.67559	5.09698	4.74301	0.59746	0.798231	0	1.65627	1.26922	0.528273	0	1.02735	0.849704	5.03229
ADAMTSL1	3.26717	0.800851	0	1.52918	4.66469	1.91021	0.660486	4.86168	2.55169	1.07323	1.40114	0	0	0	0	0.894756	1.08531	0.525214	1.12062	0	0	0	0	1.30734	3.24714	3.15492	3.36905	2.09199	3.63453	3.49795	2.24501	3.09702	2.63365	4.28898	0.815648	4.03211	2.66606	5.28829	4.45464	3.28486	2.3783	2.57435	1.63059	2.97623	3.1534	2.95838	3.23706	3.24263	4.46409
ADAMTSL2	0	0	0	0	5.39814	0	0	3.71854	0	0	0	0	0	0	1.4172	0	0	0	1.40804	0	0	0	0	0	0	0	0	0	0	0	0	0	0	0	1.65107	0	2.97175	2.45111	0	0	0	0	0.988429	0	0	0	0	0	4.12799
ADAMTSL3	5.07135	4.32492	4.33501	4.85893	6.59117	4.54547	4.52068	6.08907	4.58411	5.40096	5.27334	5.09873	4.88824	5.57681	4.77798	4.10817	4.56829	4.88096	4.76384	0	5.31781	4.97844	5.22306	5.35168	3.11231	2.66421	3.00022	2.5937	4.47274	3.65403	3.47278	3.486	0	3.93671	3.61951	4.98277	4.45979	5.38228	5.58798	4.33077	4.03492	4.4477	3.50847	3.65484	3.91249	2.72861	4.79433	3.99539	5.22339
ADAMTSL4	2.18752	3.11192	5.48866	5.22003	4.39776	5.70472	5.00466	6.082	5.36038	4.89801	5.69264	5.00586	5.25208	5.79496	5.95679	4.08187	5.2905	5.35091	5.267	0	5.91479	3.91459	5.76767	5.22747	1.73711	4.11196	0	0	1.97858	2.18148	2.27898	0	0	0	2.51051	0.810249	3.70246	3.81515	0	0	1.16092	2.13874	1.28675	1.12396	1.98496	2.67059	2.63457	1.881	5.30709
ADAMTSL5	3.673	3.10159	4.0983	2.89238	5.8849	3.75797	4.07226	5.23956	6.52528	0	4.54598	3.85057	4.50163	2.98795	4.26195	4.21427	4.5806	4.12551	4.52367	0	3.09507	3.31513	4.76538	0	1.55042	0	2.65487	2.0621	0	3.66586	0	2.2256	0	0	0	1.16718	2.57705	2.67905	3.1571	1.94012	2.34675	3.8207	3.54983	1.56066	2.83063	0	3.265	3.59577	3.16589
ADAP1	2.45728	2.76461	0	0	4.72078	1.76287	0	4.15908	2.87379	1.95391	2.39837	1.43832	0	0	2.49381	0	2.42773	1.09975	2.48175	0	0	1.24393	0	0	0	4.56323	4.40898	3.04988	3.60259	0	2.55298	1.92983	2.95902	0	3.15616	2.26546	3.89907	2.359	3.71214	4.28032	2.04378	1.9512	1.89864	1.31624	3.81585	4.32093	3.70793	4.89805	4.02118
ADAP2	4.01367	3.81083	5.88777	4.04083	6.43594	3.79906	3.9332	6.52398	0	5.05828	5.36986	3.89187	3.60458	3.02676	3.96214	3.32983	5.18841	4.59322	4.99723	0	4.81922	3.79963	4.62279	5.00373	1.57977	0	1.49624	1.39918	3.091	4.2544	3.82154	0	0	0	0	1.19194	3.49113	4.54175	4.11561	2.42998	2.38247	1.55299	3.06413	1.00386	1.17691	0	0	3.34327	5.53077
ADAR	8.51366	8.39553	8.60407	8.59818	7.94718	8.25456	8.40399	7.50323	8.11365	8.556	7.93177	8.32167	8.33687	8.07964	8.52916	8.42501	8.72973	8.38657	8.66686	8.61779	8.71424	8.27654	8.37886	8.57849	5.08876	5.16588	4.88772	5.42252	4.4839	6.62053	6.22309	5.99914	6.37615	4.45187	5.20731	5.87405	6.3343	5.35813	6.14246	6.2198	5.38068	6.60516	6.98387	5.78508	5.83344	4.48232	6.01738	6.42957	6.59926
ADARB1	2.73847	2.29404	4.05038	1.4081	5.41471	2.81702	3.23267	5.01094	2.88679	1.96509	0	2.15574	4.25662	4.30305	2.85631	3.32788	3.50185	3.27257	3.46466	0	2.42489	2.8525	3.6299	0	2.94552	2.3673	2.34802	2.56199	3.08909	4.81186	3.06682	4.56782	4.42901	5.16393	3.32152	3.75553	2.88618	4.4507	3.72605	3.87721	3.88825	3.88371	4.20652	3.57494	3.56793	4.00666	3.03662	4.64271	5.35862
ADARB2	0	1.44125	0	0	0	0	0	2.5831	0	0	0	0	1.78625	0	0	0	0	1.0109	0	0	0	0	0	0	3.81676	3.58098	2.20021	3.09489	2.10426	0	2.41233	3.45705	2.81091	4.27623	2.64876	3.10581	4.15827	3.97001	2.67247	2.53954	3.75284	3.77924	4.16685	3.16025	3.74929	2.54033	1.55996	3.09195	5.06494
ADAT1	5.37616	5.07408	5.41645	5.24499	6.93799	5.55153	5.38943	5.8597	6.02809	6.19781	6.98055	5.73008	6.82007	4.94877	5.58582	5.68544	5.3983	5.60613	6.05568	6.40523	5.63747	5.86073	5.00228	5.9455	5.66919	5.41919	5.80225	5.80101	5.55778	5.53464	5.08527	5.60125	7.03265	6.87905	6.08649	6.51099	6.38856	5.83044	5.13493	5.64146	5.67809	5.48079	5.32139	6.17862	5.90753	5.17722	6.47343	6.04456	5.71585
ADAT2	5.1637	4.59461	5.8455	5.00741	6.42596	5.37556	4.17428	6.09588	6.81506	4.87666	3.7061	4.16057	5.57532	5.11401	4.97694	5.77176	5.08541	4.55909	5.01176	3.08421	5.15236	5.30751	4.95433	4.94407	3.04922	0	1.53782	2.14515	2.30181	2.05338	0	2.79604	2.53071	0	0	2.67155	4.01526	4.41879	4.73402	2.97846	2.43434	2.01178	3.01002	2.05405	1.2129	0	1.73163	1.1345	5.23012
ADAT3	0	3.81979	6.81532	3.07227	3.94099	3.56544	4.64114	4.72546	6.85357	3.56625	0	3.41668	2.85679	0	3.90538	0	4.77853	4.74853	4.65677	4.64477	5.32779	2.03496	0	5.16061	2.1169	0	0	1.90593	0	3.47442	0	0	4.03039	0	0	0	3.9377	0	0	1.78852	1.46871	2.08589	2.35568	0	2.38717	0	3.07916	3.11692	2.98168
ADCK1	5.37884	5.23917	6.03374	5.26237	6.41785	5.46867	5.59892	5.04876	4.64937	5.29625	5.6377	4.84126	5.66871	4.01149	5.58575	6.1548	6.22202	5.95241	6.72435	5.37087	6.17664	5.73041	5.45513	6.52893	3.00267	1.56501	3.32057	2.76013	1.4689	4.1705	3.35984	3.17358	0	2.91923	4.56047	2.87618	4.34107	5.70312	3.64625	2.62269	2.94253	3.73094	4.70607	2.73823	3.43061	3.12823	2.86081	3.18044	3.95421
ADCK5	5.18212	5.56825	5.35374	4.65625	4.21678	5.97678	5.42388	3.51057	6.7328	6.41218	7.27674	5.93285	6.07272	4.67237	5.96351	6.61791	5.74573	6.10128	6.32473	7.69342	6.51795	6.00607	5.69798	5.55927	3.99959	3.10656	4.20725	3.3187	2.97675	4.13138	4.55517	4.26226	5.27033	0	3.96692	4.72954	4.21345	3.11076	4.15313	5.17352	5.53876	2.93126	5.66171	4.48274	4.19238	4.39675	5.19007	4.86861	4.37331
ADCY1	6.30585	5.92995	6.39185	6.04183	6.21973	5.84295	6.03207	5.42789	5.52288	5.37464	6.1231	5.96336	6.02124	5.86957	5.94576	6.04988	6.0677	6.12581	5.87623	5.19787	6.27711	6.14161	5.906	6.06712	2.82062	2.02824	1.81707	1.23975	2.7134	2.58799	3.57584	1.63314	3.10472	1.83983	1.98547	2.88922	3.01763	3.89738	1.70651	3.52886	2.71109	2.99445	3.34825	1.81058	1.45807	2.47628	1.79148	2.44296	4.82535
ADCY10	4.7504	4.08094	4.41404	4.10337	6.21307	5.02539	4.82819	6.8684	6.48695	4.75807	5.03082	4.90181	4.08003	5.48137	5.92651	4.93072	5.06587	4.67233	5.45408	6.46652	4.48458	5.45486	5.25281	6.20522	5.83023	6.20848	6.57823	5.78175	5.96011	5.61095	5.61921	5.4921	3.60526	4.87908	6.69689	6.29801	5.51876	5.87951	6.14664	5.86277	5.6413	6.14385	5.54629	5.69967	5.77916	5.61662	5.83448	6.08882	5.17648
ADCY2	2.75513	1.06993	1.46126	0.949625	4.71499	2.13927	1.84006	4.73294	2.20227	3.39793	0	2.55226	1.74595	2.46542	2.17471	2.06428	1.80435	2.2937	2.16329	0	2.91884	2.29088	2.88916	2.91729	1.42106	1.46305	1.7242	1.77275	1.639	2.87891	2.70947	2.06977	3.41138	0	2.84653	0.858077	2.97095	4.74701	3.2647	2.23321	2.44445	2.91184	3.53733	2.60593	2.1559	1.34678	1.80618	3.12379	4.6094
ADCY3	5.19543	4.90906	5.21074	5.19156	4.47182	5.20902	4.48938	5.26921	5.03221	4.77653	6.49517	4.92034	6.03346	3.30037	5.05509	5.11399	4.73399	4.69075	4.58386	4.22654	5.61946	4.43121	5.27148	2.07272	2.56692	1.44318	2.13152	1.00981	1.35154	0	0	2.50953	4.16824	0	1.40745	0.844131	2.38615	3.50452	0	0.930236	1.56391	1.13575	2.01393	1.51954	1.74054	0	0	2.39164	3.77889
ADCY4	1.26827	0	0	1.61034	4.3848	0	1.53411	3.00942	0	0	0	1.05146	2.98545	2.11224	1.96562	0	0.938005	2.197	3.1161	0	1.48974	2.80909	0	0	2.49147	0	0	0	0	2.7235	3.72409	1.46604	0	3.80528	0	1.99485	0	2.6279	3.10323	0	1.30409	2.45831	1.09829	0	2.35136	0	1.24869	0	4.46111
ADCY5	0	0	0	0	3.95114	1.24188	0	4.33881	3.03905	2.42517	0	0.981993	3.14795	0	0.911207	0	0.873956	2.63583	2.42183	0	0	0	0	0	2.37949	1.74311	2.27744	1.25346	2.38903	3.11161	3.22172	3.94698	3.65447	3.14848	1.70341	1.89318	4.01377	4.98271	2.98251	2.84456	2.44697	2.34692	3.63355	2.60851	2.53509	1.73123	2.42743	3.54019	5.63396
ADCY6	3.18677	1.73298	4.28802	3.14993	4.57834	3.64605	2.69041	4.16253	4.57564	3.43259	3.12255	2.94226	2.93281	4.72784	3.4877	2.67404	3.15459	3.88292	4.34405	2.88378	3.51163	2.35493	3.70518	2.49027	1.87197	0	2.33887	2.21722	2.45162	3.17988	0	1.42779	0	0	2.52626	2.62151	4.70695	4.3837	3.04997	4.2179	3.08997	3.26644	2.42677	2.94911	2.59908	2.09187	3.44607	3.19489	4.12905
ADCY7	1.21215	1.09269	2.20584	0.970594	4.29228	0	0	2.92454	3.986	0	0	1.00191	1.38796	0	1.491	0	1.43949	1.22684	0	0	2.1312	0	1.30295	0	0	0	1.36883	0	1.06305	0	0	1.40471	0	0	0	0	1.68963	4.16602	0	0.709904	0.937809	0.88009	0	0.905905	1.06751	0	0	0	4.59857
ADCY8	3.84248	1.40047	0	1.91787	6.25495	0	1.19092	6.1815	0	0	0	0	0	0	1.2084	0	0	1.55619	1.20009	0	1.78545	0	1.64354	0	2.2492	2.99796	1.10139	1.61367	3.92541	3.1018	0	1.75931	0	0	4.15345	0	3.41507	4.46174	4.73824	2.48584	3.16245	1.14849	1.72953	0.707048	3.28178	3.17922	2.71972	0	4.60172
ADCY9	3.28941	3.09592	3.32651	3.86714	5.36729	3.19937	2.23013	5.48994	3.3613	2.09634	3.96428	1.97226	3.8553	0	2.46629	1.0654	1.65072	2.94513	3.60892	5.2201	1.93236	2.32509	3.25667	2.72827	0.782554	1.59024	2.79362	0.671607	3.4573	3.28246	2.52521	2.69846	4.13345	0	0.975692	2.37452	4.09353	4.09938	2.78949	3.3225	2.47954	3.90742	3.84093	2.69147	3.52351	2.10852	3.25925	3.55642	4.79679
ADCYAP1	1.99518	0	0	2.42037	5.90783	3.39914	1.58974	5.26227	4.15667	0	0	0	0	0	0	0	0	0	0	0	0	0	0	0	3.43327	4.51711	3.76162	3.79813	3.98407	4.63025	5.53355	5.2619	0	5.55043	4.62534	3.89978	5.90436	4.1274	5.36621	3.94654	4.44406	4.88725	4.58383	3.98754	4.88665	5.14019	4.31946	3.86048	5.85134
ADCYAP1R1	4.14107	1.28194	3.34115	3.57485	6.06179	3.30299	3.14413	4.14276	2.50865	2.57773	3.392	2.60147	1.6059	0	3.88092	2.93182	3.27151	3.36721	3.33088	3.14748	4.33833	4.82684	2.23547	4.38654	1.06522	0	1.0001	0	0	0	0	1.62409	0	0	0	0	0.954356	4.98218	4.24356	0.850771	0	2.65799	0	1.4095	2.15787	0	0.858376	1.17388	4.69158
ADD1	6.36645	6.72002	6.90651	7.02135	6.76474	6.55983	6.75205	6.45644	7.22954	7.01931	7.43074	7.12904	7.10114	7.28981	7.24638	7.06607	6.95953	7.00125	7.33032	6.80191	7.40153	6.67862	7.37695	7.4947	5.91154	5.76136	5.82663	5.52293	5.86752	6.09322	6.4506	6.18201	6.64977	7.30492	6.25979	5.85727	6.36781	6.24689	6.69801	6.35382	6.5798	6.2425	6.98544	6.52201	6.41046	5.58865	6.53779	6.92384	5.43811
ADD2	4.65602	5.7913	4.74615	5.72664	5.37563	5.45973	5.67493	5.62232	6.44178	5.68636	5.65724	5.93676	5.61182	5.91261	5.57139	6.00926	5.64305	5.57158	5.97609	6.18986	5.7689	5.6567	5.72681	5.92562	1.86741	2.92116	2.48035	1.87382	3.19535	0.919856	2.77221	2.72466	3.18846	0	2.18748	2.93584	3.26135	3.82706	2.81598	2.47129	2.75862	1.83818	2.42166	2.66785	3.2319	2.55417	2.36773	1.59952	3.25051
ADD3	7.96258	7.40833	8.21229	7.66046	7.65933	7.90614	7.51884	7.68227	8.61741	8.47579	8.37278	8.39381	8.44611	8.37947	8.22134	8.4174	8.2626	8.27029	8.08634	7.74386	8.08142	8.33928	8.34978	8.66149	7.09499	7.07413	7.26142	6.97568	6.32281	7.5781	6.83269	7.19621	7.7543	6.95103	7.86825	7.84574	8.30019	7.49122	7.40572	7.67813	7.84121	6.77708	8.01805	7.9823	6.98623	6.46066	6.82049	7.85666	7.2012
ADGB	4.32237	1.81361	4.09147	2.39556	6.23487	2.8546	2.56548	5.48912	5.25116	1.16824	0	0	1.48304	0	0	0	1.94544	0	1.58021	0	3.08867	0	2.09025	2.58461	5.02986	5.45537	5.43197	5.64328	5.35445	6.02202	5.28654	5.75622	5.62995	6.18675	6.24233	5.27813	5.656	6.30323	6.45428	5.59358	5.21289	4.94771	5.48589	5.31477	5.15681	5.46786	5.40671	5.97255	5.76978
ADH1A	0	2.41392	0	2.22272	4.87897	0	3.4804	5.99975	0	0	0	0	0	0	0	0	0	0	0	0	0	0	0	0	2.92737	2.48863	0	0	0	0	3.57408	0	0	0	0	3.54436	1.93944	5.821	3.86435	2.55071	2.64367	0	0	2.11747	4.14997	0	1.79012	2.26261	4.42535
ADH1B	0	1.32644	0	1.82981	4.94021	1.5202	3.3837	4.77223	0	2.24456	0	0	1.65655	0	0	0	1.09738	0	1.13295	0	0	0	0	0	2.75556	2.54089	1.6354	1.53326	3.27808	3.51869	0	2.92218	0	0	0	0	1.98654	4.74355	2.51711	0	0.686543	1.69496	0	1.4566	1.96992	0	1.83543	2.65354	3.93269
ADH1C	2.82981	0	0	3.30817	5.15005	0	0	6.75561	0	0	0	0	0	0	0	0	0	0	0	0	3.14455	0	0	0	2.32496	0	2.22388	0	3.47361	0	0	0	0	0	0	0	4.43656	3.61303	0	1.98167	0	3.1374	0	2.82391	0	0	1.99439	2.48836	4.13586
ADH4	4.84783	2.31761	3.77743	4.40987	5.7369	0	3.37202	6.55107	0	4.62736	5.17989	4.0767	2.74182	5.48287	4.08124	0	4.8129	0	3.38673	0	3.68864	3.24311	4.43623	4.07375	2.01471	3.78003	4.14597	2.58657	3.64356	3.35275	0	4.59613	6.14744	0	0	3.88232	1.85206	5.44619	5.2652	4.4011	1.3844	1.98439	2.72869	3.35355	2.7619	0	2.46624	4.4581	3.76255
ADH6	3.12872	1.68758	3.92327	2.73235	5.22727	2.7014	3.51432	5.53121	5.88805	2.10589	5.14496	2.30224	3.39409	0	3.01824	4.59374	3.23174	2.92063	3.52917	0	3.4521	3.9222	2.75587	4.22162	3.2441	3.68173	2.84935	3.22832	2.39841	0	0	0	0	0	3.87278	4.29335	3.65977	3.93034	5.63561	4.10477	3.03242	3.44477	1.62829	4.31079	3.90374	3.75208	2.59583	3.13679	4.46085
ADH7	5.3653	0	0	3.16896	5.40266	0	2.56594	5.80516	3.49894	0	0	0	0	0	0	0	0	0	0	0	0	0	0	0	0	0	2.43148	0	2.00891	0	0	3.8802	5.09148	0	0	3.56677	1.61357	3.85282	4.93374	0	0	3.00025	0	1.77655	0	1.68162	1.47824	3.58963	3.44922
ADHFE1	4.01258	4.05554	4.69639	2.92981	6.69505	2.89816	3.93212	6.63711	6.69225	4.1532	0	3.77407	3.98858	0	3.75403	4.25515	4.06603	4.16625	4.28897	3.93565	3.13326	4.64299	3.47539	5.72146	4.07904	2.71154	4.51319	3.43526	4.21215	5.62027	2.91913	4.56879	4.26839	3.36457	4.48166	4.24564	5.88276	4.54065	5.64286	4.0942	4.39244	4.47636	4.74158	4.25414	4.01069	0	2.79004	5.39704	5.96874
ADIG	3.5851	3.38723	0	0	5.98033	0	0	4.83477	0	0	0	0	0	0	0	0	0	0	0	0	0	0	0	0	7.90269	7.92465	7.68605	7.38756	8.04942	7.46006	7.5833	8.31104	7.38331	7.89188	7.28607	8.35506	7.9232	7.34738	7.70422	7.8415	7.74941	8.24286	6.56316	8.08255	8.22174	7.3258	7.71821	6.97209	8.22659
ADIPOQ	2.54851	0	0	2.181	4.42931	0	1.3962	3.71598	0	0	2.48878	0	4.23792	0	0	0	1.36552	0	0	0	0	0	0	0	0	2.44497	0	2.30197	3.17389	0	0	2.82146	0	0	3.54631	1.02006	0	4.79487	0	1.74048	0.882155	0	0	0	2.33235	2.43113	2.18709	1.501	2.9224
ADIRF	0	0	0	0	0	0	0	0	0	0	0	0	0	0	0	0	0	0	0	0	0	0	0	0	0	0	0	0	0	0	0	0	0	0	0	0	0	0	0	0	0	0	0	0	0	0	0	0	0
ADM	2.37326	2.20054	4.58173	2.8266	0	0	1.93122	3.51926	0	2.66695	0	1.37394	0	3.44155	2.7548	0	1.89465	2.39408	1.94325	0	5.05326	2.60765	0	0	0	2.27257	1.8125	0	0	0	0	0	0	0	0	0	1.7466	3.11918	0	0	0	0	0	0	3.51578	2.59679	0	0	5.34737
ADM2	0	1.71637	0	2.76774	4.95515	2.73666	2.67031	3.83844	0	0	2.59821	2.01271	0	0	2.21868	0	0	1.88968	2.20717	0	3.48992	0	3.30513	0	1.45655	0	1.37687	0	1.67742	0	0	0	0	0	0	0	2.80518	2.55763	0	0	1.50992	0	0	1.46643	0	0	0	0	4.71382
ADM5	5.34656	5.53976	5.2212	5.99249	4.29864	4.46928	4.23316	4.13402	6.81839	5.0018	4.70956	5.88071	5.85453	7.2952	5.53858	5.5582	5.71718	6.09464	6.50846	7.29659	6.27468	4.86854	5.90608	5.12612	2.41738	0	0	0	2.69423	4.77176	0	0	0	0	0	0	0	0	0	4.08461	2.98169	3.2394	1.87926	2.92285	2.70146	3.16808	2.08106	2.58317	4.24416
ADNP2	6.21491	6.07365	5.43741	5.72787	5.47788	5.76658	5.82794	5.7575	6.26851	5.67756	5.80795	6.24574	5.44713	3.87275	6.23366	6.24616	5.81161	5.90436	5.84393	5.54045	5.91677	5.71973	5.14491	5.55925	5.37527	5.6578	5.06381	5.34331	4.72926	4.98594	6.25257	5.99402	4.60125	5.5964	5.69956	5.84308	6.18405	5.32228	5.41206	6.29036	5.89064	5.33583	6.15558	5.61418	5.27471	5.16726	5.40761	5.7775	6.21459
ADORA1	1.89203	2.50205	0	0	0	1.9598	2.69477	4.41698	3.11143	2.98922	0	1.61571	4.14154	0	0	0	3.00929	1.25109	0	3.78736	0	2.57447	0	0	4.23258	4.38409	3.96947	4.32537	3.61067	5.27645	4.21985	4.16703	6.63185	4.1421	2.53052	5.05241	5.17544	3.45589	4.91801	4.45576	5.04667	5.15438	5.45375	4.98119	5.02639	3.97601	5.56556	4.89006	5.49666
ADORA2A	1.89153	0	0	0	4.02745	0	0	3.86476	0	0	0	0	2.11379	0	0	0	0	0	0	0	0	0	0	0	1.47459	0	1.39433	1.97417	2.94977	0	0	0	0	0	3.02915	1.72148	3.54708	3.45527	0	0	0	0	1.06875	2.20056	1.0893	2.09529	2.65435	1.60673	4.27702
ADORA2B	3.84443	4.33341	5.95701	5.19815	0	5.28483	5.32098	5.10654	0	5.05774	5.69607	4.02359	5.48428	0	4.83628	4.5351	5.16008	4.81815	4.47405	0	5.35862	5.71623	3.99021	4.02065	2.77575	3.19619	2.66766	1.76857	3.97645	0	0	0	0	0	0	1.53025	2.58971	4.67677	3.70113	1.6556	2.4973	1.94237	3.76858	3.30266	3.80478	4.09928	3.5705	3.85291	2.81649
ADORA3	4.01788	1.6686	0	2.70894	5.67459	2.67808	2.14067	5.8597	0	3.42305	0	1.96099	0	0	2.99407	3.09918	2.92371	2.62241	0	4.63982	0	2.49328	1.93462	0	7.06639	7.39368	7.66863	7.34452	7.12218	7.47069	6.56001	6.63314	6.27481	6.56018	6.69576	6.56107	6.14845	7.08852	6.59372	6.59079	6.63865	6.20478	6.46276	6.39577	5.77496	5.95854	6.51306	6.99086	6.38359
ADPGK	7.4542	7.80415	7.61131	7.54469	7.20059	7.76469	7.43045	7.35816	7.08754	7.81354	8.09989	7.24791	7.95455	8.13585	7.53482	7.73356	7.85461	7.50326	7.70288	7.82813	7.69774	8.06797	7.77331	7.92709	4.5631	4.46416	5.40771	4.85572	4.53549	5.14179	4.69605	5.74802	4.59236	4.61702	5.86775	5.37888	5.23665	5.31324	5.40301	5.56221	4.43632	5.0355	4.93012	5.4459	4.93065	3.35839	5.03661	5.7684	5.65524
ADPRHL1	0	0	0	0	0	4.06556	2.1089	0	0	1.63249	0	2.72762	0	0	2.9581	2.56172	2.0708	0	3.46645	0	0	0	2.69746	0	2.89997	3.32554	1.98507	0	2.34291	0	4.482	0	0	0	0	2.86028	4.14117	4.81581	0	5.45238	4.30962	2.86502	2.31849	3.43309	0	1.9903	3.40881	3.07597	0
ADRA1A	2.77184	0	0	0	3.582	0	0	5.31881	0	0	0	0	0	0	0	0	0	0.992139	0	0	0	0	0	0	4.92306	3.9305	3.90814	2.05316	3.79291	2.28266	0	2.55162	4.21636	0	3.69868	3.33072	1.67343	4.88699	5.01899	2.91967	3.0758	2.57563	2.51649	3.5801	3.04912	2.77969	2.93445	0	4.62821
ADRA1B	0	0	0	0	0	0	0	0	0	0	0	0	0	0	0	0	0	0	0	0	0	0	0	0	0	0	0	0	0	0	0	3.1987	0	0	0	0	0	0	0	0	0	0	0	0	1.89555	0	0	0	4.22835
ADRA1D	2.39098	0	0	0	4.64247	0	0	0	0	0	0	0	0	0	0	0	0	0	0	0	0	0	0	0	0	0	0	0	0	3.23952	3.35081	0	0	0	4.30011	0	2.53194	5.79823	4.57787	3.20121	0	2.68236	1.44318	3.24031	0	0	0	0	4.19218
ADRA2A	1.97719	0	0	2.40083	3.2164	0	1.57372	0	0	0	0	0	0	0	1.59434	0	2.75037	0	0	0	0	0	0	0	4.19789	5.84624	5.60456	5.16661	3.7169	3.66518	4.7262	5.0907	0	3.32498	3.13145	4.10317	3.65353	3.56109	3.15643	4.94378	4.42111	5.03874	4.56078	4.28646	4.36136	3.74581	5.08745	5.18865	3.16523
ADRA2B	0	0	0	1.81822	4.92459	3.06868	3.3691	4.19815	0	1.98471	0	1.21403	0	0	3.39708	0	1.70218	2.65395	1.74827	0	2.44634	0	3.12533	0	0	2.06254	2.3692	1.52271	1.95156	3.88685	0	3.27434	3.51847	0	0	0	4.05536	2.88272	4.29917	4.6106	3.23832	5.56888	3.00359	4.09607	3.47215	1.62919	2.95862	3.51934	6.64071
ADRA2C	4.05835	5.99692	6.44204	5.28696	4.92992	6.08247	5.83816	5.32911	3.97384	6.21891	4.94433	5.34861	5.04666	5.24594	5.86857	5.22475	5.69787	5.75866	5.4474	5.65281	5.58217	5.69739	6.14569	5.9879	3.49564	0	2.04854	0	0	3.50898	0	3.81384	0	0	2.48515	1.68382	0	0	0	3.46989	1.49305	0	3.77445	1.44984	3.2762	4.52761	1.82778	5.02322	3.92274
ADRB1	5.03412	0	0	1.96114	6.09336	0	1.87665	6.49909	0	0	0	0	0	0	0	0	0	2.33407	0	0	0	0	0	0	1.85057	0	3.02826	2.40359	3.4402	4.62625	3.26415	4.38357	0	0	0	3.23509	4.2401	4.91687	3.54863	0	0	0	2.8938	2.92343	0	3.03439	2.28665	0	5.91322
ADRB2	2.71545	0	0	0	0	0	0	4.85172	0	4.32207	0	2.38944	0	0	0	0	0	1.9389	2.25991	0	0	0	2.84886	0	0	0	0	2.81092	0	0	0	2.99399	0	0	0	0	0	4.42484	0	1.88281	0	0	0	0	0	0	1.89523	0	5.94107
ADRB3	2.28138	0	0	1.93132	0	3.20653	0	3.41489	0	0	0	0	0	0	2.65765	3.64822	2.59	1.56827	0	0	0	3.38006	3.26386	0	1.82158	0	0	0	0	0	0	0	0	0	0	0	1.66702	0	0	0	0	0	0	1.18969	0	1.73625	1.52918	0	3.52089
ADRM1	8.21967	9.06325	8.82116	9.32826	7.49814	9.16018	9.23937	7.90714	8.85966	8.74401	9.40334	9.79392	8.93556	9.9692	9.59002	8.13473	9.6646	9.43531	9.49823	9.17329	9.57701	8.3695	9.47251	9.65853	7.85079	7.84251	7.90755	7.81128	7.49941	8.31116	8.2289	8.54204	8.46412	8.93616	8.68762	7.55199	7.8896	7.68571	6.85037	8.58938	8.21003	7.93553	8.43847	8.20425	8.30685	7.77377	8.44406	8.32797	6.86019
ADTRP	6.22759	6.16319	6.62475	5.87952	6.42732	5.66154	6.35906	7.246	5.97138	6.221	5.58134	4.51682	4.8023	6.03576	6.35687	4.51217	5.56342	5.82664	5.78265	0	5.64999	5.76532	6.43358	5.07759	6.18783	5.67786	6.26106	4.33885	6.28578	5.4783	6.17456	6.11948	4.13122	6.26102	4.90449	6.40217	5.18923	5.68252	6.48483	5.47975	5.10101	4.67069	5.05139	5.50825	5.5415	5.87954	5.96649	5.25559	5.82611
AEBP1	5.68529	5.91132	6.25779	6.63825	6.03929	5.83851	6.54856	5.36408	6.61412	6.30872	5.73745	6.74851	6.15807	6.15671	6.71531	6.66546	6.1514	6.44935	6.56466	6.04429	7.06054	6.02861	6.88945	6.68561	2.46372	0	1.24987	1.16304	1.5347	0	2.57812	2.7526	4.84188	0	4.10136	1.55797	2.62496	3.23807	0	2.44061	1.76216	0	0.947715	0.816286	1.54031	3.41876	2.94895	3.71338	5.98272
AEBP2	7.96397	7.4946	7.54775	7.64773	7.22851	7.49491	7.33627	7.94382	6.30156	7.43901	7.93481	7.41976	7.5157	6.28623	7.45487	7.30943	7.8016	7.22226	6.89444	7.03903	7.19089	7.52878	7.16745	6.92168	5.15488	4.09719	4.73669	4.74361	4.57643	5.92991	5.79318	6.25613	5.28147	6.13823	5.35174	4.73094	5.69905	5.81849	6.77243	5.22418	4.71843	5.0473	5.54778	4.14299	5.19127	4.89819	5.24075	5.75718	5.50171
AEN	7.0158	7.24854	7.73777	7.33995	6.95013	7.20873	7.29749	6.83849	5.2576	7.29719	6.25611	7.08148	6.97983	7.62228	7.35137	7.2248	7.23631	7.08286	7.21727	4.7948	7.09539	6.69213	6.91813	6.10413	4.54298	3.71308	4.49572	3.61168	4.41332	3.08968	5.39006	5.27815	4.17727	4.59688	2.58279	4.01871	4.72978	4.66156	4.97894	2.69369	4.12208	4.25394	5.08255	4.80417	3.76251	1.71393	4.21148	3.45638	5.96563
AFAP1	5.4087	5.62273	6.08649	5.98266	6.05438	6.10046	6.21084	6.21511	5.40127	5.78465	6.23382	5.86117	6.27438	6.40039	6.36399	6.10948	5.88023	5.6633	5.75867	5.72411	5.91914	5.57987	6.1637	5.73168	5.61614	5.15626	5.80694	5.31811	5.59795	4.51364	4.46967	5.23402	4.74229	5.92959	4.55895	5.49049	4.96549	5.94428	5.74439	5.57067	4.70179	5.50414	4.98333	5.35997	5.57594	5.06237	5.15236	5.37556	5.7541
AFAP1L1	6.53095	6.3162	5.34455	5.87995	5.38495	5.90711	6.1755	5.62068	5.3822	6.34157	6.66866	6.08532	6.43837	6.97663	6.23801	6.59843	6.86802	5.71317	6.09111	7.97228	5.89993	6.54538	5.69942	7.00634	7.17779	7.28008	6.40765	4.8883	6.53296	5.86944	6.78893	6.73358	5.88509	6.07763	4.32815	6.61377	6.21404	5.75811	5.53646	5.01683	6.01352	6.76221	5.42353	5.98389	6.2117	6.02138	5.4373	5.79453	5.73493
AFAP1L2	4.1855	2.09994	0	2.71577	4.10318	1.60234	3.4965	4.63878	4.10052	0.860006	0	0.788583	2.50905	0	1.85891	0	0	0	2.29311	3.3254	3.06313	1.11379	0	0	2.86208	2.64455	0	1.61579	2.05696	3.10458	3.74684	3.6952	4.58841	0	0	4.23401	5.27335	4.21472	4.43277	2.48843	2.11143	3.84942	3.65607	2.87547	3.60045	3.35466	4.36449	3.47173	4.7508
AFF1	7.37656	7.53828	7.8488	7.62762	7.3961	7.40214	7.4618	7.43688	7.62904	7.60898	8.11334	7.24563	7.73429	7.53804	7.45715	7.51916	7.37089	7.10173	7.66888	6.91914	7.47326	7.20404	7.65513	7.47881	2.71372	2.54889	3.30854	2.14822	2.83417	3.76953	4.43675	3.6919	4.08512	3.80815	0	3.1825	3.47784	5.89273	5.25161	3.72981	3.71672	3.1874	2.71685	2.93998	3.29441	1.83082	2.84929	2.88619	5.26125
AFF2	2.33826	2.27461	1.68996	1.47192	2.97708	2.00963	1.7896	2.82638	2.97461	2.45935	1.34675	2.60806	2.31775	0.968754	2.71783	1.3875	2.14693	1.96014	1.6821	0	2.63409	1.98778	2.57837	2.98826	1.51808	1.6919	0.791908	1.0677	1.59151	1.77447	1.46406	1.33504	3.06072	1.16736	0.440861	2.09337	1.24575	2.45321	2.91845	0.476841	1.26929	0.829297	2.15388	1.88431	1.23291	0	1.66897	2.22477	2.57389
AFF3	4.698	3.77832	3.77416	4.53782	5.93153	4.06714	3.74853	5.69765	5.58168	4.13426	4.34624	4.83021	4.34311	5.16556	4.85613	3.88839	4.92815	4.34265	4.63838	3.28262	4.55727	4.37234	4.94804	4.80017	3.50006	4.16525	2.44451	2.90551	3.11207	4.63825	2.32401	1.72814	5.107	2.73933	4.11154	3.58141	3.91269	5.26284	4.20458	4.01532	3.49607	4.1786	3.47335	3.00946	3.05434	3.90237	2.46335	3.11666	5.0707
AFG3L2	5.80477	5.12689	6.06411	5.63692	6.1049	5.85012	5.90408	6.57707	5.12297	6.15501	6.05024	5.85359	6.18251	7.15652	6.04173	6.07982	6.13246	5.33258	6.05288	6.04057	6.32703	5.89575	6.80578	5.74927	4.06746	3.14755	3.84823	3.70614	3.01725	3.87297	4.75663	4.48968	5.40628	2.64827	2.81677	4.55731	5.65238	5.49728	5.24756	4.49399	4.23982	3.70545	5.34351	4.38685	4.28982	3.50583	4.28072	4.52436	5.2572
AFM	4.03367	2.43543	0	3.99479	4.90452	4.51434	2.15369	6.50487	5.47058	0	0	0	0	0	0	0	0	0	0	0	0	0	0	0	2.12589	2.51039	2.02867	2.70921	3.77835	0	0	2.89019	0	0	0	0	3.27262	4.87182	6.13083	0	1.47617	0	0	0	0	2.03394	0	2.28357	4.45057
AFMID	4.15738	4.50676	5.30443	4.98588	6.7013	4.24435	4.44508	6.73345	0	3.82514	2.6645	3.08432	4.83693	4.78103	2.28112	3.90502	3.78412	3.93448	4.02555	4.78238	4.4997	5.0661	4.30519	3.40575	4.64132	3.12409	4.01641	3.33654	3.90056	5.82901	4.97397	4.4644	5.43795	0	3.98548	3.9336	4.07185	5.85274	0	4.8807	3.55288	5.62586	5.50272	4.80782	4.29936	3.86409	3.7379	3.7775	4.57621
AFP	2.99531	1.99981	0	1.82424	4.9327	0	1.74274	5.16646	3.43668	0	0	1.2188	0	0	0	2.16126	0	0	1.75417	0	0	0	0	0	2.4797	0	2.86518	0	2.759	3.89467	0	3.28186	0	0	0	0	2.78531	2.88997	6.25141	0	0	0	0	0	0	0	2.96593	0	5.09252
AGA	7.34372	7.27129	5.88966	6.64489	6.40903	7.43515	6.8138	6.42747	4.6408	6.65358	6.49011	6.72967	6.64562	5.934	6.60575	6.84855	6.18611	5.99345	6.67526	0	6.9186	7.16358	6.07197	4.51014	4.70584	5.57656	5.6295	4.94685	3.91242	5.69228	5.2417	5.03973	6.02429	4.75999	3.085	5.2101	5.38163	5.32419	5.5484	4.28227	4.86108	3.19135	5.7638	5.06246	4.78213	4.24466	4.57453	5.30294	5.36981
AGAP1	5.52291	5.40954	5.37134	5.62277	5.33129	5.26605	5.51031	5.24211	5.62654	5.5668	5.20081	6.01154	6.29148	6.28869	5.92134	5.51724	5.82852	6.00613	5.6593	6.4259	5.65367	5.37022	5.95548	6.14772	4.22611	3.78045	3.67744	2.55113	3.4787	3.96732	4.35758	3.61539	4.37426	1.81218	4.07474	4.55662	4.90823	4.88629	5.09006	4.93591	4.0062	4.99081	4.84901	4.65228	4.53094	3.56852	4.30564	5.40447	5.27528
AGAP2	0	0	2.78506	1.35893	3.71463	0	0	2.67248	5.94307	0	0	0	0	0	0	0	1.26071	0	1.97201	0	0	0	0	0	1.26879	1.56952	0	0	0	0	0	0	0	0	0	1.8995	3.04602	3.68339	3.65251	0	0	0	0	0	0	0	1.0349	0	3.28409
AGAP3	3.62425	2.65913	1.93609	2.95537	3.95837	3.29033	2.36722	4.74335	2.76693	2.02718	2.78207	2.40977	3.63051	1.77836	2.73687	2.61587	2.50794	3.14812	3.12304	0	3.35846	3.09285	3.50215	3.29348	2.3383	2.25588	1.79745	2.71507	1.43527	4.55712	4.0558	3.79587	4.04784	0	3.04619	2.91645	4.15631	4.31785	2.71206	2.90009	2.4997	2.92123	3.61633	3.30528	3.25886	3.18369	3.91544	3.74843	5.83056
AGAP4	2.66532	3.11452	0	4.26101	2.59218	3.83687	4.05167	3.30993	4.00547	4.26578	4.41476	3.72315	5.3353	5.11352	4.7398	3.54158	4.19934	3.19533	4.91149	0	4.08796	4.36005	4.63329	4.26826	3.90982	2.0925	3.25746	3.75621	4.43491	3.92348	0	4.67332	5.77453	4.51619	3.91871	4.6092	3.70517	5.4457	5.11288	3.96514	3.36302	4.63662	2.9054	4.18085	4.39305	3.68159	4.13189	4.80156	2.5444
AGAP5	0	0	0	0	0	0	2.67273	0	3.61566	0	0	0	0	0	0	0	0	1.60084	0	0	0	0	0	0	0	0	0	1.6592	2.10582	0	0	2.58447	0	0	0	2.95845	2.4597	0	0	2.76234	2.71256	1.82763	1.38828	1.21733	1.41252	0	0	0	0
AGAP6	7.02391	6.69023	7.25616	6.87674	6.7942	6.63393	6.62853	6.18652	6.13601	6.71505	6.73167	6.4787	7.549	7.14209	6.9332	7.44738	6.99554	6.81558	7.27114	4.90906	7.35881	7.07295	7.26711	5.83455	5.77665	5.79388	5.78655	5.42928	6.33447	5.519	6.41659	6.46275	6.34691	5.99901	5.34801	6.52725	6.31347	6.02421	5.94883	5.91583	6.08722	6.40486	5.40962	6.31983	6.38769	5.72753	6.26862	6.92689	4.84864
AGAP9	0	1.47841	0	0	2.77921	0	0	2.63191	0	0	3.15394	0.840483	0	0	0	0	0	1.04061	0	0	1.87419	1.17976	0	0	0	0	1.80569	0	0	2.35934	0	0	2.86111	0	0	1.86434	0	0	0	1.00185	0.784101	1.21757	1.81688	0	2.41159	1.81068	1.0104	1.36035	0
AGBL1	4.23177	0	0	0	6.18511	1.89083	2.14416	6.59116	0	0	3.41516	0	2.85624	0	0	1.82008	2.57445	0	0	0	0	0	0	0	2.1164	1.73505	0	1.90546	3.52494	0	0	2.06336	0	0	2.94792	2.40838	1.9499	4.6068	5.39551	1.78806	0.913395	0	2.03118	3.85686	2.65231	1.34168	3.07859	2.2738	5.14893
AGBL2	3.21576	0	0	2.46763	6.15453	3.5904	1.25992	6.09686	0	3.74183	0	1.75155	0	2.55826	1.94492	1.61556	1.23113	1.03912	3.61886	0	2.66021	2.2596	2.49032	0	7.04009	6.6945	6.91368	7.34228	7.18016	6.15162	5.52132	6.9104	7.51051	8.53219	8.37288	7.46528	7.33074	7.43061	7.88026	6.97808	7.23034	6.42064	7.14989	6.88132	7.3268	7.04887	7.65435	7.6969	4.55445
AGBL3	4.88746	3.50563	3.74319	3.58126	5.91906	3.61235	3.01627	6.02348	3.77893	1.19169	3.26144	2.32518	1.51015	0	3.04343	3.99924	2.55899	2.27225	3.03054	0	2.28227	2.22295	2.94652	4.03901	6.00525	6.18452	6.52911	5.77295	5.83372	5.08479	6.04999	6.10434	6.37055	2.49132	7.07611	7.20077	5.93572	6.61295	5.6346	6.1299	5.94725	6.48198	5.81944	6.02052	5.94836	5.53744	6.51469	6.31084	5.15863
AGBL4	1.32607	1.19941	2.36059	2.43122	5.44501	1.38206	2.0154	5.53207	0	3.41201	1.95119	2.75232	3.07097	3.02003	2.03876	1.32259	1.97808	2.4862	2.61567	4.88142	2.76645	1.5042	2.12396	0	2.7941	1.91172	2.20877	2.34258	3.87922	0	2.09328	2.25449	3.87202	0	4.91707	2.75489	4.47438	5.09847	4.66519	3.81728	3.23018	2.27738	3.34422	3.00003	3.37945	3.78045	2.78446	3.49032	4.98528
AGBL5	5.93618	5.82043	6.82211	6.09609	5.94826	5.97505	5.76984	4.80334	6.52263	5.83228	6.50809	5.84565	5.94851	5.19083	5.06775	5.45448	5.22348	5.58741	5.74702	6.36247	5.81319	5.80859	5.87102	6.07017	8.57299	8.56799	8.96938	8.69221	8.37498	7.98567	8.24836	8.1201	7.79219	8.89687	9.08482	8.37502	8.44637	8.78167	7.29949	8.63923	8.35342	8.66543	8.95365	8.71145	7.9699	8.17022	8.17446	8.01761	7.59718
AGER	3.91356	3.63575	5.22737	3.69623	4.04011	4.74555	4.62475	3.6712	2.43455	4.73741	4.87033	4.21388	4.8498	6.07443	4.18569	4.69555	4.30761	4.49085	5.10917	3.06757	4.46408	4.60505	4.45307	3.17266	0	0.779339	1.2685	0.508287	1.84255	3.36869	1.42994	2.55827	0	0	0.755847	2.31498	1.86485	0	0	2.36476	1.06141	2.80462	2.35477	1.62034	2.08823	0.958999	2.48071	2.35885	2.39018
AGFG2	4.13719	2.19186	2.74256	3.09746	5.58095	1.68306	3.22907	5.57697	2.77545	3.5385	4.06905	2.05628	4.9805	0	4.88399	3.21176	3.55948	3.65711	3.77689	6.12077	4.08562	2.59838	2.9882	0	4.32655	3.10516	3.45588	3.14516	3.26014	2.35807	4.80642	4.60651	4.30573	5.29384	3.05495	3.41591	4.80129	4.79207	5.11047	4.24994	4.01309	4.55519	4.8858	4.3413	4.96398	2.86063	3.92476	3.91569	5.61033
AGK	5.15849	4.54822	4.48761	4.27367	5.77925	4.64678	4.91665	5.32567	5.77648	4.98776	4.86121	4.68824	5.29896	5.58783	4.41205	4.65556	4.72201	4.384	5.06559	3.7331	4.54116	4.43454	4.9976	4.86736	2.31842	3.39846	2.04587	1.74194	2.8995	3.50576	3.37945	2.90988	3.81684	3.1694	1.71977	3.12529	3.36326	3.60553	1.73945	2.37566	1.89359	3.59443	2.72763	2.41112	2.90691	1.63053	2.79395	2.91657	4.02757
AGL	7.97511	7.79686	8.08167	7.8442	7.91121	7.91189	7.9038	7.88931	6.98096	8.58644	8.87663	8.18658	8.4921	9.06359	8.24329	8.28702	7.92872	7.9774	8.11872	7.72122	8.16188	8.6409	8.18376	8.20864	4.00323	3.26965	3.71649	3.28349	3.60248	5.0516	5.05003	4.89049	4.66627	5.66278	3.21872	4.08684	4.57135	5.34505	5.69601	4.53082	3.00481	3.96536	4.61261	4.16884	3.90844	2.34145	4.58716	5.02354	4.91895
AGMAT	3.87155	2.29576	0	0	3.79043	2.54718	2.02118	6.69216	0	0	0	1.4492	0	0	2.85818	0	0	2.49251	2.03346	0	2.773	2.70916	0	0	1.99415	3.22218	3.87361	0	4.30758	3.32808	0	2.7415	5.39724	5.42235	4.08908	0	4.73394	0	3.72805	2.42998	0	3.2786	3.59042	2.00579	3.09854	4.12673	1.68727	3.49731	5.24818
AGMO	5.03041	4.11697	4.20063	3.89268	6.34909	5.11965	4.73256	6.17737	0	0	0	2.81367	2.29	3.08316	0	0	3.20775	4.22795	3.26681	0	3.72256	1.55109	3.91848	0	3.51071	0	3.39493	4.03627	3.81807	5.4956	2.97594	4.37993	0	4.91606	2.7186	2.94763	1.47767	5.38486	5.44933	3.11222	2.70204	0	3.49369	2.64506	3.82601	1.54253	3.36253	4.49318	5.14525
AGO1	6.37534	6.75439	6.95907	6.74207	6.75608	6.75696	6.58437	6.93561	6.81828	6.96318	6.88786	7.00657	7.24351	7.619	6.94822	6.97416	7.15023	7.03045	7.04932	6.65778	6.97189	7.01598	7.18444	6.3909	3.09179	3.18307	3.07371	3.46039	2.61044	4.5733	4.1863	4.78047	4.29463	4.31905	3.74753	4.35328	4.45079	4.66261	5.28649	4.06629	3.55227	3.85892	4.86864	3.85383	4.6138	2.77774	4.22206	5.33169	5.20547
AGO2	4.12849	4.66202	5.31419	5.27684	5.35457	4.00585	4.63114	5.75677	5.92495	5.13621	6.27012	5.79982	5.37507	5.10215	5.89024	5.26833	6.0296	5.98534	5.75251	5.50801	4.96536	6.15651	6	4.09664	2.03305	1.65946	2.39146	1.18456	2.77535	3.91255	0	0	5.66539	0	1.62079	3.905	4.08127	5.32156	5.28889	4.42427	1.78953	3.86121	3.93646	3.48025	3.1443	3.62994	2.48618	4.69445	5.41119
AGO3	4.82154	3.9747	3.49484	3.79309	6.25772	4.6405	4.27475	6.02813	3.70699	4.04568	4.48313	3.60868	3.68057	2.25868	3.45008	2.88602	4.28016	3.2797	3.8907	0	3.88082	4.31476	4.48894	4.33628	4.61599	4.67288	4.38725	4.36821	4.55855	5.25694	4.59619	4.68708	4.34791	3.20371	4.20431	5.24619	5.28421	5.43606	5.51365	5.02234	4.7763	4.80572	4.94909	4.68163	4.73291	4.32584	4.6459	5.1255	4.87292
AGO4	4.05642	2.94969	0	1.71338	5.97328	3.4595	1.63451	5.90004	3.8301	0.737349	3.98852	3.12757	3.11795	2.22944	1.05327	1.35476	1.60094	2.31613	0	0	2.32622	2.26644	0	0	4.20558	5.25787	6.06136	5.22248	4.88071	5.0049	5.25885	5.32674	5.27592	5.61557	5.09023	4.42959	5.57581	5.46392	4.93086	5.50908	5.18344	3.90437	5.46157	4.8327	4.79065	4.38059	4.62529	5.51889	4.32888
AGPAT2	7.87564	8.53411	8.02876	8.37781	7.33662	8.84262	8.88613	7.31477	8.74326	8.67291	9.34479	9.0574	8.57486	9.32691	9.22007	8.56494	9.01893	9.09781	8.67832	9.0724	8.80492	8.51906	8.8853	9.34269	7.01807	7.18797	6.58425	6.042	7.25389	5.275	7.59106	7.08153	7.26259	6.29734	7.39275	7.47434	7.621	5.56964	7.90377	7.80566	6.8488	7.69169	5.84078	7.26743	7.7592	7.40026	7.12859	6.59108	6.12116
AGPAT4	4.16119	4.69532	4.38298	4.67916	4.63518	5.15868	4.95618	5.53297	4.81782	5.58006	3.34767	5.30684	5.4089	4.38721	5.43656	5.75152	4.86981	5.49879	5.18231	4.8823	5.25442	5.51864	5.5866	5.08747	3.59545	3.59184	2.91173	3.14133	4.3897	3.94493	4.27111	4.00865	3.04967	0	3.78192	4.96231	4.67082	4.78791	4.9196	4.06402	4.31293	2.98746	3.29206	4.01882	4.39784	4.08983	3.86346	4.39464	4.67558
AGPAT5	6.10803	5.27013	2.93768	5.49923	6.25576	4.74822	5.32953	6.61809	4.42809	5.04899	5.69481	5.28149	5.60587	3.63871	5.52574	5.47651	5.44679	5.46762	4.77808	3.64	4.05157	6.55752	5.55423	5.2612	6.89391	7.20795	7.60755	6.98796	6.60586	6.74481	6.99212	6.9367	6.97175	7.23003	6.96639	6.72749	7.01763	6.63256	6.96944	6.51164	6.68828	6.81464	7.50705	6.82981	6.58426	6.56713	6.99876	7.25818	7.18921
AGR2	4.39041	3.88204	0	2.77019	5.52733	0	2.67273	5.35735	0	0	0	0	0	0	1.90553	0	1.84678	0	0	0	0	0	2.44651	0	3.81864	0	3.40618	3.80225	2.10582	0	0	0	0	0	0	1.42933	3.32222	3.06103	3.55649	0	1.9174	1.82763	0	0	0	0	0	0	4.81245
AGR3	5.64339	4.15817	0	3.02493	7.6048	4.45176	4.37705	7.21076	7.11953	0	0	0	4.64737	0	0	0	4.32969	0	3.84153	0	0	0	0	0	0	0	0	4.07734	3.18656	4.35675	4.47486	5.23931	0	0	3.26768	0	4.13412	5.2107	7.53779	0	0	0	2.31251	0	2.34377	0	0	0	6.07602
AGRN	2.05992	0	0	2.02852	3.69315	1.08821	0.774867	1.86578	2.79817	1.23398	1.58964	1.77121	2.29053	3.45561	3.04693	1.03725	2.69939	2.67308	3.26741	2.58262	3.39149	1.55153	1.74614	2.68221	0.760029	0.976943	0.709202	0	1.85682	2.86895	1.71821	2.65258	2.06614	3.80528	2.90991	2.19626	2.1927	2.28863	2.74309	3.41831	1.50416	2.67692	4.0731	2.86971	2.64969	1.54297	2.49694	2.06686	4.49207
AGRP	0	0	0	0	0	0	0	5.25674	0	0	0	0	4.268	0	0	0	0	0	0	0	0	0	0	0	0	0	0	3.17593	0	0	0	0	0	0	0	0	0	0	5.36068	3.03222	0	6.7202	0	0	2.84581	0	4.51082	0	4.4048
AGT	0	0	0	0	3.90764	0	0	3.74592	0	0	0	0	0	0	0	0	0	0	0	0	0	0	0	0	5.73054	5.53792	3.31359	3.55108	5.08014	3.44197	5.45978	5.47397	6.24466	4.02102	4.76663	4.71326	3.90435	4.26634	3.84487	4.77298	4.04621	5.16296	4.09346	4.25563	4.79862	5.6982	4.78938	4.30154	3.85408
AGTPBP1	6.64327	6.32525	6.58084	6.31879	7.4633	5.84338	6.42933	7.62103	6.04139	6.60306	6.99945	5.81244	7.06423	6.26707	6.35228	6.07623	6.70376	6.15552	5.91937	7.25906	6.62192	6.78627	6.41997	5.33419	5.09736	5.95803	6.04436	5.51627	5.76306	6.1225	4.95105	5.72333	7.19781	3.91996	5.30461	5.94213	5.68841	6.42028	6.23707	5.82144	5.771	5.90101	5.83088	5.78679	5.46239	5.04274	5.62466	6.42814	5.9876
AGTR1	3.43328	0	0	0	5.81667	3.51698	1.67759	5.64596	0	0	0	0	0	0	1.69894	0	0	0	0	0	0	0	2.2144	0	1.65296	0	0	2.65461	0	2.90688	0	0	0	0	1.95555	0	2.22707	2.80916	4.21819	0	1.09489	0	0	1.05934	1.2385	2.79057	1.37633	1.79332	5.18853
AGTR2	0	0	0	1.28499	4.54044	1.63291	1.86935	3.44231	0	1.81688	0	0.807846	0	0	0	0	0	1.58837	0	0	0	0	2.43131	4.4075	0	0	0	0	0	2.29926	3.25515	0	0	0	0	0	0	2.20967	3.53945	0	0	0	0	0	0.864211	1.13127	0	0	0
AGTRAP	7.32021	7.56861	9.10887	8.16455	6.73501	7.9653	8.10053	6.15279	8.36681	7.36098	6.97024	8.03562	7.1739	7.71685	7.62136	7.74818	8.20732	8.64537	7.94126	7.7919	8.23265	7.99034	7.63502	8.21157	5.73123	5.45309	5.11611	5.18328	5.97323	6.23523	5.37505	6.15242	5.43551	7.65706	4.12599	5.65818	6.06157	4.18422	5.27671	5.84226	6.14622	6.67755	6.74052	5.7042	6.14903	4.86811	6.11786	5.75169	5.85894
AGXT	3.48471	0	0	3.0754	3.03512	0	0	3.78229	0	2.41923	0	0	0	0	0	0	0	0	1.45134	0	0	2.03764	0	0	0	0	1.34	0	1.63614	0	0	2.06656	0	0	0	0	3.26535	4.61083	0	0	0	2.90819	1.02299	0	0	0	0	2.75931	5.00551
AGXT2	3.9572	1.80739	0	0	6.51229	2.8471	0	6.05477	0	0	0	0	0	0	0	0	1.53088	0	0	0	0	0	0	0	0	0	0	0	0	0	0	3.95851	0	0	0	0	3.19969	4.79309	5.58494	0	1.00752	0	0	0	0	0	0	0	3.15172
AHCTF1	6.04541	6.27236	5.72586	5.95868	6.70782	5.75333	6.1343	6.7089	6.08034	6.52853	6.98845	6.42033	5.52426	5.22008	6.09788	6.38292	6.22525	6.20633	6.1666	6.88636	6.52498	6.24684	5.51747	6.08144	6.53301	6.54116	6.74957	6.16863	6.21678	6.83198	6.28374	6.48843	7.64973	7.04181	7.3068	6.75867	6.97272	6.77801	7.29631	6.39841	6.83378	6.44383	6.86922	6.63063	6.24407	6.55209	6.66562	6.80329	6.39992
AHCYL1	6.76791	6.83949	6.06274	6.86311	7.8113	6.72598	6.38123	7.05679	7.16009	7.08872	6.11822	7.02022	6.43385	5.84831	6.51951	7.19756	7.04487	6.57056	7.07595	6.10854	7.30464	7.49851	6.71805	6.90636	6.62432	6.06551	6.45147	6.36957	5.66179	6.85252	5.41319	5.93185	7.32435	7.06237	6.79348	6.90697	7.35077	6.90861	6.61479	7.2659	6.98832	7.43073	7.60274	6.90221	6.42399	5.37747	6.10816	7.25861	6.30632
AHCYL2	6.38131	6.51858	7.18628	6.25978	6.62476	5.64842	6.5393	6.45264	6.04431	6.39091	7.24221	6.03546	7.04966	6.49801	6.30649	5.74146	6.26747	6.19193	6.76325	5.98279	6.34611	6.57507	6.67174	5.76823	4.4292	5.82925	4.57086	4.08929	4.88831	5.55076	5.33192	5.17144	6.78574	5.68906	5.04118	4.74605	5.35427	5.22306	5.87561	4.92705	4.39531	4.31649	5.35845	4.98196	5.61403	3.80018	4.98075	5.95232	5.36564
AHDC1	4.96204	5.52584	5.6126	6.06518	5.01738	5.3192	5.84887	5.34857	6.56955	5.17883	6.51744	6.13992	5.32185	6.62061	6.46501	5.28375	6.15377	6.20438	6.55368	3.08741	6.33081	4.34693	6.2005	6.81108	3.3758	1.96732	1.94954	3.26002	1.85881	4.31847	3.8844	3.45072	5.98363	4.66583	3.60776	3.38171	4.54629	3.66449	4.48524	4.91304	4.49373	5.1887	5.10594	4.53134	4.84541	2.75548	4.45561	4.70968	5.39007
AHI1	7.51178	7.23254	7.99662	7.43662	8.01749	7.76892	7.50799	7.96236	8.5701	7.82755	8.21225	7.61742	7.9724	8.13621	7.96403	8.36079	8.0407	7.73036	8.02519	7.95244	7.96047	7.97965	8.19701	8.00956	6.63763	6.91493	6.60754	6.72972	6.41373	7.42996	7.57476	7.22572	7.93814	7.56599	7.22305	7.26981	7.47817	7.10721	7.95039	7.60379	7.3653	7.16509	7.56017	6.90844	7.28898	6.86921	7.19405	7.89794	7.20998
AHNAK	5.12373	5.46576	5.17986	5.34244	4.59001	5.63056	5.38771	5.33848	6.06233	5.73626	4.84631	5.47075	5.43644	4.76415	5.5841	5.51662	5.529	5.30875	6.09087	6.23766	5.34785	5.66696	5.2756	5.16731	1.88083	2.07406	3.12419	1.81723	2.95648	1.11205	2.26216	2.77496	0	0	2.49305	2.63172	1.86066	3.67935	2.05217	3.68241	1.7807	2.24086	1.64532	1.55437	2.21543	2.28638	1.94566	2.31215	4.20393
AHNAK2	2.68901	4.09961	3.45519	3.78605	4.30788	3.58129	4.21097	4.01383	5.50348	4.41974	4.19172	4.42715	3.4148	5.75085	4.47441	4.75106	3.96009	3.83297	4.02201	4.88727	4.60377	3.79814	4.58115	4.43954	4.41056	3.89443	3.618	2.71399	4.49414	4.42451	2.91873	4.14283	5.48663	5.18304	2.66305	4.90686	4.42397	3.13642	4.36317	3.37189	3.99494	3.60953	3.43392	4.32772	4.68293	3.96558	3.8086	4.23424	4.31421
AHR	5.13429	1.9764	2.50629	2.24183	5.8781	3.95858	2.97983	5.9257	5.3026	0.788938	2.90507	0.722044	1.62998	0	2.17606	0	2.93644	1.4525	1.11182	3.17921	1.6736	3.63631	2.26368	3.96185	2.72234	2.50861	1.60902	2.70738	3.24308	4.16748	3.0698	3.54516	4.03931	2.64152	0	1.9608	3.27068	4.30923	5.05253	2.75814	1.98757	2.91335	1.91216	2.96198	2.57752	1.61371	0.874506	2.62075	4.10469
AHRR	1.98557	1.82632	2.33955	0	4.14722	0	0.997166	3.07206	0	0.706111	0	0.644765	1.49446	0	1.0127	0	0.972531	1.70493	1.00531	0	0	1.48731	0	0	5.16895	6.31605	5.66697	5.77044	5.2838	6.03949	5.18161	5.02161	4.23742	5.79572	5.96085	5.62381	5.69678	4.67225	3.69679	5.14146	5.26918	5.41166	5.29874	5.58912	5.19846	5.39616	5.806	5.93838	5.98313
AHSG	2.54342	0	0	0	3.87172	0	0	5.62518	0	0	0	0	2.79304	0	0	0	0	0	0	0	0	0	0	0	4.88421	4.22535	3.95524	0	3.16843	3.40703	0	0	0	0	2.39368	2.83629	2.68755	3.30475	0	0	4.01004	2.84102	0	3.17173	3.46568	0	0	2.21575	3.81825
AHSP	0	0	0	3.97602	7.8418	0	3.86872	8.25121	0	0	0	0	0	0	0	0	3.82238	0	0	0	0	3.7356	0	0	6.9124	5.82262	6.61779	7.36543	6.40325	0	6.47032	7.66823	6.94269	0	0	4.73956	6.52578	7.54636	5.79437	4.92053	6.4155	7.86614	7.13149	6.75934	6.99101	4.66791	6.6406	7.11225	6.38042
AICDA	5.59774	4.30953	0	3.54036	7.46058	2.28936	4.67535	6.90346	4.43059	0	3.89522	2.98996	2.45419	0	0	2.21213	1.75355	0	2.57678	0	0	1.68835	2.34061	0	1.76329	2.94241	1.67459	2.30529	2.81475	3.95557	3.15515	3.87718	0	0	0	0	3.49534	5.77273	0	0	0	1.73489	0	2.2113	1.33226	0	2.19034	2.702	5.34342
AIDA	4.8417	4.63257	2.98252	4.40382	5.66485	4.48877	4.52423	5.4945	3.92425	3.55244	6.08744	4.40013	3.73964	5.19434	3.8913	4.00313	4.24736	3.91519	4.42949	0	4.34892	4.15884	4.36625	2.40621	4.94138	4.44304	4.81829	4.59161	4.30242	5.35891	4.82112	5.92625	4.01623	3.12549	4.38877	4.73309	5.53478	4.59295	6.364	4.66053	4.6719	3.61361	4.88404	4.70262	3.76147	3.33843	4.18628	5.21251	4.8232
AIF1	3.80591	1.80004	0	3.38732	2.34331	1.34362	1.55683	3.03974	5.51518	3.86211	3.58238	2.69893	1.47087	3.48706	3.68987	2.40907	2.50854	1.67957	1.56759	2.96625	3.59853	2.83877	2.54186	0	0	0	0	0	0	0	0	0	0	0	0	0	0	2.65693	0	0	0	0	0.663884	0	0	0	0	0	0
AIF1L	5.25904	6.24511	6.69119	6.54076	6.47188	6.51631	6.58217	6.09634	4.91634	6.60495	6.08742	6.64941	6.31963	6.6956	6.6128	6.75896	6.3544	6.3425	6.41968	6.30901	6.13239	6.48169	6.71273	6.88117	4.22341	3.63143	2.85303	2.94809	4.18107	3.20838	4.24526	4.25902	5.26699	0	3.78422	4.2812	4.21021	3.6358	4.54447	2.80759	2.41193	3.68949	3.23123	3.4091	4.18915	2.2489	3.60082	4.51681	4.71703
AIFM1	5.40086	4.62379	0	5.17277	6.10748	4.73585	4.28589	3.26368	4.90999	4.61249	4.36568	4.06212	2.38439	5.0635	3.92419	2.9722	4.54525	5.09778	4.30134	0	4.99496	4.81905	4.98379	6.95885	5.2986	4.31483	5.17456	4.75511	3.92772	0	4.94512	5.59429	7.6297	3.53075	4.47241	5.74028	5.97669	5.49984	6.04112	5.92456	4.77038	5.33958	5.82487	5.67742	4.74119	5.00607	4.80042	5.49523	4.85721
AIFM2	3.59384	3.39585	4.97213	3.41743	5.67345	3.67842	3.84947	5.81863	5.83745	4.82781	2.3821	3.8571	2.68698	3.51738	4.02045	3.83143	3.26899	3.86079	4.36434	4.4543	5.01233	4.66055	5.15183	2.25887	2.42263	4.26815	4.71631	4.41585	3.34497	3.29452	5.30044	4.13974	5.57819	2.96391	2.7769	3.72301	4.47336	4.41718	4.63673	3.99718	2.49058	3.62166	4.31005	3.97227	3.21629	2.32543	4.01314	4.60898	4.64623
AIFM3	1.64677	2.70044	0	0	3.70459	1.71001	0	4.48154	0	0	0	1.77999	1.85491	0	1.30184	0	1.91508	1.66435	0	0	1.90148	0	1.75485	0	2.37769	0	2.27568	0	0	0	0	2.66301	0	0	0	1.48898	1.76622	4.36438	0	2.35489	2.23416	1.23901	2.41026	0	0	1.19344	2.63355	2.54247	3.9504
AIG1	3.8277	2.08537	3.50438	2.69965	5.44617	2.81332	2.26508	5.72566	6.13105	2.72912	4.24285	3.26515	5.41544	0	3.13401	3.37712	3.58892	2.53575	3.31952	0	1.77419	1.72148	2.86852	3.7963	4.29023	3.71109	3.62418	4.34755	3.91058	4.76852	4.42201	3.38363	2.74174	2.76364	2.93446	3.94363	4.72771	4.44658	5.54646	4.77595	3.52212	5.11677	5.26367	4.21062	4.47137	3.75747	3.21559	3.92896	5.20232
AIM2	0	3.42378	0	2.3568	5.61242	0	2.26508	5.4422	0	0	0	0	4.44886	0	3.66313	3.61682	3.58892	3.2687	0	0	3.95632	3.50333	0	0	3.6016	2.62857	3.86758	5.34822	3.91058	3.61503	3.72923	4.47464	0	0	6.14505	4.6426	4.72771	6.39609	4.97685	4.67675	3.67802	4.90129	2.97682	3.08855	4.12726	4.1762	4.83952	0	5.77416
AIMP2	4.68548	2.65957	5.1265	4.55638	5.16673	5.55856	4.1411	4.04234	0	5.24512	0	3.9187	4.01662	0	5.12968	5.46293	4.86486	3.76432	3.23517	0	5.03333	3.09332	5.40386	4.46852	2.33871	4.56473	4.2911	2.11802	2.61231	3.73332	3.84828	3.12701	0	0	5.64456	3.5215	2.99404	5.53857	4.14272	3.99313	4.34668	4.37378	5.44517	4.2825	3.12397	0	4.2571	3.36921	4.70972
AIPL1	2.74491	0	0	0	4.09646	0	0	4.48637	0	1.14831	0	1.06052	2.17056	0	0	0	0	0	0	0	0	2.99101	0	0	2.24605	2.63855	2.14644	0	4.13042	2.73833	5.25136	4.48601	0	0	3.09376	2.54482	2.89274	4.76668	0	3.21102	3.44816	3.95991	2.76011	3.09906	5.04602	3.88517	3.60218	4.49337	4.99797
AIRE	6.72055	6.57037	7.33079	6.67116	6.60054	7.33566	6.80955	6.86462	6.49198	7.0845	8.30023	6.11767	7.88675	8.45375	7.15964	7.6041	7.34072	6.85794	7.31946	5.14657	7.3223	6.5356	7.4672	6.52922	0	0	1.29855	0	0	0	0	0	0	0	3.25714	2.03185	2.69482	3.31249	0	0	0.883283	3.12973	1.56931	0	0	0	0	2.22251	3.44473
AJAP1	3.05811	0	0	0.737785	5.114	0	0	5.40176	0	0	0	0.43164	3.14973	3.26985	0	0	0	0	0	0	0	0	0	0	1.13925	1.42178	2.43403	0.580163	2.47172	2.21561	2.79857	1.71918	0	0	2.08009	0.829166	2.35871	4.51733	3.07159	0.914175	1.37432	0.664226	1.98842	1.77877	1.09998	0.635219	0.922186	1.62025	5.11107
AJUBA	4.01841	4.47601	3.5149	4.13928	4.09612	3.18638	4.2409	4.32413	0	2.55211	2.20647	2.76317	3.36964	0	3.51789	3.09968	3.44437	3.27905	4.35082	3.31865	3.42755	2.49375	3.77689	2.08718	4.38971	4.3335	4.82842	4.99147	4.19344	4.31507	4.12768	4.14137	4.58122	0	3.6692	3.87742	4.0928	5.3019	0	3.58624	3.61277	0	4.44513	4.40448	2.70839	4.43687	4.22036	5.08724	5.31048
AK1	4.17346	0	0	3.36678	0	2.47029	1.95144	3.54422	0	2.21271	0	2.55253	0	0	0	0	0	0	3.95425	4.40093	0	1.8465	2.52307	3.05035	3.23127	3.13918	2.61379	1.72355	2.1779	3.24435	5.24591	2.66255	6.28789	3.81629	3.61612	2.68228	1.76584	4.05935	0	3.20603	2.79194	0	4.04708	3.44563	3.30228	1.83713	2.36816	2.07589	4.19729
AK4	6.93629	6.90299	6.57964	6.78512	6.10346	6.3666	7.19306	6.87487	6.41839	7.2896	7.24969	7.029	6.97987	7.15506	7.13134	7.27466	6.87064	7.1047	7.06272	5.84961	6.76559	7.56399	6.70879	6.72937	4.06608	2.35701	3.03725	3.30942	3.74478	5.77341	5.06642	5.11997	3.86526	4.58671	4.18391	3.96539	5.69194	4.96974	5.50648	5.56476	4.41503	6.14717	4.97113	4.6935	4.39006	4.56305	4.47531	5.07997	5.85732
AK5	6.0953	5.84643	6.00282	5.71401	6.92655	5.64494	6.12021	6.5155	5.06256	6.19376	6.2482	5.7258	5.94334	5.5705	6.38328	5.78155	5.95171	5.6776	5.71273	5.57186	5.85679	6.00169	5.65639	5.97263	4.42581	4.73339	3.98288	3.01849	4.59147	3.4338	2.18965	4.89645	2.57471	0	2.76353	4.40595	4.64791	4.65387	5.87212	3.28179	3.98668	3.64808	3.45704	3.75893	3.57763	3.44918	3.29707	2.84819	5.28177
AK7	4.93268	0	4.30061	1.40927	7.0849	3.41791	4.02615	7.64444	3.78755	1.55521	0	1.44902	3.60432	5.90626	3.57737	3.32957	3.30221	1.72828	3.56393	5.05306	3.66314	2.70892	3.10371	3.66149	4.79956	4.57944	5.18997	4.74339	4.77176	5.38142	4.93335	4.17469	4.4308	3.90288	5.67382	4.90195	5.34656	6.60161	5.23826	5.37812	4.91794	4.7606	5.4677	4.96138	4.44633	4.68362	5.31652	4.9942	6.03889
AK8	3.75313	0	0	2.01167	5.18003	4.53453	2.72264	5.41494	0	3.54236	3.15628	2.87515	2.61117	0	1.94902	0	0	2.3885	3.92227	0	2.66487	0	2.49487	0	6.05646	6.47107	6.46791	5.65728	6.44392	5.40562	6.19303	6.71605	6.47381	7.1455	6.69555	6.95969	7.12229	6.53649	5.83478	7.08311	6.61365	6.81443	6.4138	6.62956	7.01261	6.20687	7.0344	6.70932	5.34065
AK9	3.32238	2.28457	0	2.5658	6.01259	2.20114	3.22203	5.52581	4.32416	2.12452	2.89182	2.14651	0	0	1.73178	0	2.43029	1.71867	2.66941	4.47649	1.28963	2.69725	2.25158	2.27728	6.74652	6.85155	6.87429	6.73068	6.66599	6.95571	7.52328	7.21774	8.33788	8.15191	7.90058	7.33349	7.84483	7.41536	7.25412	7.57032	7.54571	6.45803	7.29761	7.32572	7.03535	6.84756	7.66746	8.25306	6.7534
AKAP1	8.77747	9.12114	9.19072	8.88708	8.30394	8.90343	8.99704	8.37908	8.76178	9.1487	9.13324	9.14247	8.88881	9.00141	9.19399	9.28457	9.07363	9.30145	9.26917	8.93116	9.25657	9.21315	9.20385	9.41164	8.15796	8.123	8.00992	7.94646	8.32819	8.33725	7.92378	7.7787	7.26126	8.15708	7.75562	7.94988	7.42434	7.66023	8.23679	7.71645	7.23855	8.31316	7.39297	7.9225	7.94383	8.03097	8.09523	7.29176	7.65047
AKAP10	7.02154	7.00035	7.15493	6.46144	6.90873	7.21341	6.67189	7.46782	7.1266	7.59242	7.16676	6.61873	7.12073	7.60412	6.98545	7.63988	6.99427	6.76002	7.25329	8.38002	6.95854	6.96878	6.95145	8.11632	5.77753	5.14456	5.17853	5.61861	5.08601	6.87747	6.36285	5.49169	6.01458	4.89713	6.15412	6.03534	6.56634	6.21496	6.76022	6.24196	5.95702	5.6546	6.41767	6.03443	5.746	5.06848	6.21495	6.64496	5.94089
AKAP11	6.55241	6.22802	5.84859	6.48473	6.56808	6.80979	6.44969	6.34603	5.80549	6.95128	6.78178	6.59366	6.55327	6.73448	6.50554	6.41774	6.40047	6.27503	6.20092	7.2537	6.16265	7.1293	6.34832	7.02616	6.22391	6.22003	6.31349	6.187	5.62545	6.84581	5.86186	6.46758	6.20228	5.54757	5.96829	6.65972	7.12123	6.34183	6.17118	6.68411	6.41101	5.94794	6.75196	6.39076	6.11292	5.41055	5.88846	6.63863	6.62928
AKAP12	8.517	8.65277	8.87144	8.72322	8.62147	8.83571	8.76187	8.85522	9.37554	9.61288	9.75089	9.63466	9.66258	9.54965	9.56633	10.0253	9.37435	9.20934	9.65821	9.12876	9.73498	9.81267	9.81248	9.5335	7.70304	7.97278	8.28874	7.85878	7.80498	8.45183	7.56851	7.34025	10.0011	9.68573	9.10235	9.13166	8.94827	9.09937	9.03091	9.08218	9.00185	8.7621	9.34473	9.04339	8.99292	9.13724	8.99168	9.83537	8.00442
AKAP13	6.17333	6.51765	6.49488	6.56879	6.72036	6.58448	6.49794	6.97548	6.7811	6.74016	7.05723	7.1193	7.25169	7.64849	7.03177	6.93213	6.97691	7.02159	7.21905	6.23096	7.27562	6.6293	7.27833	6.98293	5.73428	5.5614	5.11583	4.54893	5.83526	5.9089	5.82984	6.00239	6.50158	6.12609	5.87685	6.33657	6.13875	6.71542	6.83636	6.35081	6.26646	6.79192	6.2673	6.04184	6.59046	6.33734	6.3532	6.65561	5.36804
AKAP14	4.34882	3.22243	0	3.01084	0	0	3.81145	0	0	0	0	0	0	4.57636	0	0	3.76526	2.56836	2.92484	0	0	2.78723	0	0	7.13859	8.36422	7.7959	7.78706	8.09537	7.59787	8.09811	7.41539	6.47068	5.91911	5.44878	7.53764	7.15905	7.16521	7.88262	7.23517	6.57455	6.96201	7.73383	6.785	7.37742	7.80285	7.57211	6.79029	9.30372
AKAP17A	7.9285	7.6096	6.85534	7.63035	7.07554	7.88151	7.7974	6.90292	7.44227	7.47784	7.00352	7.43459	7.10837	7.97167	7.11955	7.38935	7.60734	7.0243	7.61839	6.32249	7.5481	7.2501	7.55036	6.43981	5.36711	5.63112	5.63224	5.86451	5.48649	5.95476	6.31448	5.53486	6.78633	4.18033	4.80869	5.23444	5.80716	5.55938	5.52658	5.37114	5.57101	6.27685	6.72838	4.84576	5.91117	5.63908	4.88787	5.56396	6.26074
AKAP3	4.6885	6.13526	5.12955	5.45611	6.31728	4.94108	5.84035	5.57079	4.76533	5.52158	5.58936	5.51795	5.85971	7.78325	5.37416	5.8213	6.27692	5.77131	5.02813	5.89563	6.70606	5.80076	6.05731	7.36794	8.68582	8.45223	8.72028	8.52868	8.90001	7.67516	8.30676	8.84056	9.13403	8.64621	8.054	8.89608	8.60829	8.03939	8.2759	8.29274	8.70683	9.08961	8.61644	8.62447	8.56003	8.54416	7.90759	8.20768	8.0314
AKAP4	0	0	0	0	3.52761	0	0	3.36956	0	0	2.18498	0	1.7181	0	0	0	0	0	0	0	0	0	0	0	7.81383	7.77977	7.80012	7.69746	7.95319	6.94742	6.98087	6.52355	6.31773	7.38453	7.67751	7.99738	7.4632	7.43019	7.24581	7.41908	6.94876	7.45917	7.08138	7.5675	7.71234	7.34007	7.95338	6.53117	8.17717
AKAP5	4.96607	4.82411	4.69529	4.22029	5.13655	4.98347	4.72531	5.75527	3.78568	4.51992	4.58622	4.28021	3.9875	2.19193	4.141	4.00607	4.36953	4.03567	4.12715	5.45522	4.20772	4.2105	4.01537	4.2557	1.99243	1.91567	1.49475	0.861917	1.17087	0	2.09739	1.5325	0	0	3.3687	2.45651	3.1162	3.22436	2.34403	1.9713	1.03695	3.12509	2.02265	2.00406	0.704389	0.936205	2.78905	3.16874	3.20329
AKAP6	4.52381	1.96788	2.49687	2.56901	6.13561	1.88988	2.61493	6.58988	4.32783	3.1607	3.17778	2.07791	3.63599	3.69824	1.73448	1.42537	1.40635	2.15257	1.72423	0	3.10514	1.83927	1.5291	0	2.71265	3.56786	3.72307	3.83409	3.60901	2.12668	2.70125	3.07252	4.23828	1.8477	5.04705	4.12947	4.39413	5.62195	5.6775	3.53883	3.94646	3.96205	3.80983	3.64516	3.73603	3.35029	4.09783	3.84938	5.75012
AKAP7	6.03689	6.21752	6.54319	6.0242	7.20037	5.58079	5.47616	7.02764	6.34309	5.59818	6.89567	5.56308	6.38502	5.63851	5.6151	5.5658	6.09294	5.81482	5.92717	5.63988	4.78451	6.19945	5.1531	4.78279	4.81571	3.92805	3.74774	4.70903	4.95202	6.085	5.51888	5.19363	5.00952	5.34754	4.26516	3.58053	5.0469	6.07866	5.99398	4.62773	4.31341	3.65022	5.06477	4.37394	4.27008	4.05459	4.40691	4.61024	6.58118
AKAP8L	3.6068	5.67303	6.80054	5.73222	5.49865	5.67414	5.27164	5.83251	7.25067	6.2369	6.95859	6.665	6.56047	7.31565	5.8933	6.2619	6.5777	6.25053	6.62095	6.73659	6.78271	6.72702	6.54245	6.59373	3.67186	3.73321	3.71108	3.24183	4.53623	5.00652	3.41909	3.90617	6.47124	2.97624	5.02358	5.13467	5.71878	3.20573	4.96068	5.46561	5.52669	3.25782	5.07074	4.62901	5.54226	4.49881	5.95842	6.26611	4.26366
AKNA	4.26483	4.13734	4.61664	4.78459	5.53633	4.6435	4.63268	5.77258	7.09761	5.1227	5.15644	4.30548	5.55688	4.84904	5.15553	5.17927	5.39644	4.84941	5.25589	4.017	5.53642	3.81387	5.806	3.7895	4.10302	4.06343	3.22872	4.19988	4.64061	3.78608	3.36389	3.70838	4.35089	4.93696	4.62121	4.62231	4.81654	4.93407	4.40763	4.13423	4.6353	3.80738	4.29777	4.43475	5.08776	4.67794	4.61847	4.40785	5.04437
AKNAD1	3.8043	0	0	1.36478	5.63914	1.72423	0	6.36046	0	0	0	1.7945	1.86973	0	1.31403	0	2.72721	0	0	0	1.91648	0	0	0	6.52065	6.5864	5.61659	4.73867	5.90722	6.03353	5.95229	6.31178	4.75959	0	5.60325	7.0448	6.6211	5.48314	5.16819	4.45097	5.61762	5.49673	4.67315	6.12613	6.15295	5.99222	5.83202	6.05013	5.82602
AKR1B1	8.23928	8.0521	7.7415	8.17179	7.46243	8.34571	7.79763	6.96986	8.08898	8.0903	7.81657	8.10457	7.745	8.43172	7.47732	8.10975	7.73445	8.00581	7.64132	8.92171	7.36124	8.01288	7.65586	8.19442	6.0041	5.13534	5.39398	5.53295	4.992	6.64136	6.35347	6.06706	6.93995	3.3973	4.12209	5.55662	5.87601	6.23323	5.42093	5.42525	6.08593	5.54169	6.92737	6.3998	5.40401	5.26671	4.96966	6.10772	5.68805
AKR1B10	4.36096	0	0	0	6.22121	3.8963	3.28843	6.62738	4.27541	0	3.74361	0	4.08779	0	0	0	0	3.4529	0	0	4.14808	0	0	0	0	0	0	0	0	0	0	0	0	0	4.58274	0	3.06049	3.69856	0	0	0	0	0	3.27008	1.89191	0	0	2.56514	5.1845
AKR1B15	0	0	0	0	5.6223	0	0	5.92804	0	0	0	0	0	0	0	0	0	0	0	0	0	0	0	0	1.69754	0	1.61062	0	2.73439	0	3.07191	0	0	0	0	0	2.76062	2.86498	0	1.40596	0	1.6697	0	0	0	0	3.46167	0	4.84922
AKR1C1	1.49006	0	0	0.525511	3.25009	0.716068	1.14889	3.53178	2.13719	0.330257	0	0	2.62842	2.74215	0	0	0.83518	0	0	0	0.827065	0	0.741507	0	3.21911	3.65596	2.97907	2.9101	3.64076	3.23218	2.6389	3.93879	3.57479	3.98332	2.65821	3.45533	2.60788	4.14026	3.96592	2.94397	3.19786	3.12061	2.82886	2.88782	3.39701	3.05003	3.34072	3.2004	4.30875
AKR1C2	3.04407	0.831345	0	0.731417	3.48983	0.975015	0.68682	2.46878	0	0	0	0	1.68939	0	0	0	0	0	0	0	0	0	0	0	2.91493	2.11148	1.06274	1.56476	0.806947	1.48663	2.301	2.73729	2.6931	0	1.37652	2.48766	2.02246	3.66255	3.05754	0.906705	2.34904	1.9603	1.67876	1.76748	1.86349	0	1.21891	1.24345	3.26383
AKR1C3	2.86173	0	0	0	3.01457	0	1.82019	4.06106	2.18068	0	0	0	0	0	0	1.16912	0.860077	0.712092	0	0	1.38375	0	0	0	2.92294	2.75387	1.70498	1.89139	2.03968	3.45635	1.89446	3.38025	0	0	1.07353	1.87079	3.3481	3.64712	2.13063	2.93694	1.45604	1.76585	2.47762	1.41347	1.03094	2.25863	1.50453	0.960728	4.17086
AKR1C4	1.98923	0	0	0	0	0	1.58444	4.54255	0	0	0	0	2.21646	0	0	0	1.55144	0	0	0	0	0	0	0	0	0	0	0	0	0	0	0	0	0	1.85471	0	2.12	3.57586	0	0	1.61602	0	0	0.989422	0	0	3.04518	1.6968	4.40264
AKR1D1	4.52638	2.05674	0	2.66793	6.20221	2.29749	1.79603	7.11845	0	0	0	1.2623	4.81104	0	0	0	1.76075	0	1.80764	0	2.51514	0	0	0	4.7829	4.80416	5.92155	4.23788	5.79987	3.96514	5.03818	5.05226	0	4.55882	3.421	5.31963	4.43967	5.78277	4.37884	3.74587	4.50559	4.30458	4.11833	4.44105	4.4856	4.66702	5.46185	4.84453	5.66825
AKR1E2	3.91699	2.33468	3.79721	2.14615	3.83568	2.58768	2.8735	4.61696	0	4.39626	0	4.09677	4.19547	0	2.08162	3.37377	3.72545	3.03205	0	4.53651	0	2.75053	0	3.17593	7.76182	7.43764	7.61436	7.30851	7.17905	6.69885	7.26568	6.74003	6.64815	8.37996	8.16399	7.47883	7.82125	7.1225	7.99117	7.49436	7.11175	7.23888	7.20572	6.97483	7.28124	6.9098	6.17389	7.35966	7.53922
AKR7A3	3.83708	4.18187	4.26575	4.34855	5.26807	3.01493	3.84973	6.39532	0	2.7377	0	3.1027	3.19551	6.79123	4.57574	4.38248	3.80344	5.37826	4.25495	0	3.25264	2.33608	3.98282	0	3.81629	3.72041	4.3901	3.03247	3.58441	0	0	0	0	5.38619	4.60997	1.93247	4.55248	5.23512	0	4.3398	2.49081	2.39005	4.49385	2.43549	4.13677	3.17407	3.42477	4.95863	4.81001
AKR7L	4.67995	0	0	1.9971	7.13059	3.28565	2.70618	4.99232	3.65206	3.00101	0	4.18533	3.47033	5.88552	3.24316	4.1174	0	2.86181	3.60611	0	0	0	3.34335	0	2.67578	0	1.79374	1.68637	4.16845	4.11556	0	3.49492	0	0	0	2.63714	2.49217	5.94018	3.59276	1.57626	3.25762	3.52128	3.65978	1.89688	0	0	3.46301	4.04382	4.54117
AKT2	4.73871	4.82309	5.26054	4.83499	5.04515	5.12249	5.21396	4.67783	5.44646	5.04096	5.93983	5.55585	5.59508	5.45282	5.53026	4.7734	5.68973	5.35798	5.26882	5.45418	5.24301	4.5302	5.31262	6.03574	4.38169	4.3984	4.42218	4.67274	3.68709	5.70384	5.146	4.09403	5.85825	6.36195	4.88918	4.31496	5.40285	6.02103	5.15505	5.29693	5.22983	5.07919	5.39293	4.88685	5.04783	4.54622	4.74658	5.69412	4.98946
AKT3	5.83469	4.1656	4.91212	5.04558	7.10794	4.45926	5.51959	6.33377	5.13623	5.44848	5.0316	5.26682	5.02841	6.18005	5.34322	5.27552	5.14909	5.36145	4.74338	5.20117	6.15041	5.50211	5.90934	3.80249	5.60726	5.41499	5.95451	4.80852	4.95826	5.09428	5.65178	5.99033	5.0446	5.57117	4.85982	5.79708	5.36208	5.96141	6.29648	5.8776	5.16078	4.90774	5.62888	5.95029	5.73702	4.87613	5.63971	6.36121	6.30625
ALAS1	6.70136	6.91281	4.67768	6.80778	7.13134	6.91173	6.365	6.82233	5.28131	5.9582	6.56626	7.13845	6.18066	5.7512	6.0379	5.98834	6.5581	6.52728	6.3273	5.43732	7.0586	5.72458	6.72601	7.03592	4.61658	4.89471	5.46222	5.69626	5.2506	4.23486	5.31671	4.55014	7.67099	5.80869	5.47336	5.35368	6.59902	5.08589	5.21846	5.7257	5.87389	3.26011	6.30443	5.76868	4.29612	3.56359	5.0804	5.37803	4.97274
ALAS2	0	0	0	0	4.00346	0	0	5.76339	0	0	0	1.59807	0	0	0	0	0	0	0	0	0	0	0	0	0	0	2.07042	0	0	0	0	0	0	0	0	0	2.80749	4.36361	0	0	0	0	2.4096	0	0	0	1.84851	0	0
ALB	4.40702	1.96277	4.28469	2.56331	7.06825	3.55739	4.07653	7.40657	5.85735	0	3.78842	1.19072	2.36103	0	2.49393	0	3.57921	1.44091	1.71945	0	2.41278	0	3.0889	2.75691	2.43912	2.0313	1.59674	2.21446	3.9007	0	3.9641	0	3.4809	0	0	0	2.26197	4.99906	6.89535	2.08845	1.74099	2.89749	0	2.94605	2.38006	0	1.40368	3.10914	5.68048
ALCAM	4.88233	3.99803	2.41786	2.75874	5.20014	3.67923	3.78489	6.52567	5.9878	2.12976	0	1.48952	3.86863	0	1.66759	0	1.61274	2.07826	1.65755	0	1.6003	0	0	0	4.22221	4.20234	4.9302	4.17851	5.01919	4.31427	5.51124	4.6304	3.39942	2.55135	3.76038	4.15181	3.84579	5.95727	6.56771	3.80643	4.55851	4.26203	4.03437	4.15421	2.92344	3.26345	3.97193	4.04718	5.82894
ALDH16A1	6.06792	6.48263	7.00686	6.37592	6.39133	6.75432	6.71112	6.5376	7.83698	6.69104	7.22867	6.42283	6.30648	6.54526	6.5988	6.91231	7.3231	6.54214	6.93791	7.24114	7.05488	6.32266	6.85235	6.47356	4.09307	1.69739	3.67429	1.21572	3.47559	2.55311	4.08041	4.27612	4.93254	3.0904	4.18988	1.02682	4.96984	3.85831	2.92535	3.38579	4.30163	4.18464	4.15792	4.03808	4.02468	4.10915	3.03097	4.93345	5.09635
ALDH18A1	7.96059	8.17935	8.58087	7.55781	7.80186	8.13728	7.64778	7.51383	7.34892	7.88995	7.28902	7.42187	7.854	6.75589	7.5241	8.03987	7.65566	7.31855	7.55761	8.01251	7.69244	7.61775	7.15582	6.96731	5.34769	3.89379	4.62269	4.67376	1.80857	5.61914	6.31658	4.78136	0	4.29169	3.1694	2.27728	4.98568	5.32006	5.38446	4.84557	5.11522	3.65386	4.74047	4.46459	3.76438	2.6962	3.97997	4.93954	5.86972
ALDH1A1	4.08367	2.97495	0	3.9574	6.5096	3.24836	4.09647	6.33764	7.30735	0	0	1.33261	0	0	3.87903	2.31407	1.84532	1.59948	1.89331	0	0	1.77838	3.84139	0	7.69937	7.85366	7.55431	7.85566	6.82263	8.51574	8.78784	8.15726	7.91701	7.20956	7.10908	7.53374	7.78947	6.97386	8.28892	7.16486	7.33864	7.98328	8.49679	7.51011	7.68048	6.95232	6.30265	8.26717	7.65286
ALDH1A2	3.95406	0	0	0	6.0062	0	1.47199	6.06575	4.75509	0	1.8103	0	1.38879	0	0.93074	0	0.892913	0	1.48242	2.85307	0	0	0	1.70184	5.90285	6.02284	6.76444	6.17435	5.82294	5.73984	5.99678	5.28285	4.38426	4.40875	5.53253	5.2643	5.95171	6.4235	5.66483	5.42609	5.68386	6.05786	5.96313	5.89708	4.58698	4.81045	5.33177	6.01497	6.49855
ALDH1A3	4.22648	2.60424	0	0	5.31902	3.9717	3.36106	4.93402	2.71129	2.94845	2.24644	0.806989	0	4.85154	2.68143	1.56606	3.78664	2.32441	2.94488	0	3.10135	3.94444	0	0	1.19684	2.20438	2.18567	1.64513	1.39437	3.14295	0	3.73524	4.62996	4.25858	0	2.11714	3.83908	3.56828	2.65679	2.93607	1.24427	0	2.31809	1.20561	3.20039	2.19112	2.27708	2.79577	5.36006
ALDH1B1	6.23133	6.01716	6.17385	5.17453	4.4551	5.19198	4.95107	5.25215	4.45241	5.68923	3.91656	5.28909	5.53967	0	4.85965	3.59395	5.1184	5.64538	4.96682	6.46814	4.32425	5.84449	4.9026	2.87503	3.71863	4.41829	2.94148	4.39426	3.72954	3.97698	4.09334	4.84931	0	4.57093	3.81371	4.06279	3.96514	4.82094	4.95273	4.60058	3.32485	2.51892	5.52457	4.87194	2.84175	2.45319	3.04303	3.9057	4.00787
ALDH1L1	2.93237	0	0	0	4.60977	0	0	3.21759	0	1.04348	0	0.395812	1.01312	0	0	0	0.622088	0.882946	0	0	0	1.00753	1.50992	0	3.35798	3.10423	2.69624	3.60899	2.53648	3.44588	0	2.62938	2.5858	4.02506	3.96445	3.69497	4.1553	4.75077	1.69368	3.10528	3.54429	3.66033	3.6728	3.71193	3.98511	3.52541	3.9988	4.25923	4.8643
ALDH1L2	3.17326	3.77071	0	0.981275	6.3932	2.39901	2.8674	5.58034	4.31023	3.07271	4.23265	3.11003	3.64286	2.86945	2.22546	4.19447	3.81114	2.13823	2.47229	3.7685	3.26007	2.74452	3.0786	4.08718	1.46204	2.83303	3.4114	2.59847	1.68336	1.87157	0	2.58927	0	0	3.536	2.85466	3.52912	5.04259	4.7126	3.32694	2.81595	1.43642	3.62866	2.66035	2.94011	2.89873	3.03263	3.01127	4.99255
ALDH2	6.72503	5.89697	7.55384	5.29213	5.91128	5.67972	5.43669	6.3163	3.97882	6.69785	5.92593	5.97349	5.71348	5.25111	6.04098	6.5688	5.1319	6.02248	6.31201	0	6.2285	6.54811	5.74264	5.77451	5.71665	6.09221	5.92649	6.76265	5.60517	6.20865	7.68253	7.52793	6.00517	7.33911	6.31234	6.03138	6.16684	5.30526	7.00098	5.18627	6.78518	6.56431	7.20366	6.85449	6.78137	6.0755	6.07771	6.94939	6.17173
ALDH3A1	0	0	0	0	0	0	0	0	4.11684	0	0	0	0	0	0	0	0	0	0	0	0	0	2.89995	0	1.538	0	0	0	0	2.75915	0	0	0	0	3.48818	2.22914	0	4.08763	0	1.26317	2.33158	0	3.67203	0	2.8144	0	2.39245	1.67318	4.62136
ALDH3B1	1.44169	1.30825	2.51345	1.17046	5.12635	0	1.10775	4.49067	0	0	0	0.725472	3.97767	0	0	1.43803	1.69234	0	0	0	3.29473	0	3.11274	0	2.46116	3.14813	2.62224	2.90539	3.78439	2.14222	3.07746	3.26158	2.62724	0	3.86881	4.08801	3.27847	4.5295	2.49208	3.65537	3.75821	5.08175	2.71388	2.61465	3.93388	3.74814	3.93103	2.62803	4.45679
ALDH3B2	0	0	0	0	0	0	0	0	0	0	0	0	0	0	0	0	0	0	0	0	0	0	0	0	0	0	0	0	1.96571	0	0	3.29143	0	0	0	0	0	5.31328	0	0	0	0	0	0	0	0	2.14793	0	0
ALDH4A1	6.22831	7.32263	7.89372	7.68232	5.95253	7.63014	7.61458	6.66245	6.45731	7.53201	6.81245	7.77649	7.94852	8.29321	7.61451	6.8011	7.95117	7.92248	7.88237	8.3916	7.60641	7.00793	7.51593	8.07531	2.82163	0	0	2.1147	2.60871	4.27757	0	0	0	0	0	2.91317	4.05564	4.17029	3.21832	3.51294	2.89325	2.78699	4.10661	1.60648	3.78917	0	2.81196	1.73393	4.14799
ALDH5A1	3.73782	3.2996	5.52836	3.08658	5.16394	1.67458	3.59381	5.5649	4.9062	4.14335	2.29646	3.48283	1.81798	2.54912	3.24572	4.55673	4.09146	2.37513	4.54837	0	3.15723	3.61816	4.4348	3.00582	3.38557	2.25402	3.59981	3.94941	4.02803	4.42349	4.79453	4.99473	4.69056	5.68757	5.1469	3.98388	4.96025	4.96626	5.0985	3.69102	3.71771	4.27648	4.91431	3.73147	4.64173	3.45103	4.81392	4.17606	5.22037
ALDH6A1	5.05846	5.44088	5.07372	5.10744	6.28294	5.53389	5.43832	7.05538	6.44801	5.79259	5.06006	5.70504	5.48774	6.34473	5.46857	4.62771	5.42726	5.70294	5.49183	5.62092	5.16759	5.22032	5.41632	5.81393	5.44077	5.98561	5.61613	5.40487	5.33648	6.41964	6.65206	6.01922	6.89544	6.10695	6.12813	5.49152	6.53939	5.75982	5.68468	6.30415	6.01963	6.2046	7.02055	6.27038	6.09267	4.94442	6.47714	6.79993	5.75731
ALDH7A1	6.85929	6.42404	6.64773	6.38691	7.0839	6.68161	6.71455	6.86107	3.89759	6.27539	6.18866	6.21421	6.24249	2.28675	6.15175	6.01955	5.95274	6.10426	6.40834	5.3159	6.14279	6.15247	6.3829	6.63495	4.86115	3.0934	4.23161	4.48058	3.72713	5.07516	4.23439	4.99377	0	4.71434	3.95297	4.30888	5.17812	5.53479	5.18801	5.31821	4.61111	4.97439	5.88109	4.51228	4.99044	4.23823	4.1593	5.05608	5.28279
ALDH8A1	0	2.14026	0	0	5.1114	0	2.66294	3.44869	3.60499	0	0	0	0	0	0	0	0	0	0	0	0	0	0	0	0	0	1.75749	0	2.09691	0	3.26144	3.44834	4.63863	0	0	2.12409	3.31177	4.91395	3.54587	1.54243	1.24949	0	0	1.21073	0	0	1.55363	0	5.45979
ALDOA	8.09011	8.84093	9.01665	8.95902	7.56044	8.60288	9.52761	7.77007	8.61254	8.80396	8.24382	9.3629	8.48926	9.8932	9.28073	8.39144	9.31064	9.17078	9.12054	9.7704	8.73265	8.70521	8.72416	9.60305	7.0169	7.1272	7.1605	6.97442	6.90899	7.27903	6.26808	6.68203	6.58088	6.97493	7.58027	7.24888	7.21687	6.73187	7.18343	7.54268	7.42997	7.67074	7.77747	7.47636	7.60479	6.38419	7.03248	7.18957	5.99209
ALDOB	5.06419	0	0	2.13058	5.73805	2.57089	2.04275	5.16259	6.89009	1.57431	0	1.46737	5.13597	0	0	0	0	0	0	0	0	0	0	4.07486	0	0	1.92075	1.80957	0	0	0	3.65567	0	0	0	1.56823	3.51717	4.73225	3.75447	1.69523	2.54494	0	3.0893	0	1.5505	2.72235	0	2.99981	4.70953
ALDOC	5.44935	6.15198	7.81157	6.51587	3.58019	6.58713	6.44618	3.42158	4.51588	6.33044	6.2255	7.00084	5.73953	8.10701	6.43289	4.81042	5.61305	6.64065	6.62556	7.20607	5.92571	5.96546	6.30097	7.06282	1.82687	0	1.73652	2.86625	2.07407	3.12448	0	2.54998	0	5.20011	2.14384	1.40339	4.02742	3.9331	0	3.61376	4.31403	3.07584	3.38279	3.32383	3.18183	3.00556	3.38949	5.05411	3.52762
ALG1	4.06287	4.62367	3.55816	3.93673	4.84461	0	4.46914	4.93064	3.59351	3.35283	0	3.61072	3.0419	0	4.31516	2.29644	4.73003	3.807	3.97312	6.04302	2.59516	3.55711	3.28603	2.94768	2.28325	2.20165	2.18294	3.24647	3.62919	3.13985	3.25023	1.78973	5.19197	2.814	4.84227	4.27176	4.46108	3.94932	3.53442	3.73618	4.00202	3.46322	3.86018	2.09016	2.74858	1.75359	4.643	3.50803	4.08659
ALG10	4.04879	4.30207	5.92456	3.62439	6.15505	4.38466	4.31013	5.79426	0	3.69383	0	3.92679	3.11077	0	4.84796	0	3.71501	3.77235	2.38778	0	4.64122	4.78292	2.98751	0	4.276	4.17805	3.08332	4.40371	0	0	0	4.35452	0	0	3.58014	3.15543	4.06783	5.14226	4.70852	2.001	1.66107	0	2.86742	3.03956	2.90116	0	2.01378	1.74302	3.23875
ALG10B	4.26111	1.69302	0	2.73905	5.70939	4.34843	2.99804	5.3217	3.05617	1.07559	4.37537	2.30853	2.06638	0	2.66801	0	3.47612	2.92747	0	0	2.11534	0	0	0	0	1.7568	2.85615	1.92823	2.89598	0	2.7286	4.75429	0	0	0	1.07078	2.77636	6.08417	5.42575	0	1.48815	3.65537	2.38014	0.896344	1.6602	0	3.10593	0	5.31292
ALG12	0	1.49935	0	2.03421	2.80704	0	0	0	2.80463	2.46747	2.33357	3.0493	3.51525	0	3.66495	2.38716	1.9115	1.66102	3.04065	0	4.32821	1.19803	2.5195	0	0	1.55911	1.82899	0	0	0	2.4866	0	0	2.91148	0	1.88801	2.53283	2.29463	0	1.60922	1.98329	1.23621	2.62327	2.56872	2.1812	0	2.04012	1.38029	3.64715
ALG13	6.86947	5.6056	5.55774	5.95929	5.9699	6.2519	5.72822	6.54721	5.73031	5.52836	7.14585	5.82394	6.67379	5.19672	5.98596	6.68755	6.00796	5.88636	6.2351	6.99963	6.08447	6.26216	5.88352	5.93814	4.83647	4.91912	4.7137	5.1123	3.89711	5.85344	5.7001	5.74294	5.37683	6.47122	4.70945	4.91646	5.47713	4.99534	5.53234	4.9164	5.34764	5.6533	5.66305	5.47494	5.64196	3.18841	5.00837	5.65691	5.79989
ALG14	4.62026	3.60437	4.5644	4.25204	6.00669	4.00796	4.26755	6.57735	4.38886	4.25681	4.68281	4.1017	4.5957	4.84966	3.42407	4.30741	3.73029	3.8289	3.51578	2.71634	4.26099	4.18993	3.82227	4.25929	3.74308	2.4127	3.85493	4.33084	3.77473	3.91464	4.5859	3.97828	3.54569	4.72044	4.75399	3.39251	4.6007	4.97144	5.16889	4.03357	2.66262	3.61996	4.46084	3.67143	3.36826	3.25524	4.09891	3.54656	4.54903
ALG1L	0	5.22611	0	5.39751	6.33506	0	0	0	0	4.95936	7.3409	2.6723	0	0	3.42041	3.91269	3.3474	4.4955	0	0	0	4.18611	4.06441	6.19767	0	0	0	0	3.66429	0	0	0	0	6.45476	0	0	3.16248	0	5.28714	0	3.43508	0	3.63624	0	0	0	0	0	0
ALG1L2	3.03111	4.68286	0	4.45375	5.37574	3.11214	3.41365	4.24475	0	2.83209	5.79669	4.12002	6.1595	0	4.37376	6.17903	4.29701	4.91716	4.6676	5.12457	3.35187	6.05681	5.61371	6.44046	0	0	0	0	2.7939	0	0	0	0	0	0	0	5.3723	4.77542	0	3.89275	0	0	4.20421	3.39512	1.99463	3.27266	2.17137	4.10808	4.35537
ALG2	7.22618	7.55442	6.98382	6.69804	6.03594	7.28033	6.505	5.60668	7.95539	7.57997	7.03969	6.68128	8.01439	6.8822	6.95695	6.93714	7.17792	6.67153	6.6756	6.76912	7.42909	6.98269	7.09781	7.5199	5.44475	5.1679	5.23518	5.0862	4.06812	5.53969	6.38656	5.86439	6.70804	3.66816	2.94849	5.53177	5.14474	5.42887	4.42999	5.81324	4.55696	4.66336	5.86152	5.37449	5.50553	2.48683	5.1856	6.62732	6.29672
ALG3	6.6823	7.4358	7.87688	7.10094	6.23103	6.52218	7.41787	6.0595	7.53859	7.05043	8.13862	7.48867	7.5725	7.95816	7.79479	6.62972	7.4586	7.98386	7.31771	6.55414	7.57373	7.45044	7.70991	7.19783	6.48045	5.78448	6.24629	6.27103	5.85779	7.10905	6.17223	6.80517	7.3162	7.4287	6.75408	6.49188	7.08672	6.19765	6.85727	6.84585	7.33823	7.77327	7.26481	6.90246	7.17321	6.29017	6.69434	6.74782	5.19419
ALG6	6.07849	5.95929	5.27794	5.93619	6.9563	6.47718	6.37306	6.12845	6.29731	5.90116	5.16736	5.61681	6.1595	5.06605	5.59562	5.91771	5.20251	5.46719	6.05804	5.47164	5.4012	6.23148	6.13075	5.58782	3.09338	3.97528	3.21374	3.0778	3.39177	3.87785	4.69394	5.2609	0	0	3.18435	2.96573	4.43933	4.93327	6.45326	4.1395	3.60576	0	3.71004	3.63512	3.26261	2.36705	3.96151	4.32628	5.37488
ALK	3.44729	0	2.4676	2.81085	3.36826	3.29278	1.68821	4.90369	0	1.63844	3.38172	1.52906	3.71884	0	1.70963	2.56901	2.40445	2.59529	2.95296	0	2.87956	2.329	3.35051	1.93464	4.63496	4.01199	3.98954	3.43498	4.59828	3.82167	3.93717	4.56849	4.69544	4.72018	3.95865	5.56066	5.02822	5.22652	4.79195	4.49335	4.31795	4.46463	3.91107	4.58547	5.14379	3.16622	4.74479	4.69635	5.11304
ALKBH4	5.49946	6.48848	4.8061	5.95176	5.82075	6.40637	6.13885	4.67848	0	6.78183	7.04327	6.014	6.60847	8.29513	5.48978	4.67118	6.44763	5.52465	5.8548	7.71386	6.13766	5.52117	5.48596	6.78442	4.09864	2.46067	2.78815	3.16479	4.10976	3.43002	3.54288	2.83798	0	0	5.15556	3.75504	3.21847	4.25386	0	5.36942	3.87489	0	4.74835	2.91124	3.93699	0	3.03616	3.98545	2.93909
ALKBH6	3.83145	1.71239	0	2.76286	3.08328	1.9341	2.66549	5.34896	5.51617	2.46389	0	3.46961	3.42656	2.85707	3.33636	3.52934	3.70567	3.71444	2.20269	3.75521	2.96278	2.89756	4.22482	0	1.45292	0	1.37336	2.40359	0	0	0	0	0	3.19065	0	1.69787	3.08017	5.31992	0	0	1.91109	2.13066	0	0	0	0	0	1.58398	4.70831
ALKBH7	8.29398	8.98748	8.90915	8.45	7.03262	8.46789	9.09262	6.86004	8.16128	9.28804	9.41708	9.09671	7.75287	8.53164	9.21851	8.10825	8.95869	9.33842	8.62775	7.77023	8.77497	8.9164	8.31677	9.93114	11.9326	11.9923	12.1131	12.2151	11.8296	11.2822	11.363	10.9772	11.2551	11.0882	12.7742	11.8992	12.0505	11.9454	11.0253	12.1303	11.8984	11.9404	12.1342	12.0647	11.7349	11.6269	11.493	11.2764	11.1506
ALKBH8	4.40437	4.75664	3.89152	3.58828	5.19417	3.85202	4.41732	4.3175	3.92754	3.55566	2.53538	3.4062	2.84682	0	4.05369	3.76123	3.97793	3.31991	3.49814	0	4.35226	4.16216	0	2.40907	2.57686	2.49126	3.53714	3.72956	3.75681	4.39699	3.57701	5.28048	4.01953	6.1439	3.59807	3.40893	4.80724	5.25185	6.36747	2.21801	3.41209	3.41391	4.02861	3.351	3.76473	2.01641	3.86309	3.84042	6.2533
ALLC	3.31341	0	0	0	5.68646	0	0	4.54725	3.76553	2.26731	0	0	2.6982	4.46564	2.02639	0	0	0	2.82486	0	2.7525	1.89683	0	0	6.85108	6.37404	7.05133	7.84857	7.06758	5.76447	7.53238	7.01853	5.37378	7.373	8.52077	8.06718	6.43693	6.8592	6.77398	7.44006	6.40819	7.66955	6.00826	6.92045	7.90145	7.56959	7.91417	7.22366	5.63014
ALMS1	5.19174	5.36834	5.1887	5.13542	6.33723	5.07562	4.67056	6.08186	6.20684	6.03232	6.25368	5.84014	5.89569	6.40718	5.65649	6.13345	5.82472	5.79946	6.07758	6.19974	6.3918	6.00024	6.20791	6.60996	5.31157	5.78271	5.8409	5.42324	5.71323	5.91806	5.74255	5.65917	6.62207	6.57428	5.58428	6.47042	6.0264	6.79371	5.79275	6.32507	6.40912	6.56761	6.21511	6.0414	6.17525	6.44873	6.47585	6.42223	6.26001
ALOX12	3.81069	3.08295	0	3.39196	3.72983	3.35898	1.97214	0	4.6717	3.80449	6.23591	1.40808	0	0	3.31625	4.50039	4.16558	1.6831	4.22805	0	0	3.16038	3.417	0	1.94543	0	2.63713	3.00757	2.19965	0	0	2.68604	6.05597	3.84218	0	1.50662	2.5595	3.16812	0	0	0	1.9156	2.65027	0	0	0	0	3.43779	3.67678
ALOX12B	2.40018	0	0	0	4.65338	0	0	0	0	0	0	0	0	0	0	0	0	0	0	0	0	0	0	0	1.92925	0	2.61878	0	2.18255	0	0	0	0	3.82183	0	0	0	4.6209	0	0	0	3.57578	2.15884	0	0	0	1.62762	2.89893	5.16322
ALOX15	0	1.95297	0	0	0	0	0	4.14675	0	0	0	0	0	0	0	0	0	0	0	0	0	0	0	0	2.9211	2.83172	2.81116	3.76848	4.69242	0	3.0421	2.37217	0	0	5.82993	3.77994	3.6189	4.27934	0	3.41547	3.51676	2.39553	2.67989	3.83699	2.99013	1.59259	2.91132	3.09748	5.0316
ALOX15B	0	0	0	0	5.43941	0	0	5.5841	0	0	0	0	0	0	0	0	0	0	0	0	0	0	0	0	0	0	3.32497	2.33798	2.03728	3.08166	0	0	0	0	0	1.37345	3.98199	3.88787	4.40802	1.49148	0	0	1.33337	2.24344	0	3.33126	0	0	5.19558
ALOX5	3.73975	2.31808	3.24466	2.72885	4.20561	4.12647	1.62263	4.3459	2.42066	1.57392	1.9777	3.01039	4.01589	2.21564	1.0442	3.35504	1.58919	2.51555	3.23447	0	2.79691	3.24363	3.26413	0	0	0	0.947371	0	1.18777	2.02618	2.12064	2.28274	0	0	1.23943	1.85578	3.27859	2.74029	0	0.803882	0	2.30574	3.37639	0	1.83641	0	1.70661	2.7719	3.23031
ALOX5AP	3.24116	0	0	0	5.6075	0	2.74209	5.4373	0	0	0	2.07693	0	0	0	0	0	0	0	0	0	0	0	0	3.597	3.12915	4.41443	4.82852	5.16889	0	0	4.46985	0	0	0	2.19668	0	4.04872	0	0	3.6734	3.55996	4.17964	3.23502	2.17575	4.72948	2.35905	0	3.64071
ALOXE3	0	0	0	0	4.17554	0	0	4.01175	0	0	0	0	0	0	0	0	0	0	0	0	0	0	0	0	3.15958	1.91454	1.49376	1.3968	0	0	0	3.62586	3.33895	0	0	3.11887	4.53213	3.59887	0	3.66362	2.64474	3.12373	1.15316	2.0029	0	1.49827	2.44071	4.26674	3.73365
ALPI	0	0	0	0	3.7217	0	1.96559	0	0	0	0	0	3.5366	0	0	0	0	0	0	0	0	0	0	0	0	0	0	0	0	0	0	0	0	0	0	0	4.35481	4.07727	0	0	1.32256	0	0	0	0	0	0	0	4.6108
ALPK1	3.478	0.842479	1.81972	2.33104	6.15589	2.30187	0.696454	5.75712	3.13687	0	0	1.26551	1.70689	0	1.82207	0	2.20062	0	1.81156	0	1.75157	0	1.01965	1.36525	2.81811	3.24035	4.22731	0.997445	3.23118	1.50295	3.16911	3.18202	1.91909	0	2.55433	2.8587	3.29739	5.25941	4.38406	1.47533	2.75917	1.74591	2.12456	3.30317	2.67154	2.292	2.05408	2.16337	5.40208
ALPK2	3.23801	0	0	0.909306	5.60405	0	0.85673	3.32893	2.13624	0	0	0.544729	2.4434	0	0	0	0.834642	0	0	0	0	0	0	0	3.15536	3.94076	2.60139	1.84979	2.80342	1.76429	3.81356	2.00555	3.57367	0	3.53803	3.67221	2.82987	5.09757	4.75385	3.59125	2.25409	2.6744	0.982575	3.10356	2.91032	2.91619	2.78368	3.33552	5.0029
ALPK3	3.04814	3.5512	5.01591	4.31654	5.29038	4.66434	4.36276	5.12111	4.21461	3.79191	4.73807	4.82209	4.50371	4.80523	4.8146	4.80219	5.03306	5.28797	5.34313	5.14341	5.2096	4.22667	5.0622	3.01846	1.89819	0	0.699748	0	2.62199	1.61656	1.70123	2.63203	0	3.78257	0.937467	2.17717	3.45278	4.18528	3.90671	2.46289	2.20521	1.21787	1.81726	0.756367	2.52466	0.702437	1.33471	1.36067	5.28744
ALPL	9.73023	10.1541	10.1272	10.3267	9.24772	10.2511	10.3888	9.32818	10.9418	10.1048	10.5848	10.5393	10.3771	10.6776	10.7327	10.2366	10.6276	10.875	10.5918	11.0007	10.8905	9.92257	10.9512	11.0856	1.797	2.98387	1.70742	0	2.04234	0	3.19744	5.72505	0	5.88023	0	2.06921	3.24752	2.98802	3.48051	3.78045	3.14813	5.01282	3.54705	2.58579	4.70605	0	3.59105	3.6303	2.61257
ALPP	0	0	0	0	3.52243	0	2.58502	3.36444	0	0	3.01196	0	0	0	0	0	2.54364	1.53155	1.81905	0	3.39751	0	0	3.77625	0	0	0	0	0	0	0	0	0	0	0	0	2.37466	0	0	0	0	0	0	0	0	0	0	0	2.59471
ALS2CL	3.4644	2.67729	0	1.90428	3.53978	1.87762	2.38462	5.27386	0	1.65125	2.52944	1.5414	2.02916	0	2.98218	0	3.53667	3.00457	0.890637	3.68401	3.17848	2.97832	1.26192	2.8943	1.7953	1.72241	2.00576	1.60123	3.75016	1.80573	0	3.38125	0	0	0	1.04527	3.01245	4.28241	0	1.14499	2.30042	0	1.60055	1.80636	3.30383	0	1.15434	2.51982	5.32759
ALX1	5.0205	0	4.49701	3.63954	5.50519	4.15092	4.77943	0	0	3.46791	0	0	0	0	2.67974	0	0	4.08851	0	0	3.47192	5.46359	3.28737	3.85241	4.04325	0	5.59274	3.78124	3.80857	0	4.17377	4.3702	0	0	4.84371	0	0	3.95072	0	2.262	3.20203	2.58968	2.06522	2.63648	2.09501	4.88231	2.27549	4.23322	0
ALX3	0	0	0	0	0	0	0	0	0	0	0	0	0	0	2.3794	0	0	0	0	0	0	2.24023	0	0	0	0	0	0	0	0	0	0	0	0	0	0	0	0	0	0	0	0	0	0	0	0	0	0	3.21637
ALX4	3.68463	4.02684	4.50419	4.40356	4.8533	5.11702	4.38894	4.37771	4.85057	4.57071	5.27031	3.86232	3.04982	0	4.32371	4.93201	4.66754	5.13765	3.98155	5.83312	4.01992	5.34835	2.92729	2.13046	1.19995	0	0	0	1.39778	3.67749	0	0	0	4.65994	0	0	2.94131	3.95774	3.54265	0	1.61416	0	0	0	1.7937	0	1.55131	0	5.16436
AMACR	1.74225	1.59341	2.89459	1.43794	3.83263	1.80734	1.36654	0	0	2.58568	0	2.19279	1.95619	2.70794	2.54553	1.73818	1.33625	1.76035	2.06792	0	2.00395	1.94797	0	0	1.34462	0	1.93319	1.18106	1.55599	0	0	0	3.92156	0	0	0.995858	0	2.40964	0	0	1.78508	0	0	1.35405	0.982544	3.24762	1.71874	0	2.06438
AMBN	5.1296	4.35768	0	5.25455	7.01176	3.70952	4.32711	6.8392	0	0	4.49587	0	2.99282	0	0	0	3.06522	0	0	0	0	0	3.76887	0	3.60424	0	2.13946	2.02244	4.61141	4.55768	0	4.87614	0	0	0	0	3.40328	5.41592	5.54928	0	0	0	0	0	0	0	0	2.39996	5.30204
AMBP	2.71545	0	0	2.33848	4.06382	0	2.24705	4.85172	0	3.0225	0	1.64144	0	4.7694	2.27154	0	0	3.62486	0	0	0	0	4.69027	0	3.96527	4.42031	0	3.32568	3.35222	0	0	0	4.1537	7.42634	0	0	4.0605	4.98723	0	4.65485	3.12814	5.44779	4.25091	1.50953	2.49402	2.12504	2.68698	3.23341	5.53384
AMDHD1	8.38231	8.32868	9.06758	8.74044	8.11152	8.90236	8.77092	7.80129	8.69193	8.23776	7.83801	8.02823	9.14847	8.47903	8.31372	8.52233	8.27412	8.29844	8.737	8.09464	8.21476	8.16734	8.75157	8.24938	1.96776	3.72197	3.16936	3.40427	3.58595	6.16171	0	5.10014	3.84625	0	0	2.25112	0	5.38493	5.92537	3.25781	4.03748	1.93778	1.48355	2.43686	3.35446	0	1.66299	2.1203	4.64812
AMDHD2	4.05462	4.24121	4.88605	4.45059	3.97277	4.97804	4.57119	2.90983	3.05936	4.23005	4.37883	5.71504	4.08593	5.96371	5.05373	5.49415	4.29387	5.09264	4.87504	5.96508	5.10489	4.43412	3.95437	4.53902	5.75396	5.80389	6.09291	5.33562	6.25481	4.74897	5.5279	6.18288	6.44928	6.71322	7.25122	6.07041	5.66848	6.18586	5.4293	6.47505	5.78909	5.23072	5.82955	6.28267	6.11333	6.06635	6.27215	5.85728	4.22176
AMELX	0	0	0	0	6.28294	3.95473	4.27189	6.11132	0	0	0	0	0	0	0	0	0	0	0	0	0	0	0	0	3.31232	0	0	0	0	0	0	5.13167	0	0	0	0	0	0	0	2.92032	0	3.27601	0	0	0	0	0	0	4.28291
AMELY	0	0	0	0	0	0	0	0	0	2.75359	0	0	0	0	0	0	0	0	0	0	0	0	0	0	0	0	0	0	0	0	0	4.15764	0	0	0	0	0	0	0	0	2.50618	0	3.5736	0	0	0	0	0	4.26824
AMER1	2.67445	1.72927	0	0.986157	3.10467	3.26417	2.20892	2.12736	4.97033	1.44497	0	1.83275	0	3.396	1.51144	0	2.17004	0.752849	3.58414	0	1.44776	1.40067	1.99987	1.72287	0	1.15934	0	0	1.07962	0	0	0	0	0	0	0	2.47251	1.79712	2.21027	1.56039	0	0	0	0.920728	0.641588	0	0	1.01142	2.21803
AMER2	2.89327	1.50768	1.97838	1.35719	5.43848	1.09905	2.20345	4.65196	0	0	0	0	1.86071	0	0.796428	0	2.16461	0.628023	0.79022	0	0	0	2.19604	0	1.63701	1.56762	3.22824	3.43878	3.64664	2.88657	1.73244	3.55169	0	2.92265	3.73042	3.12467	2.38577	4.93355	3.64987	2.74209	3.31342	3.09146	3.27492	3.25279	4.01432	2.77053	3.96869	2.54911	4.83923
AMER3	2.16147	1.99567	3.39671	2.2622	0	0	1.11694	3.81174	0	0.799856	0	0.732253	0	0	2.53028	0	2.73249	0.91385	1.75028	0	2.44868	1.04143	2.76682	0	0	0	1.03119	0	0	2.15546	0	0	0	4.4814	0	0	1.97661	3.7841	0	0.878499	0	0	0.768408	0	0	0	1.43126	2.64237	4.12899
AMFR	6.63926	6.39552	6.69904	6.37475	6.49466	6.22158	6.35792	5.50659	6.66001	5.92547	6.31901	5.89742	5.94466	6.93153	6.29186	5.64798	5.63691	5.86448	5.7743	4.85627	5.82625	6.09471	5.74902	6.41527	8.05842	7.82716	7.82989	7.3114	7.45696	7.44087	7.46279	7.8341	7.66856	7.36338	7.36146	7.17053	7.92063	6.91615	7.37413	7.63098	7.23441	7.79084	7.49217	7.35209	7.21738	6.00367	7.26044	6.97874	7.01725
AMH	5.17563	4.96482	3.70643	4.73392	0	5.43088	5.59396	0	7.72434	5.11815	6.77645	4.79483	5.06033	7.46914	5.33145	5.61845	6.05934	5.58362	6.59505	4.44282	5.3389	5.04957	6.01421	6.24971	5.80183	4.09622	5.24626	4.62858	4.91033	6.9465	4.88592	6.38277	8.05564	6.57655	6.21978	5.32567	7.56298	5.37126	5.91159	7.87202	7.32039	6.78592	8.2282	7.37224	7.1094	5.68365	7.13418	7.29304	3.69161
AMHR2	2.08076	1.91787	0	3.0112	5.5426	2.97927	2.41896	3.18362	0	0	4.2805	0	4.07617	0	1.68754	0	2.3786	0	2.92519	4.97795	0	2.30348	2.20148	0	4.16697	1.98567	0	1.45707	3.17262	4.34185	0	0	0	0	3.63036	2.97205	4.99728	5.19546	0	0	4.86177	3.94791	4.27164	3.67675	4.49219	0	2.87021	3.96611	4.98555
AMIGO1	1.68222	3.39255	3.71418	4.09591	4.69793	1.74616	3.07618	4.84044	0	4.3779	2.37915	2.12574	0	2.63511	4.26513	1.67823	2.40842	3.32136	3.52674	0	4.38209	4.10039	4.1884	0	3.65549	4.54049	3.96377	2.19575	3.0549	3.82623	3.94175	3.21609	4.78979	0	4.05055	3.71964	2.24309	5.23129	3.69022	3.40578	3.55493	2.38687	4.16985	3.29204	3.47397	1.22281	3.68601	4.39294	4.95306
AMIGO2	3.94141	1.79535	0	2.86402	5.37716	0	2.76547	3.94309	0	1.78697	0	2.69336	3.00994	0	2.30752	0	0	0	2.77936	0	3.06613	2.64408	0	0	3.82776	1.86104	3.50556	3.56873	3.68729	2.74729	3.74998	4.70931	5.94646	0	3.10307	3.58006	4.23291	4.468	4.59851	4.25005	4.16816	3.34591	5.16595	3.10837	4.04775	3.895	3.23562	4.35849	6.43879
AMIGO3	0	0	0	0	0	0	0	0	0	0	0	0	0	0	0	0	0	0	0	0	0	0	0	0	0	0	0	0	0	0	0	0	0	0	0	0	0	0	0	0	0	0	0	0	0	0	0	0	1.82164
AMMECR1	5.68867	5.6584	6.79535	5.29019	6.22644	5.51136	5.68564	6.31433	5.7832	5.90149	6.27243	5.03873	5.76932	6.86062	5.00801	5.52868	5.73223	5.15467	5.48928	6.96072	4.91192	5.44315	5.51405	3.69216	1.10085	3.78523	2.86556	0.957842	1.95811	3.51201	3.62548	3.28226	0	4.4871	0	1.98447	2.30172	4.9004	4.86802	1.81795	3.49924	1.07941	2.73345	1.72873	2.2105	0	1.43502	3.35252	4.47881
AMMECR1L	6.22873	6.66686	6.19078	6.45902	6.85287	6.36475	6.19547	6.76216	6.22885	6.64054	6.01268	6.20355	7.20515	0	6.5878	6.68967	6.04828	6.15922	6.44465	6.32044	6.3339	6.0222	6.33614	6.68664	5.53721	5.8549	5.36324	5.26318	3.68342	4.62887	6.09307	5.20317	5.46627	3.05849	3.76738	5.54013	5.77592	5.48849	5.52455	6.28916	5.49127	5.59182	5.88264	5.71347	5.54491	4.30284	5.34492	5.73457	6.10879
AMN	1.78493	2.87028	0	0	2.98321	1.85081	1.40388	2.83242	2.98074	1.03101	0	2.71969	0	0	2.59585	0	2.52877	1.80326	1.41402	0	2.04961	1.31636	2.68956	0	2.07422	1.69675	2.43552	2.31184	2.33541	3.96325	4.47308	3.34789	0	0	3.55762	2.03933	1.24982	2.45895	0	3.01522	2.39285	1.35683	3.15781	0.857163	3.19251	0	3.93903	4.74664	3.45372
AMN1	3.92861	2.8317	4.35899	4.6046	6.34616	0	3.40256	6.75274	3.46268	3.71575	4.4126	2.33982	4.98072	0	1.78476	3.01529	3.35754	4.11222	2.54639	4.15379	3.87753	4.19674	0	5.63352	5.71052	5.54339	5.70867	5.7765	5.67303	3.01358	5.30566	5.00689	6.60853	5.79756	5.8431	6.49115	5.73073	6.18886	5.87079	4.91601	5.58467	6.20257	4.96577	5.13832	5.5957	4.85405	4.32998	4.65312	4.65137
AMOT	2.3248	0	0	2.29172	5.12811	0	0	3.84631	0	0.650954	0	0.593471	3.43943	0	1.50492	0	1.45314	1.60459	1.89888	0	0	0	1.99235	0	2.42947	3.06177	0	1.28956	1.68324	0	0	1.41816	0	0	0	1.7077	2.46428	3.06596	2.2024	4.30105	1.73271	2.96812	3.10071	1.6858	1.41602	0	2.09241	2.59556	3.33172
AMOTL1	2.73602	2.96696	0	1.4063	5.51639	0	2.01738	5.00815	3.40262	0.975407	0	1.8427	1.9189	0	0	0	0.795984	2.48837	1.72783	0	0	2.54351	1.81712	0	5.075	6.1403	5.92802	5.85572	5.81436	4.92059	5.71567	5.06996	5.96579	6.21024	5.77809	6.23662	5.5914	6.2073	6.53237	5.97215	5.00464	5.56255	4.90175	5.12154	5.84658	5.39332	6.01381	5.66033	5.69228
AMOTL2	5.21268	5.32933	4.05603	5.54447	5.45627	5.37442	4.50633	3.93177	5.45351	4.29523	5.5838	5.27038	6.36849	3.31631	5.54541	4.67747	5.20187	5.03999	5.82221	4.24333	5.23143	4.90343	5.63434	5.32039	2.58167	0	2.47634	1.60993	2.51427	2.25637	2.35521	3.68717	0	0	1.41852	1.38407	2.07379	4.66941	4.42447	2.89093	1.86432	4.43338	2.98584	3.46995	2.52133	0	0.946854	3.02977	4.99645
AMPD1	4.82364	0	0	0	6.28806	3.42026	2.02292	6.11644	3.78996	1.55693	0	0	2.72052	0	2.04632	0	2.79081	3.36036	0	0	2.77497	0	0	0	0	3.7568	0	0	0	0	0	0	0	0	0	1.55089	3.78931	5.67911	6.63178	0	2.05859	1.9657	0	0	0	0	2.44573	0	5.25043
AMPD2	4.60294	4.57933	5.04306	4.72635	4.61472	4.58862	4.54853	3.75469	5.84022	5.62293	4.71848	4.53463	5.23991	3.67583	5.64984	4.59738	5.57074	5.15922	5.6022	0	5.82144	4.71986	5.2514	3.92845	3.28392	2.01815	1.5851	1.88675	2.97896	4.59552	4.90028	4.30322	2.5901	4.4227	3.49366	2.57011	3.50015	4.02712	2.45566	4.5544	3.77925	2.88242	5.34936	4.1346	3.67499	2.81352	2.74222	3.88928	4.92398
AMPD3	4.00507	3.469	4.58213	3.2531	3.92341	3.54823	4.06711	6.08747	2.51476	2.19166	4.54073	3.84547	3.20438	4.83939	3.50492	2.58464	3.27816	3.78377	3.75754	6.00478	2.89581	2.83105	3.36746	3.93538	2.43095	2.83446	2.32803	0	2.36508	2.93657	2.2099	1.6291	0	0	3.50042	1.93982	3.92012	4.49412	0	2.0808	2.34235	1.64872	1.23573	0.636912	0.762203	0	0.861706	2.59708	5.13128
AMPH	5.7929	2.63304	4.84122	2.78194	6.77067	4.34638	2.68434	7.29886	5.13331	3.12788	4.0305	2.02523	5.05266	0	3.42018	0	3.14821	3.94193	2.6981	0	1.84334	4.18587	4.24599	0	3.16049	1.50991	2.81933	3.57234	3.8424	3.17349	3.28419	4.40486	0	0	2.18676	1.438	3.7545	6.08204	6.16282	3.1354	1.26425	2.28124	2.74762	2.81155	3.46828	2.82533	0.989098	3.54263	5.48459
AMT	5.26206	5.45499	6.69427	5.53588	4.86516	5.89297	6.053	5.8362	5.83742	6.19529	6.26362	5.21124	6.53592	7.47049	5.96979	6.41574	6.00397	5.42129	6.2079	5.18209	6.28101	5.49269	6.01918	4.47875	3.81599	2.97277	4.45691	3.3819	3.499	3.44799	2.67832	4.05205	3.09039	0	4.77301	4.93418	4.86175	4.83249	4.40228	5.58225	5.35215	3.77847	4.59742	4.82159	4.80501	4.7321	4.26726	5.33955	4.9739
AMTN	0	0	0	0	5.97484	0	0	4.82939	5.97207	0	0	0	0	0	3.09338	0	0	0	0	0	0	0	0	0	0	0	0	0	0	4.51097	0	0	0	0	0	0	0	4.40278	4.9324	0	0	2.99903	2.44309	0	0	0	0	0	6.4953
AMY1A	2.47042	0	0	0	0	3.41712	0	4.56916	0	0	0	0	2.71758	0	0	0	1.98294	0	0	0	0	0	0	0	1.99329	0	0	0	0	0	0	0	0	0	0	0	0	0	0	0	0	0	0	0	0	0	0	0	2.84053
AMY1B	2.55311	0	0	0	0	0	0	0	0	0	0	0	0	0	0	0	0	0	0	0	0	0	0	0	0	0	0	0	0	0	0	0	0	0	0	0	0	0	0	0	0	0	0	0	0	0	0	0	2.92722
AMY1C	0	0	0	2.60279	4.36906	0	3.37468	4.20399	5.33097	0	0	0	0	0	0	0	0	0	0	0	0	0	0	0	0	0	0	0	0	0	0	3.27988	0	0	0	0	0	0	0	0	0	0	0	0	0	0	0	0	0
AMY2A	0	0	0	0	0	0	0	0	5.31639	0	0	0	0	0	0	0	0	0	0	0	0	0	0	0	0	0	0	0	0	0	0	0	0	0	0	0	0	0	4.29084	0	0	0	0	0	0	0	0	0	3.37167
AMY2B	4.14466	1.85195	2.36817	4.22411	4.739	4.35071	3.61239	5.94854	4.48404	3.13191	1.95817	2.87835	3.99129	0	3.51486	3.71014	2.30603	2.67927	2.62354	4.89051	3.42454	2.71063	2.602	4.04964	1.58092	2.71398	3.57767	2.35013	2.58974	4.46761	2.92164	4.01662	0	4.29552	2.32469	1.19291	2.80386	4.70644	5.75895	1.97431	1.86278	2.9594	1.15623	1.81411	2.4379	1.50187	2.62931	2.74953	4.28729
AMZ1	0	1.92165	4.53849	3.53994	5.54762	3.50661	4.20582	5.0643	5.80274	2.70747	5.12581	3.80312	4.74827	0	4.05337	1.38649	2.87243	3.44634	4.38252	3.11368	2.36779	3.56851	3.03996	4.13958	2.6599	3.68752	2.55341	2.64505	3.17718	3.41595	3.00492	3.9257	3.43038	0	3.02505	3.88185	4.6813	4.23916	3.8182	2.29645	3.7439	2.62595	2.91922	3.26361	4.04544	0.9846	2.70983	2.22348	4.88709
AMZ2	6.18191	6.04605	5.82289	5.78525	5.76581	6.07113	5.93085	5.78412	4.32465	5.81571	5.56241	5.56342	6.10891	5.29454	5.28851	5.66633	5.02765	5.78983	5.76367	4.33216	5.86366	5.95216	5.38005	5.05882	7.22861	7.51571	7.68354	7.39376	7.22533	7.47874	6.95415	6.74808	6.50254	7.10772	6.43786	6.92874	6.64311	6.68453	5.97491	6.56853	6.93835	6.3885	7.07726	6.68909	6.15509	6.29456	6.3835	6.48717	6.81781
ANAPC1	5.39025	4.73759	4.60906	4.42705	5.9358	5.07579	4.9998	5.58402	5.81478	4.91206	4.23621	4.6641	4.38546	4.86651	4.77557	4.68006	4.18508	4.68627	4.33318	2.33012	4.21086	5.18343	5.01627	5.38629	2.59424	2.50843	3.11902	3.84452	2.73218	4.52714	4.14077	3.89466	4.24891	3.81739	2.95657	2.31527	2.27629	4.41889	3.88677	2.9237	2.8534	2.68793	3.26833	2.90842	3.30335	2.94397	2.36912	2.8948	3.3587
ANAPC4	8.27071	8.06124	8.74686	8.13234	8.05802	8.31924	8.38679	7.97455	8.82668	8.71713	8.49812	8.44998	8.8944	8.41315	8.48637	8.88335	8.69725	8.29991	8.69294	8.39932	8.50413	8.82868	8.6792	8.60676	4.63748	3.89702	4.04364	3.32388	4.21433	5.21722	5.08203	5.35211	5.39837	5.57212	3.54694	4.19817	3.8748	6.1998	5.86339	4.92041	4.56498	4.27725	4.95848	4.25633	4.7479	4.63272	4.28678	5.39929	5.97102
ANG	0	0	0	0	0	0	0	5.34995	0	3.48161	4.01047	2.00916	0	0	0	0	0	0	0	0	0	0	0	0	3.51513	3.96036	3.93796	3.26129	2.92109	6.0053	4.18799	3.452	0	0	4.85824	0	4.24105	0	0	4.335	4.13563	4.41206	4.34414	0	3.44888	4.33591	4.04681	0	3.55861
ANGEL1	6.31538	5.36528	6.80489	5.61514	5.4267	6.62067	6.15148	6.33628	4.64158	5.61626	6.35501	6.10784	6.30922	6.6623	6.09215	5.12388	5.15156	5.69614	5.6901	6.51326	6.41915	6.63544	6.26273	6.33861	6.88494	7.5243	7.28111	6.85604	6.80434	7.09058	7.46002	7.12187	7.77489	6.42389	6.96093	7.21675	7.17685	6.97809	6.44163	7.33143	6.94155	7.35566	7.03308	6.95053	7.0236	6.50518	7.18296	6.90333	6.49819
ANGEL2	6.10936	5.82951	5.5752	5.56083	6.60096	6.02853	5.70024	6.36256	5.61298	5.69472	6.57177	5.51545	6.15505	5.08045	5.81476	5.73783	6.02996	5.36256	5.62684	5.70394	5.4157	5.8928	5.34452	5.43614	4.77564	5.29514	4.85186	4.3376	4.42409	5.12258	4.40002	5.62559	3.90653	3.39214	3.87021	5.23678	5.42019	5.13441	5.10186	5.23184	4.4215	5.19108	4.98577	4.96659	4.47461	4.15441	4.25766	4.91543	5.79577
ANGPT1	6.27882	5.84082	6.31956	5.96979	6.82947	6.1101	6.25212	7.01011	6.35767	5.54345	6.01757	5.83104	6.12164	6.02333	5.8327	6.04887	5.75341	5.10112	5.60935	3.09455	5.76272	5.76846	5.8564	5.56693	4.31226	4.09569	3.64551	2.81552	3.35706	5.03406	3.89194	5.04294	4.90232	0	2.38412	4.10808	4.80679	5.39609	6.29394	3.35756	3.30482	3.83281	3.13092	3.53538	3.05455	2.54125	3.26	3.41161	4.75482
ANGPT2	4.5095	3.03645	3.34956	3.05739	6.64877	4.36734	2.95681	6.17557	0	3.71681	2.88222	2.45001	3.4964	2.30807	3.88961	2.93993	2.91352	2.61258	3.16686	0	3.79725	3.02587	3.60876	2.75001	1.0701	1.34211	2.32956	0.929922	1.91515	2.11516	3.95652	4.1512	0	0	1.98244	1.94123	4.00905	4.99121	5.21404	2.33439	2.50056	2.07299	2.3421	2.71311	2.86255	1.596	2.09528	2.87217	4.933
ANGPT4	0	0	0	0	0	0	0	3.96997	0	0	0	0	0	0	0	0	0	0	0	0	0	0	0	0	3.64862	2.67159	3.00788	0	2.54804	0	0	0	0	0	0	1.8009	2.92678	3.55802	0	2.73523	0	2.24513	0	0	1.78182	0	3.63825	0	4.07934
ANGPTL1	5.10411	3.64273	0	2.5527	5.58953	2.18881	2.95274	5.67679	3.38018	3.63189	4.32602	2.87908	5.24444	4.62272	2.48343	4.38932	3.81012	3.48528	3.62812	0	3.79291	5.30962	3.07763	0	3.58018	2.83209	2.81152	3.03878	3.21533	2.93417	0	4.45234	3.46927	0	0	2.73602	4.95902	4.98669	6.18987	3.7967	5.1631	2.88644	4.10677	3.721	2.36974	2.81752	0	4.01104	4.25735
ANGPTL2	1.97164	2.59148	0	1.64595	4.68683	2.8538	3.43732	3.05562	0	1.16772	0	0	2.198	2.9808	3.70654	2.76995	0	1.99087	3.16276	0	2.24827	0	2.08954	0	1.54504	1.87894	2.64799	0	2.54466	0	0	0	0	0	0	0	0	4.09772	0	1.26943	1.01143	0	2.18594	0.977775	2.21648	1.46702	1.94665	0	4.8457
ANGPTL3	3.52231	5.42992	4.89652	4.98088	6.64016	5.11027	5.72165	6.72834	4.93383	3.31469	0	3.69832	3.79513	3.20941	1.76733	3.9002	4.56885	2.66437	3.93351	0	2.45646	0	2.2917	3.69543	3.64111	0	2.86862	2.25668	1.96075	5.63493	4.96898	5.74151	0	0	0	1.98712	3.43967	5.30677	6.25535	1.42654	1.14774	4.05509	1.27267	1.73121	1.9671	1.63757	2.61451	0	5.09639
ANGPTL4	5.39944	5.33574	6.2552	5.47175	6.51584	5.77296	6.49759	6.85311	6.51305	5.17624	5.9534	5.63829	5.3348	6.90481	6.37247	5.67703	5.60373	6.23989	6.12015	7.03072	5.90149	6.14455	5.95938	6.30871	0	2.37745	3.58564	0	3.62797	3.33747	0	0	0	0	0	0	3.50063	3.23573	0	1.68272	3.39929	2.77501	4.14473	0	3.63582	2.70697	0	3.50681	0
ANGPTL5	3.9446	0	3.82465	2.16908	0	4.42358	0	3.70184	5.37773	0	0	0	2.7852	0	0	0	2.85603	0	0	0	2.84007	0	0	0	3.38549	0	2.75867	1.84527	3.69043	0	3.51134	4.249	0	0	3.77442	0	3.5626	4.22117	5.31478	3.35994	3.66439	4.27639	0	2.06495	3.69832	2.76462	2.50804	0	5.06858
ANGPTL6	4.05586	2.45471	0	2.2622	5.49643	3.59778	2.17204	5.32653	0	4.2313	3.44776	2.79724	0	5.64884	2.19618	4.44352	2.95888	0	3.92462	0	4.39686	0	0	0	0	0	0	1.93189	2.40883	0	0	2.91065	0	4.08773	3.88475	0	2.78059	3.40355	0	3.09528	2.20883	3.83824	2.87391	0	0	0	1.82588	3.67785	0
ANGPTL7	2.60356	0	0	0	5.46004	0	2.14316	6.27169	3.93655	1.66274	0	2.76543	0	0	2.99689	2.59872	2.10478	1.84183	2.98406	0	0	2.03349	4.56272	0	0	0	0	0	3.23286	0	0	0	0	0	4.23988	1.65648	0	0	0	0	0	0	0	0	1.63822	0	0	0	3.88554
ANHX	6.64042	7.00484	7.5752	7.1553	6.04606	7.57345	7.3851	7.14044	6.23319	6.61326	7.41004	6.84614	7.23439	6.67201	7.25415	7.18259	7.1524	7.09519	7.15136	4.04868	7.134	7.83076	7.68948	5.52423	0	4.00768	3.6859	2.66372	0	5.54974	3.93287	3.20761	5.66282	0	1.96359	3.76122	4.28894	2.81845	0	2.06298	3.63752	3.23341	3.54421	2.91703	4.51831	1.57912	2.54208	3.07965	5.88432
ANK1	1.63444	1.8936	3.27247	1.72277	5.30862	1.69743	2.3921	5.13929	0	2.05048	0	1.37992	4.04504	2.57666	3.37938	0	1.61	1.38236	2.75058	0	1.88821	1.83381	2.77885	0	1.61931	0.974114	1.81946	0	2.42028	0	0	2.30747	2.87772	0	0.946441	1.87833	3.46979	4.59829	3.24922	1.01152	0.792201	2.33057	1.83068	1.45711	1.21013	1.53919	0	2.31362	5.50028
ANK2	4.43242	2.78749	3.49488	3.46	5.60222	3.76939	3.02483	5.91536	4.77507	3.83891	4.23298	2.58226	4.3332	2.78425	3.49787	3.87508	3.12235	3.48075	3.90834	0	3.86961	3.54172	3.59991	3.54436	3.49056	3.25974	3.78126	3.07347	3.04033	3.07859	4.107	3.83521	4.00549	2.75477	2.57232	4.03046	3.29118	4.58197	5.18256	3.09268	3.36854	3.16439	2.96773	3.53077	3.93356	2.96019	4.07467	2.2533	5.54596
ANK3	4.38162	3.3961	4.01764	3.28459	5.83393	3.50204	3.23048	5.33189	4.05387	3.33003	3.52788	3.55062	4.1701	2.09306	3.93352	3.21317	3.32214	3.37802	3.38174	4.20464	3.92775	3.10306	3.79248	1.75138	2.99414	3.58459	2.44289	3.97392	3.49929	3.47234	4.1705	3.77652	2.37217	3.78209	4.54612	3.93367	3.91083	5.01802	5.35058	3.77602	2.92189	2.18104	2.91487	2.59754	3.90861	2.52042	3.44879	3.51725	4.86685
ANKAR	5.26676	3.24617	3.56456	4.49663	7.18893	4.31702	4.97952	6.02731	5.95857	4.56878	3.08889	3.61714	5.76342	2.49989	4.74327	3.43678	4.4283	3.70654	3.71034	0	4.01804	4.15669	4.21674	2.12891	5.49337	5.53043	5.56236	5.48301	5.54583	5.33133	3.79024	5.78994	5.41555	6.08062	5.35727	5.81292	5.10262	6.51943	6.88292	5.57549	5.2757	5.32377	5.23906	5.13124	5.69806	5.19978	5.72955	6.14999	5.69712
ANKDD1A	5.90405	5.09241	5.66435	5.79347	6.85943	6.33368	5.95335	6.7643	6.01856	5.92833	7.11739	5.40548	6.69905	7.28494	6.30117	6.43818	6.16338	5.55795	6.25791	5.04831	6.02143	5.6234	6.26126	5.16361	3.31025	3.95686	1.896	2.55948	3.08642	5.21105	4.92862	2.73709	0	0	3.45628	3.94484	5.47191	5.41438	5.63891	3.8196	3.5877	4.40849	4.27374	4.06847	1.52837	3.20242	4.46066	5.20535	6.1634
ANKDD1B	6.84664	6.94171	7.42431	6.93001	5.32384	6.98056	6.95786	7.37005	6.47083	7.1557	7.05016	6.714	7.79294	5.86042	6.9613	6.88359	6.82512	6.7359	6.94674	7.36015	6.55767	6.96909	7.12607	6.38789	3.33309	5.16405	3.50942	2.24378	2.74849	4.83342	4.55357	5.31951	5.73212	6.59345	0	4.21618	4.48715	6.013	5.2582	4.50444	3.94708	2.43654	2.37863	2.4823	4.30019	4.14578	3.47676	4.61382	3.9139
ANKEF1	1.87142	0	4.91575	2.76831	5.2684	3.24821	1.47995	5.92837	4.95307	4.42068	2.59878	1.59671	0	0	3.05533	3.83201	3.26954	4.21678	2.68461	3.76113	3.87312	3.4223	2.79194	5.03639	6.4638	6.78994	6.71228	5.97224	6.70571	6.66531	5.1531	6.07763	5.04825	6.0516	6.20198	6.899	6.24609	6.47597	6.55703	5.77901	6.44243	6.90445	5.74856	6.34467	6.37275	6.40069	6.07124	6.23367	6.04306
ANKFN1	5.08025	2.38847	0	0	7.22243	2.16965	2.93135	6.85859	6.03938	0	2.85696	0	0	0	1.08995	2.56189	0	0	1.69353	0	0	0	0	0	3.80013	3.52742	4.22925	4.22805	4.50634	3.43248	3.92916	4.1236	0	4.96576	3.95063	4.4512	4.93523	6.65274	6.74386	4.26499	4.17957	4.58797	3.90308	4.16042	3.87383	4.79507	5.36079	2.84694	6.34309
ANKIB1	7.15839	7.00567	7.4944	7.00864	7.9833	7.55356	7.22974	7.75781	8.12678	7.81619	7.99814	7.39639	7.82074	7.64603	7.4442	7.69607	7.42609	7.4877	7.73156	6.51313	7.46727	7.64447	7.63036	7.12884	6.19356	5.85719	6.55313	6.17958	5.59892	6.38262	6.05844	6.14567	6.52929	7.05714	6.61308	6.86458	6.9649	7.08565	6.97239	6.86313	6.6703	6.25325	7.13364	6.80788	6.61212	6.33774	6.47537	7.41463	6.41518
ANKK1	0	0	0	0	0	0	0	0	0	0	0	0	0	0	0	0	0	0	0	0	0	0	0	0	0	3.17275	4.06792	3.92427	2.20745	3.27822	3.38985	0	0	0	3.12224	2.23524	1.79264	4.09493	0	1.63768	2.47566	0	1.47065	0	2.21415	0	3.78871	2.10483	4.6288
ANKLE1	2.88133	3.20427	0	1.73139	3.32075	2.13545	0	0	0	2.68557	2.81901	0	4.61241	0	1.67325	2.06052	2.36186	0	3.27332	0	4.42205	1.55587	3.01723	0	1.62765	1.97018	0	0	1.86159	2.87464	0	0	0	0	0	0	0	3.66802	0	0	0	0	0	0	0	0	1.35354	2.53767	2.41153
ANKLE2	5.66537	5.72259	5.34052	5.72791	6.29722	5.75559	5.99995	6.02026	5.90785	5.87789	6.066	5.55017	6.61868	6.37253	5.86202	5.88332	6.17992	6.00695	5.96544	5.4688	6.17848	6.18577	5.92633	5.91432	5.89334	6.17777	6.47761	6.21376	5.85452	6.01813	5.39752	5.6714	6.39147	6.51529	6.59598	6.2252	6.22427	6.21789	4.77948	6.2874	6.01115	6.24395	6.22815	5.93955	5.93535	5.80592	6.24461	6.82845	5.85414
ANKMY1	1.98933	2.39469	3.19397	3.47279	3.90506	2.87423	2.93803	3.74336	3.22839	2.78944	2.25307	3.21618	2.82369	3.9085	2.34622	2.30591	2.76422	2.59456	2.67613	0	2.26701	2.81417	2.9298	2.95804	6.38447	6.10977	6.17795	6.14069	6.42942	5.86103	5.8815	5.94737	5.92476	6.6633	6.40506	6.21825	6.33585	5.7497	5.69221	6.19335	6.19557	6.46296	5.91523	5.98672	6.10809	6.06111	6.24735	5.69541	5.45918
ANKMY2	6.33337	5.1396	6.63427	5.04089	6.09734	5.57542	6.14307	5.92605	0	5.74571	6.52184	6.1443	6.39448	4.86707	5.99932	5.3455	5.79089	6.085	5.63755	0	6.18112	5.4007	5.76137	0	5.4202	5.59813	6.2322	5.59501	5.74695	5.03053	4.74924	5.51853	6.19141	5.64149	5.92211	4.8921	4.91478	5.70758	5.77236	5.07373	5.20917	4.57734	5.9228	5.56177	5.28932	4.33879	5.84313	4.80982	5.78208
ANKRA2	6.50385	5.81108	5.89817	6.05326	6.60812	6.11537	6.39935	6.8909	3.70549	5.59703	6.0452	4.99615	5.02193	6.93074	5.75207	6.7471	5.50647	6.09673	5.6568	8.14775	6.38016	6.15604	6.43832	7.12737	6.03396	5.46223	6.46468	5.75799	5.0365	6.10886	5.8224	6.13993	5.31046	3.82032	4.77384	5.41509	5.9911	6.98587	5.15201	4.56652	5.68703	5.29242	6.42309	5.29581	4.9649	3.50117	4.70333	5.9609	6.14134
ANKRD1	4.18802	4.68356	5.02303	2.37429	4.1057	0	2.28229	5.87025	4.10304	3.43278	4.51387	4.36985	3.91681	0	4.37445	5.14226	3.994	3.28817	4.82571	0	3.97664	3.52314	3.78632	0	0	4.06937	3.5049	3.3658	0	4.57572	0	3.03299	0	0	2.59909	2.55295	2.90123	6.00811	0	1.91538	3.45707	2.22194	2.99579	0	3.40017	0	2.72466	3.27325	5.3204
ANKRD11	7.57926	7.63683	8.23662	8.04873	7.51464	8.28108	8.15459	7.14793	8.90318	8.33159	8.84116	8.56251	8.67007	8.76196	8.49929	8.87849	8.5961	8.27597	8.81508	7.941	8.87781	8.3295	8.77262	8.62867	6.58121	6.11934	6.01369	5.70595	6.32184	7.36154	6.65087	6.94556	8.58922	7.79136	7.155	6.99385	7.02557	7.07046	7.49629	7.0499	7.2363	7.36173	7.17887	7.00511	7.46403	7.4279	7.34546	8.0513	6.09369
ANKRD12	7.74173	7.78205	7.76184	7.91875	7.94764	8.07955	7.79629	7.97384	7.98997	7.97223	8.23133	7.94711	8.17948	8.37061	7.87094	8.41929	7.95712	7.72619	8.1628	8.06537	7.81081	8.13984	8.14347	7.71431	7.38881	7.8414	7.80505	7.11519	6.89484	8.4251	8.66028	8.25099	8.75275	8.29429	7.32306	7.71343	7.88165	7.44909	7.736	7.62423	7.86329	7.34339	7.7164	7.51016	7.62328	7.46908	7.81355	8.90443	7.31609
ANKRD13A	6.40075	6.15964	6.90443	6.16965	7.26509	6.23183	5.96327	6.36236	5.73586	6.12093	6.73982	5.33765	6.11589	4.91565	6.42706	6.10345	6.02977	5.88845	6.07247	6.96748	6.05524	6.21882	6.16264	6.62636	6.91599	7.1279	7.60181	7.44938	6.65487	6.84301	7.50769	6.77263	7.35991	6.58457	6.8677	6.72608	6.91101	6.84214	5.89091	6.80048	6.3415	6.19063	6.58761	6.57563	5.86434	6.0521	6.15459	6.3696	7.05709
ANKRD13B	2.74924	1.79147	4.06228	1.62553	3.18294	3.72255	2.76081	3.02917	0	0	2.68788	1.06316	3.52894	4.80774	3.88498	0	3.07764	1.29671	2.29147	0	4.5262	2.63949	0	2.5588	6.25059	6.2679	5.61918	5.56656	6.3486	6.22898	6.64756	6.31789	6.29843	6.84878	6.70558	6.36243	5.88375	6.22263	5.97047	6.26649	5.48469	5.84861	5.82351	5.78441	6.67544	6.26743	6.56469	6.25924	5.57277
ANKRD13C	6.60664	5.37226	5.95602	5.82966	7.27286	5.88243	5.96768	6.34834	5.99399	5.66069	5.72105	5.23728	5.71783	5.17032	5.12968	5.24598	4.97959	4.56434	5.53755	3.66462	4.72238	5.0939	5.58042	4.16279	4.83784	4.41949	3.98748	3.54734	4.27898	5.33482	5.26783	5.90196	0	3.10364	4.20406	3.5215	3.75923	5.67325	6.55944	3.02919	3.96505	3.76854	4.00214	3.32557	3.94548	4.45335	4.2571	4.15378	6.22545
ANKRD13D	4.64096	4.7807	4.86619	4.7645	5.75863	5.15555	5.44615	5.71108	5.87917	5.2562	5.72969	4.79194	4.59147	5.84562	4.61616	5.50144	5.50742	5.32855	5.76975	3.18269	5.26049	5.18743	4.02235	5.48755	4.06358	2.0481	3.03492	3.06955	3.77996	4.63353	4.75265	4.61737	4.99854	0	3.52981	3.27826	3.12278	4.31293	3.35348	4.19713	4.36643	2.42427	4.57667	3.81282	3.63096	4.74549	4.39611	5.48863	5.16258
ANKRD16	5.25362	5.51533	5.69963	5.98342	6.40817	5.19519	4.70051	5.82768	7.3043	3.77382	6.01345	4.64637	5.80077	0	4.73028	4.28544	4.78493	5.85122	5.28271	0	5.291	5.03078	4.90579	3.77625	4.17552	2.96521	4.39861	4.86314	4.03265	6.07708	4.65302	4.85249	4.54946	5.13872	3.81677	2.05295	5.67902	2.96935	5.3593	5.05665	4.15302	5.1925	5.52779	5.38098	4.76966	4.91468	4.50946	5.33109	4.01096
ANKRD18B	5.57188	5.62647	6.1337	5.69777	7.04987	5.93008	5.90109	6.54346	6.85598	6.45795	7.41595	6.07641	6.96463	6.12238	5.93153	6.42677	6.28446	6.32209	6.46202	5.5491	6.4623	6.1921	6.93161	5.75674	6.80483	6.65219	6.80433	6.15472	6.96107	6.96015	6.78601	7.62677	8.70261	7.86671	7.53616	7.71361	8.44555	7.05551	7.71542	7.67424	7.83495	6.84467	7.49311	7.59592	6.8332	7.74304	7.92856	8.80623	6.41354
ANKRD2	6.83244	7.02857	6.38649	7.11068	6.01794	6.60467	7.05281	6.83422	5.44131	7.83982	6.85302	7.22967	7.12641	6.48927	7.08353	6.24807	7.42934	6.59742	6.69367	8.74093	6.74607	7.33631	7.2484	6.70032	0	2.9822	0	0	0	0	0	0	0	0	0	0	3.77916	3.89232	4.41257	3.04808	2.64072	0	2.01788	3.4586	2.04737	0	3.06305	2.74072	5.38796
ANKRD20A1	4.10297	1.91999	4.22986	0	3.34204	2.15374	3.27992	0	3.3395	1.91132	0	1.79265	0	0	1.68952	2.07853	2.38092	3.20752	2.92769	0	3.75114	1.57151	2.20372	4.13745	4.33067	4.62825	5.24624	4.45863	4.30328	4.74176	3.91003	6.12615	6.76048	7.13108	5.85877	6.55916	6.76279	5.60343	5.47952	5.53336	6.14502	4.29228	5.73965	5.85577	5.17055	5.45937	6.14092	7.13184	5.17528
ANKRD22	0	2.73133	0	0	6.23021	0	0	5.08017	6.5455	0	0	0	0	0	0	0	2.39598	0	0	0	3.2354	0	0	0	0	3.70261	2.30467	0	0	0	0	3.20241	5.34229	0	0	0	0	4.65067	5.18375	0	0	0	3.53887	0	0	0	0	0	4.79143
ANKRD23	1.91111	1.75487	4.56857	1.59076	4.05257	1.9792	1.51505	2.98387	3.13449	0	4.76868	2.37976	3.48176	0	2.26206	0	2.19852	0	2.73064	0	2.18405	0	2.83856	0	3.3308	3.77102	3.99387	0	3.34143	2.69875	3.69711	4.44146	0	0	3.71832	3.37336	2.03954	0	3.98935	2.32152	2.75688	2.65232	1.69434	2.6995	3.64247	1.41532	2.33515	4.5803	3.99863
ANKRD24	3.10772	3.28387	5.16391	4.41697	5.8675	4.66479	4.8253	5.03519	3.93715	4.86655	5.62399	4.12427	4.69787	2.80586	4.66963	1.81962	5.45735	5.36036	4.9255	4.64353	4.92343	3.12736	4.56333	4.75771	4.6054	3.90374	4.153	2.97501	4.15462	5.82227	4.5251	5.2905	3.11494	3.13771	4.91127	5.2737	5.63393	4.85931	4.82696	5.09202	5.21747	5.8105	5.99433	5.11714	5.12184	4.49011	6.18911	5.66804	5.71964
ANKRD26	7.28027	6.93062	7.62766	6.94957	7.66886	6.95954	7.1409	7.88092	7.96428	7.8737	8.42887	7.80136	8.24044	7.75307	7.7309	8.2308	7.94633	7.55773	7.95872	7.99444	7.96923	8.07163	8.13267	7.70352	5.78948	5.02657	5.48925	5.82999	5.22899	6.55871	5.92564	6.12963	8.50366	7.1799	7.05986	6.67421	7.45787	6.48796	7.26094	6.80099	6.95107	6.19325	6.83753	6.43544	6.72793	5.88966	7.11986	7.86479	6.34794
ANKRD27	5.32417	4.69429	4.84748	5.074	5.23916	4.49747	4.71778	5.5873	4.67046	4.61191	3.8836	3.51916	4.48023	4.42492	4.31471	4.8267	4.3083	3.90609	4.22683	4.82441	5.10556	4.6827	4.34661	1.79625	4.38838	4.63611	4.05735	4.90328	4.33265	4.19125	5.0162	5.41396	3.28241	0	4.79527	4.13408	4.62283	4.91962	4.05282	4.36146	3.70835	3.47995	5.02852	3.85189	3.94928	3.28333	4.27607	4.20719	5.39996
ANKRD29	2.18418	2.01759	0	1.84125	4.00135	0	2.52881	5.00245	0	1.32891	0	1.88712	0	3.22697	1.14966	3.29662	1.72445	3.03862	3.41281	0	1.71156	3.9106	4.23067	0	3.51984	4.10793	3.251	1.54368	3.82736	3.5332	4.33697	0	0	0	2.50698	3.52581	3.16807	4.1124	4.3296	2.80512	1.51021	3.3291	1.95272	3.37957	1.98176	2.40076	0.89975	3.54861	4.50099
ANKRD30A	3.88616	3.68464	0	2.12064	5.8923	1.78614	4.28949	6.34905	3.80235	0.98562	0	0	3.24255	0	0	0	0	0	0	0	1.98167	0	2.61365	0	7.44661	7.08498	7.24315	6.87904	6.86969	7.97951	8.02234	7.86953	9.04396	9.89734	9.12326	9.02271	9.75563	8.86353	8.9909	8.77486	9.32023	7.82556	8.93521	8.87586	8.45493	9.15441	9.10578	10.3052	7.23499
ANKRD30B	4.45267	3.43359	3.51424	2.36551	5.77208	4.1042	2.6121	5.60147	0	0	0	0.785126	2.50228	0	0	0	0	0	0	0	0	1.10937	0	0	6.82311	6.48854	6.51073	5.87001	6.93085	6.97397	5.65584	7.16611	9.27615	10.0851	9.29606	8.75162	9.42658	8.18471	8.5694	8.8383	8.7492	7.18282	8.55039	8.96985	7.90041	8.83781	8.68357	9.48767	7.20872
ANKRD30BL	3.64224	0	0	1.41905	4.35484	1.78593	1.34821	4.58499	2.90197	0	0	0	0	0	0	0	0	0	0	0	0	2.37825	1.83177	0	6.41688	4.82624	5.98001	5.62675	4.8829	6.66584	5.51781	5.72075	6.71371	5.655	6.32065	6.57675	7.21476	6.09996	4.68733	6.53984	6.66717	4.32632	6.90786	6.67749	5.58001	5.95498	6.0215	6.4826	4.86058
ANKRD31	4.72042	3.13612	3.99217	3.53129	4.9862	4.59517	3.58166	5.9057	3.48694	3.8215	4.18824	3.41355	3.59972	3.78894	4.38749	3.94811	3.53609	3.06642	4.28504	0	2.99578	3.94013	2.81884	0	5.85995	4.38704	4.36425	4.5555	4.95294	6.56528	5.5887	5.12932	6.55331	5.67457	6.30753	5.43416	6.43857	6.00672	6.55102	5.61766	6.3729	4.52165	6.6759	5.84535	5.78848	4.70929	5.75744	7.64838	6.07398
ANKRD33	3.72999	2.65003	0	1.6939	0	2.09396	3.50093	4.9869	0	1.20694	3.66322	1.73789	0	0	1.63644	0	0	1.35685	3.51578	0	0	2.72393	3.4923	3.5219	0	0	2.70698	2.1093	0	0	0	4.58658	0	0	0	0	2.15583	5.3393	3.21205	0	0	0	0	1.01262	0	0	0	1.72902	4.44685
ANKRD33B	2.64476	0	0	0	3.9852	0	0	5.33819	0	0	0	0	0	0	0	0	0	0	0	0	0	0	0	0	2.98138	2.53979	2.0556	0	2.41854	0	0	0	0	0	0	0	3.30456	3.41438	0	0	1.49906	2.94614	0	2.16543	1.67178	4.53652	3.12089	2.31191	3.02303
ANKRD34A	0	0	0	2.48157	2.44408	2.12197	2.38795	3.67936	0	0	2.80402	1.48359	0	0	1.05761	0	2.34779	1.76632	3.0864	0	1.59413	0	0	0	2.03471	0	0.959909	0.887465	2.29383	2.04578	0	0	0	0	0	0.737032	2.4412	4.19812	2.38933	0.815014	0	0	0.711048	0.605791	1.56724	0	0.822383	0	2.39735
ANKRD34B	3.24372	2.55053	4.59982	2.84283	4.63954	5.21413	2.26337	4.47295	3.16343	0	2.67173	0	0	0	3.1321	3.61484	2.22409	3.03341	2.27627	0	3.56996	3.26359	2.05202	0	3.07297	4.74857	2.60672	2.01865	2.50398	6.41396	0	3.53615	3.25103	0	0	2.80439	4.07992	4.75314	6.11898	0	2.3008	0	1.10011	2.2472	2.17798	1.43579	2.36135	1.64686	3.64335
ANKRD34C	0	0	0	0	3.68207	0	0	4.0649	0	0	0	0	0	0	0	0	0	0	0	0	0	0	0	0	0	0	1.17585	1.09244	1.45078	0	0	0	4.71642	0	0	2.444	2.51668	2.27908	0	0	0	0	1.82618	0	0.904524	0	0	0	3.25248
ANKRD35	2.60896	2.42961	2.50219	3.44789	3.94522	0	2.97549	4.72982	0	2.60338	2.08205	3.80174	3.51594	3.17355	2.17219	1.42943	1.68292	2.63052	2.98971	0	3.81714	1.61913	2.25974	0	2.12038	1.35512	1.01556	0	1.93093	2.13166	3.06542	0	3.49303	0	0	1.95711	3.40315	2.85864	3.34547	2.35159	1.12578	2.41705	2.15146	1.70319	2.39083	2.02855	3.08315	1.8345	4.84212
ANKRD36	6.42663	6.28153	7.10921	6.65694	6.98926	6.9727	6.79629	6.78227	8.21693	7.63423	8.04333	7.57867	7.97487	7.856	7.61549	8.42164	7.6783	7.41667	7.81991	6.80003	7.71242	7.66559	7.95024	7.37787	7.1418	6.89304	7.16407	6.55508	6.43096	7.68702	6.83144	7.38561	8.94129	9.63923	8.69968	8.80267	9.24261	7.89169	8.34281	8.40338	8.68603	7.01352	8.13982	8.40566	7.82351	8.6855	8.6258	9.47673	7.12343
ANKRD36B	5.69618	6.21577	6.90697	6.51503	6.34412	6.7733	6.68158	7.4671	8.05821	7.96466	8.50094	7.66617	8.23928	8.07228	7.67663	7.99833	7.64615	7.38978	7.8583	7.82674	8.00184	7.7673	8.08192	7.6095	6.39986	6.33079	5.93571	5.6523	6.23321	6.54263	6.11015	6.79961	8.5869	8.72644	8.10353	8.32703	8.52498	7.32652	7.92381	7.95364	8.25585	6.87593	7.75086	8.05761	7.52797	8.06769	7.99558	8.89882	5.14956
ANKRD36C	6.30259	6.56763	6.97441	6.74172	7.09506	7.29865	6.85191	7.73021	8.60383	7.84453	8.48889	7.64235	8.62566	7.77203	7.83192	8.24048	7.6761	7.40595	7.99779	7.2703	7.96257	7.81363	8.24555	7.30972	8.31753	8.14531	8.24351	7.92984	7.79671	8.90396	8.88025	8.76466	10.3379	10.687	9.84714	9.98129	10.4477	8.94564	9.64866	9.75354	10.0219	8.63705	9.57696	9.55228	9.26435	9.59538	9.6401	10.6562	7.92155
ANKRD37	2.43422	4.56884	5.21957	2.07381	3.74832	5.26894	4.44295	5.09071	0	5.2698	4.15033	4.88301	3.56293	5.72685	4.01283	3.82387	4.57952	4.54969	4.45848	4.44655	4.87143	4.30646	5.33146	4.56006	3.2741	2.33251	3.53451	4.88564	3.5767	0	4.8897	2.70295	4.78547	0	4.3507	3.60914	4.38221	3.1859	4.62892	4.17081	3.55083	4.99664	3.0242	4.32168	2.22202	0	3.264	3.45595	3.69522
ANKRD40	6.94097	6.58119	6.28858	6.87208	6.32946	7.00442	6.89833	6.27169	4.77722	6.22849	5.64494	6.28044	5.55606	5.66573	6.19994	6.36978	6.02226	6.1814	5.94518	4.53224	6.55862	6.36448	6.16007	6.66048	3.89194	3.55327	4.16188	3.63197	2.28615	4.29635	5.19228	3.96919	3.01271	0	4.2915	2.79923	4.07425	4.96204	3.769	4.25566	3.63308	3.31834	4.25045	4.04876	3.55171	2.73566	4.43339	5.31885	4.72461
ANKRD42	4.29213	2.76875	0	2.56722	5.29212	2.20248	2.47238	2.38695	0	3.15879	0	2.7636	3.21752	0	2.76772	3.47248	2.10314	2.40636	2.98218	0	2.41661	2.3559	3.09306	0	6.39582	6.37665	6.51396	6.62524	6.40749	5.11358	6.64268	5.57056	6.45425	6.84797	6.17933	6.67264	6.01789	6.50991	6.37487	5.79869	5.35598	6.42995	6.6474	5.83464	5.8394	5.70119	5.95634	6.94788	5.6851
ANKRD44	4.53399	2.38881	0	0.924069	5.99091	1.20949	1.41009	5.24758	5.29203	2.37928	0	0	2.00884	4.2042	1.42947	0	2.88854	2.25127	0.87827	0	2.5217	1.32234	2.35522	0	3.30626	3.8623	2.93739	2.50032	3.34607	2.56062	2.66427	1.34532	2.2374	0	2.0891	3.70116	3.75372	5.12806	5.3515	3.02397	2.89183	2.05106	2.69733	2.91395	3.2796	1.99077	2.92924	4.14816	5.03333
ANKRD45	3.13878	2.12369	0	4.38646	7.55776	4.44654	4.06724	7.29783	0	2.58403	0	0	4.64213	0	0	0	1.82297	1.57875	3.16529	0	0	1.75645	3.278	0	6.72879	6.60881	7.46715	6.8964	6.10474	6.67183	5.91259	6.69456	6.89217	7.17872	6.44267	6.74024	7.03089	6.66545	7.10621	7.19095	6.81112	7.02868	6.8631	6.6909	6.33258	5.90527	6.27199	7.26882	7.05987
ANKRD49	5.42286	4.69773	6.48285	4.97883	5.2252	4.43368	4.86774	5.05614	5.79448	4.83279	5.81188	5.57369	4.37777	5.28614	5.5021	6.22557	5.94876	5.21301	5.80323	0	5.09164	5.40051	5.77794	5.49431	3.77542	4.2267	4.04387	4.33321	2.66276	2.88976	4.85529	4.40349	6.10992	0	3.25071	2.9692	4.11626	4.93711	5.94963	3.13413	3.31673	1.61218	4.26854	3.54748	3.84903	3.13498	5.33481	4.79484	3.81958
ANKRD50	5.05774	4.73154	3.9245	4.72395	5.08081	5.25505	3.89866	5.72124	5.3598	4.38169	1.78999	4.73242	5.1012	4.66624	4.08691	4.03958	3.47014	4.54623	3.73482	4.66758	4.38588	3.14956	4.58733	4.78184	4.67804	5.28164	5.1362	5.39913	4.61581	5.90992	5.51792	4.74796	5.45572	4.84713	5.50466	5.19401	5.48171	5.09889	6.21216	5.39826	4.43739	5.53496	5.36798	4.82973	5.40607	4.86252	5.25713	5.79752	6.00276
ANKRD52	4.7425	5.098	6.23357	5.81761	5.88793	5.02615	5.63104	5.52833	6.68201	5.43706	6.8296	6.25816	6.04159	7.67717	6.80399	4.8695	6.97516	6.47381	6.88887	7.31494	5.9199	5.61143	5.71934	6.40426	4.02002	2.51685	2.84681	3.22569	2.66207	4.86762	3.90353	3.79672	4.8182	3.68614	3.48751	3.64034	4.87339	4.87938	4.19871	5.30612	4.72971	4.53632	5.32679	3.78905	3.95186	4.04966	4.48536	5.09018	5.09662
ANKRD53	0	0	0	0	2.87968	0	0	0	0	0.971398	0	2.40245	0	5.03917	0	2.95033	2.43099	1.10188	0	0	0	0	0	0	6.07733	6.81322	6.21102	5.97875	6.95376	6.35125	6.88468	6.41848	6.36697	8.11727	6.78302	7.23727	6.58744	6.31634	5.44255	6.52866	6.8097	7.1039	6.5268	6.5142	6.87279	6.43754	6.79456	6.48203	5.72651
ANKRD54	6.00714	6.2302	6.8966	6.54359	6.44006	6.1535	6.34179	5.85939	5.67151	5.75331	5.99162	6.23352	6.85894	6.06025	6.74451	5.75418	6.19872	6.38381	6.41727	3.69626	6.47221	6.49992	6.79525	5.84007	5.96606	6.09409	6.52852	6.71438	5.89881	6.80532	6.79186	6.48754	7.03233	6.97107	7.02698	6.32995	7.04744	6.48372	6.78417	6.88722	6.26162	6.07207	7.01359	6.79532	6.48414	5.64209	6.76332	7.72296	6.25931
ANKRD55	5.2918	2.09883	0	2.71454	6.03738	4.11057	2.61776	6.72938	0	4.47053	3.95629	3.48195	2.50786	0	1.85786	0	0	4.04827	4.60781	0	3.97277	4.29332	2.39331	0	4.0031	4.85737	4.09233	5.17257	4.87878	3.1033	4.13338	4.89035	4.58701	0	4.80243	2.54953	3.79747	6.15381	4.99388	3.35248	4.55835	1.78094	3.36116	3.632	4.20724	4.72003	4.54696	2.75751	5.00347
ANKRD6	4.11877	3.37701	3.99784	2.31537	4.99205	3.95813	2.89289	3.49132	4.58935	2.64119	4.44379	3.63549	3.22922	0	3.23928	1.23814	2.44237	1.91761	2.7163	5.30984	3.52468	3.75169	2.01461	0	2.86181	1.80772	0.863862	2.62313	1.08998	0	3.68152	2.14221	2.35516	0	3.70271	2.33587	2.48861	3.0921	3.58878	3.35352	2.84129	0.903705	4.18026	1.7063	2.73922	3.07295	2.80702	2.84374	4.14255
ANKRD60	0	0	0	0	6.96195	0	0	0	0	0	0	0	0	0	0	0	0	0	0	0	0	0	0	0	5.87016	5.36228	3.82354	3.68165	4.81612	0	0	5.39561	0	0	4.90381	6.14186	5.82056	5.36691	0	3.53237	2.26491	4.45705	2.44196	3.57243	2.47388	3.83003	3.54792	4.13146	6.49393
ANKRD61	0	4.60467	4.68976	3.82548	0	0	2.82461	6.51601	7.2657	5.30623	0	3.50152	5.82045	0	0	4.24861	2.78195	3.88805	2.8386	0	3.65599	4.1314	0	5.97314	5.59918	6.38983	5.64082	3.96861	3.9962	5.20826	0	3.62199	0	0	0	6.04765	4.02511	7.06615	4.66482	0	5.15276	6.45214	5.23317	5.08713	5.27117	5.07702	2.43728	3.87254	4.67433
ANKRD62	4.98647	5.06622	5.72366	5.34285	6.45449	5.81702	5.34814	6.66526	5.09932	6.66883	7.46105	6.89216	7.03898	6.88275	6.47062	7.89826	6.25238	6.26175	6.69865	4.54281	6.3725	7.10539	6.45683	5.62778	7.03581	7.12432	6.54296	6.27738	6.07521	6.49605	7.12125	7.03361	10.2005	10.0597	9.34	9.42363	10.1715	9.19797	8.48154	9.49491	9.54878	7.66524	9.25549	9.19924	8.57471	9.14393	9.37824	10.6324	7.44324
ANKRD63	0	0	0	0	0	0	0	4.69416	0	0	0	0	0	0	0	0	2.89995	0	0	0	0	0	0	0	0	0	0	0	0	0	0	0	0	0	0	0	0	0	0	0	0	0	0	0	3.21316	0	0	0	0
ANKRD65	0	0	0	0	0	0	0	0	0	0	0	3.97516	0	0	0	0	0	0	0	0	0	0	0	0	0	3.15026	3.79848	0	0	0	3.36696	0	3.80401	0	0	0	3.04698	0	0	3.74947	3.85285	4.33653	3.27847	2.39992	2.19432	0	0	4.35502	3.66263
ANKRD66	3.35533	0	0	1.6974	4.75899	0	0	5.56158	0	0	0	0	0	0	0	0	0	0	0	0	0	0	2.14726	0	0	0	2.23246	0	1.82633	0	0	0	3.3627	0	0	0	2.15977	4.16844	4.13681	0	1.04972	0	1.16771	1.01518	2.27566	1.51533	2.81029	1.73257	4.45169
ANKRD7	4.85153	5.20792	6.27572	4.72184	6.89551	4.54095	5.71643	6.14492	4.36722	5.51049	6.07185	5.25311	4.17893	4.12423	3.94226	3.89524	4.81659	4.2275	3.92854	6.06218	3.31387	4.16845	3.13158	5.60418	11.6936	11.8019	12.1417	11.7428	11.1715	11.1065	11.5755	10.5259	10.039	9.88048	11.0237	10.6535	10.9103	10.8503	9.62516	10.5059	10.8318	10.6092	11.1626	10.7681	9.94222	10.4182	10.1819	10.8007	11.2804
ANKRD9	4.4797	3.88251	4.91836	5.00277	4.00409	5.7034	6.25353	3.84158	6.72945	5.5378	7.05254	6.32382	6.18921	5.99661	6.58863	6.23439	5.90413	6.36381	5.96913	0	6.87366	6.8407	6.58477	7.1045	8.04051	7.90842	7.81449	7.23556	8.14504	8.5795	7.92797	8.26514	8.47018	9.35652	7.66415	8.60529	8.06692	7.88353	7.75746	7.84491	8.16113	8.69999	7.59269	8.36526	8.69886	8.39052	8.46082	8.01322	5.68938
ANKS1A	5.86063	5.84162	5.92875	6.06818	5.85592	5.95107	5.6324	6.72936	5.85315	5.50537	7.00894	6.28045	6.55176	6.1765	6.41454	5.76903	6.27499	6.09886	6.29893	6.01044	6.08405	6.20282	6.44447	6.18549	6.11594	5.85684	5.26094	6.20176	5.74951	6.70844	6.73588	6.64058	7.10665	6.90264	6.0141	5.82105	6.66261	5.82267	6.51625	6.50782	6.27603	6.85435	6.74298	6.27311	6.52123	5.41219	6.37582	6.71357	6.33563
ANKS1B	4.1236	2.43745	2.73031	2.24549	5.65251	2.91978	3.31969	5.63925	4.90419	1.67376	1.56239	0	1.81648	0	0.770704	2.83531	1.87604	2.04835	2.16825	0	0	1.52465	2.14827	4.21376	4.7342	4.91534	4.71708	3.38316	4.94176	4.1163	3.84366	5.25789	4.85225	4.87709	4.44686	5.28068	5.13492	5.6468	5.09647	4.31025	4.1809	4.45779	4.17406	4.2262	4.90959	4.24665	4.32642	4.92854	5.63718
ANKS3	2.42892	4.21737	5.04816	4.17335	5.08834	4.18081	5.43619	4.91977	5.5334	4.73142	6.24921	4.82101	5.274	5.00162	5.00694	4.98054	4.57329	4.90762	5.20215	5.40672	4.95516	4.09004	5.20285	5.59913	3.8512	3.17588	3.41435	3.38924	3.24245	4.60057	5.03052	5.08402	3.83081	5.20606	4.34451	3.27413	5.21855	4.09824	4.37131	3.69991	4.15129	2.50197	4.03477	3.86564	4.43813	4.07781	4.29008	5.04405	4.51193
ANKS4B	4.34719	0	0	0	5.48291	0	1.84994	7.09425	5.07585	0	0	0	0	0	0	0	1.81413	0	0	0	3.4512	1.74777	3.26694	0	1.82404	0	2.49873	0	0	0	0	0	0	0	2.96718	0	3.81604	4.88128	4.45047	4.15518	1.23	2.57071	0	1.19162	2.07759	2.50449	0	0	5.02286
ANKS6	5.35807	5.00401	5.66073	5.00191	4.72879	5.35394	5.05055	5.42637	5.22421	5.52835	5.49812	5.06322	4.95964	5.44743	5.11793	5.56323	5.30756	5.3832	5.59816	4.97652	4.78198	5.2466	5.46433	5.26723	3.10863	2.18553	2.84907	2.55641	3.4074	3.79066	4.85703	4.23004	4.82073	2.31163	1.71123	3.43948	3.38602	4.48309	2.99236	4.20537	3.71332	3.73965	4.34637	3.25769	3.48601	2.04185	3.62638	4.13439	5.48495
ANKUB1	2.62717	0	0	1.17496	4.91864	2.70464	3.19079	4.96547	4.35465	0	0	0	0	0	2.52283	0	1.69793	0	0	0	0	0	0	0	2.13716	2.05787	3.36945	4.85699	4.39164	2.14848	2.24536	3.80301	5.86499	5.89027	5.44552	3.05599	3.54808	4.72209	5.82839	3.45928	2.5362	3.93751	3.33444	2.62142	3.64279	3.86286	4.93118	4.53272	4.46451
ANKZF1	3.9871	4.97054	5.19667	5.12252	5.59101	4.8436	5.7413	5.42085	4.76404	5.89791	4.87094	5.8993	5.74026	6.23819	5.47303	5.09995	5.72575	5.38021	5.75728	5.74501	5.67428	4.92702	5.40562	6.08047	3.84899	4.02844	4.05523	4.00479	4.16189	3.97985	2.32938	3.90136	5.11351	2.74503	2.91548	3.84633	4.14908	5.1356	4.70193	4.80203	4.97024	4.03651	4.06993	4.23785	3.56298	3.73724	4.56559	4.55014	5.75271
ANO1	1.52791	2.55113	0	2.97521	4.08391	2.32635	1.18121	0	0	0.850849	0	2.40675	3.65144	3.30573	3.33144	3.6155	1.78631	2.53456	1.19033	0	0	1.72048	2.86728	0	5.20388	6.05746	4.75673	3.60838	5.20321	3.61372	4.88669	4.75092	5.13335	6.01433	4.49657	5.72523	4.47415	5.28926	3.47942	4.6231	4.45655	4.77876	4.08915	5.11875	5.14917	5.03774	4.47008	4.28409	5.38866
ANO10	5.77443	6.29747	5.75713	6.41933	7.89317	6.60318	6.22446	7.13841	8.096	5.40131	6.99716	6.42802	6.12161	5.69244	6.38824	6.96773	6.62677	6.23646	6.56421	6.67981	6.43524	6.19046	5.80962	7.31289	4.47014	3.1505	3.79873	4.00891	4.48141	5.30317	5.42408	3.85273	0	4.77645	5.05279	3.20168	4.91	6.00551	5.16021	4.69508	3.77651	3.87964	5.19732	4.98472	3.75713	3.66463	3.64957	5.3196	6.02597
ANO2	4.31488	2.90763	0	2.70269	5.26175	2.81641	2.8798	5.72919	0	3.04567	5.20773	3.94417	0	5.00979	3.66644	2.73293	3.8598	3.12055	3.12419	0	3.71507	4.19189	3.5275	0	3.44972	3.27229	4.07916	3.613	3.37605	3.09095	3.73255	3.92512	4.17863	0	5.1004	4.81983	3.89189	5.29416	5.19618	3.57896	3.60548	4.50569	3.45308	2.9815	3.6778	1.71493	3.89241	2.74561	5.1019
ANO3	4.61263	3.29726	0	3.67313	5.98006	3.75538	3.78976	5.6065	6.38658	3.54046	1.92205	2.45064	3.3226	0	2.59497	3.82231	4.02285	3.08147	3.16755	0	2.73287	3.31262	3.19704	3.4631	3.5347	3.55487	4.52556	4.48518	3.42029	1.96989	2.87933	2.70153	0	3.32313	4.67516	3.74772	3.44826	6.25766	5.81596	4.22491	3.5493	3.08549	3.47205	3.35671	3.583	2.84777	3.46325	4.22574	5.27826
ANO4	3.03592	2.49724	0	1.85763	6.27173	2.75634	1.77538	5.52564	4.72092	1.72427	2.14558	0.753117	0	0	0	2.67346	2.77666	0.938414	1.78692	0	0	2.42975	1.58793	0	1.75001	2.10435	1.0579	1.55862	2.45106	2.19584	2.2936	2.46086	0	0	1.37082	3.2319	3.34047	4.94478	4.91236	0	1.52497	0	2.60974	1.13395	2.95273	3.69585	1.86329	2.96243	5.03375
ANO5	3.44386	3.24797	0	3.40627	4.8533	2.64759	2.11275	5.40006	0	0.767733	0	0	1.59575	0	1.09249	0	0	0	1.69685	0	1.63887	2.0038	1.50346	0	3.9121	4.46805	5.11479	4.53909	4.42204	4.7661	5.05014	4.56488	4.69182	3.47467	4.83638	4.5873	4.70344	5.22285	6.33805	4.38384	3.70315	2.86934	4.48181	3.36298	3.4956	3.57768	3.41335	4.54691	5.28503
ANO7	3.90384	2.62045	0	0	3.61709	2.39332	0	3.99862	3.6145	3.24983	2.26175	1.33307	1.78679	0	4.12634	0	1.19997	3.47989	1.23765	5.27426	2.61427	0	2.93934	0	0	0	0	0	0	2.31312	0	0	0	0	0	2.38663	3.61385	3.58603	2.67311	0	0	0	1.77584	0	0	0	0	2.46422	4.50209
ANO8	3.87721	2.78449	4.70334	1.41323	2.89636	2.55222	3.73207	0	6.02964	3.28733	0	2.82427	3.90826	0	3.38073	1.71074	2.44671	3.51802	3.13213	0	3.29128	3.22406	4.23289	2.29329	0	0	2.69738	2.56883	0	4.56694	3.44563	3.25814	2.97933	0	1.59016	2.28393	4.43129	0	3.73366	2.43492	2.7125	1.29678	4.14062	2.47072	4.01747	0	2.44881	3.70694	4.29141
ANO9	1.50125	1.36451	2.59072	2.32273	3.50342	2.2936	1.79255	0	4.43568	0	4.20267	2.16515	0	0	2.25597	0	2.19251	2.72062	1.80415	0	1.74428	0	3.4855	0	1.13868	2.94705	1.67826	0	1.33032	3.57609	0	0	0	0	0	0	3.03926	2.12662	0	0.913684	1.18462	0	1.68903	2.55069	2.01692	0	0	1.25209	4.54583
ANP32D	0	0	0	0	7.34944	0	0	6.18652	0	0	0	3.57596	0	0	0	0	0	0	0	0	0	0	5.0434	0	4.31014	0	0	0	4.62877	0	0	0	0	0	4.71603	3.7186	4.10169	6.73536	0	0	4.38915	0	3.65786	0	0	0	0	4.50205	0
ANPEP	5.16975	6.02722	5.30055	5.95902	6.32302	5.59233	6.42264	5.74305	5.33817	6.46895	6.55757	6.02127	6.48888	6.79554	6.34352	4.73121	6.31966	6.72113	6.21029	7.55711	6.76575	5.98976	6.60271	6.33566	1.33995	2.89034	3.23447	2.86855	2.28096	0	0	0	0	4.49162	0	1.5743	1.85954	4.74106	2.86549	1.08832	3.18762	1.31563	0.959646	1.34935	0	3.00789	2.74376	1.46512	5.69066
ANTXR1	3.59781	2.53037	0	2.5991	5.69963	3.07023	1.52042	5.52919	0	3.12098	0	0.612193	2.96717	4.76583	2.52937	2.70739	1.48818	2.73416	3.24865	0	3.02312	2.60308	2.03358	4.48292	3.68345	4.79292	4.33554	4.00043	3.64221	1.91149	3.32612	3.51391	0	2.39623	3.43103	4.43289	4.56592	5.47267	5.11593	3.63161	2.65757	4.58741	3.14925	3.53531	3.43574	2.12218	3.64726	3.64698	6.1437
ANTXR2	4.48389	2.76692	2.84286	3.90093	6.08149	2.80645	2.47062	6.15793	5.85987	2.53591	1.65079	2.61819	0	0	0.826648	2.94921	0.791981	1.94984	1.33997	0	1.28938	1.61188	0	0	2.23035	2.35736	0.745082	1.77893	3.22903	2.94752	2.55523	3.91428	3.86566	3.50668	0	1.28138	2.05982	5.00155	4.47412	1.89359	1.35871	1.65731	2.35068	1.99491	2.50619	1.60315	2.10346	2.9622	4.90708
ANTXRL	2.22288	0	0	0	4.44081	0	0	4.83522	0	0	0	0	0	0	0	0	0	0	0	0	2.51321	2.94584	0	0	6.33019	6.57184	6.16064	6.00963	6.37387	4.51675	6.9102	6.02806	7.79665	6.31947	6.5656	6.95234	5.9292	6.47079	6.77808	6.85928	6.32317	5.95127	5.98627	5.80123	7.17464	5.69892	6.98219	5.81692	5.92426
ANXA1	5.16521	1.65225	0	2.2115	6.00732	2.65792	3.84944	5.8362	5.17441	1.04467	0	1.53463	3.34755	0	2.97318	1.79976	0	0	2.96038	0	3.40536	0	3.22174	0	2.56231	2.47689	1.32034	2.95079	2.8447	4.68833	0	4.30051	0	0	0	0	3.6124	6.02565	5.11169	0	0	1.37313	1.00651	0	2.03919	0	0	0	5.69239
ANXA10	5.27164	2.67689	0	2.47781	7.61337	4.79379	3.23899	6.79299	6.74223	0	0	1.76029	4.59126	0	0	0	4.11352	0	0	0	0	0	0	0	5.39806	5.1492	4.00675	4.41504	4.75174	5.2641	4.81712	5.99498	0	0	4.13553	5.15221	5.03569	7.1231	6.10037	4.26046	2.9148	2.32279	2.60402	3.75315	4.45129	0	4.6729	4.62455	6.11013
ANXA11	4.04873	4.31822	3.01997	4.44461	5.89599	4.34593	4.76349	5.72511	3.05385	3.83458	4.19013	4.81418	4.81001	5.55022	5.04765	3.79765	4.46346	4.23331	5.07176	4.98193	4.1403	5.02598	4.9691	4.38793	3.48632	3.39239	3.00146	3.7659	3.55085	4.04146	4.71592	4.66221	5.58237	2.31609	3.16852	2.81601	4.37239	4.63399	4.20647	4.25859	3.76702	4.32356	4.7109	4.00414	4.05621	2.50963	4.36612	4.55424	5.49041
ANXA13	3.69415	1.83528	0	0	5.68906	2.06434	1.58949	6.09309	5.11527	1.8268	0	0	3.58497	0	0	0	0	0	2.82714	0	0	0	0	0	2.29863	2.69441	3.5565	2.54604	3.07214	0	3.80168	3.60975	0	4.83347	0	2.59998	3.85381	5.65588	4.65202	1.95711	3.85747	0	1.14353	2.57358	1.80105	1.48696	3.48667	2.9562	4.40985
ANXA2	6.94692	6.80485	7.04207	6.95394	6.87537	6.70006	7.11726	7.34182	6.46164	6.92298	6.55631	7.0808	6.86391	6.47794	7.36506	7.22717	7.03135	6.88713	6.9614	6.86543	6.73919	6.91991	6.66501	7.08031	5.46348	5.27717	4.92672	4.98308	5.04304	6.4615	6.02735	6.634	5.00412	6.69857	5.17717	5.64801	5.38	6.17127	5.52773	5.37229	5.32058	5.45135	6.12644	5.3932	5.55749	4.23958	5.10222	5.48386	5.53741
ANXA2R	0	0	0	0	5.8694	2.68298	0	5.29276	0	0	0	0	4.30308	0	2.16917	0	0	0	0	0	2.91266	0	2.73732	0	2.94077	3.90555	4.66986	4.12866	4.15645	0	3.58821	4.32874	4.98618	5.98855	6.09221	3.26683	4.89046	4.30082	0	3.73102	2.18176	4.35621	3.73992	4.51972	4.93698	4.28022	5.43437	5.15196	5.81294
ANXA3	6.94481	6.47429	5.9534	6.07432	6.36742	5.66471	6.21459	6.30118	5.26944	5.38386	4.46798	5.49132	6.27414	0	5.8072	4.89563	5.60487	5.30195	6.04488	6.21831	5.85899	6.23753	5.72762	4.01721	0	2.34264	0	1.13785	2.22524	3.29857	2.54005	2.71365	0	0	2.29711	0	3.28722	5.07407	4.24516	0	0	0	0	0	0	0	1.06023	0	4.81409
ANXA4	4.08715	1.56836	3.37934	2.1146	6.40756	1.78057	3.11925	5.45617	2.89542	3.42605	1.66603	2.5323	1.92836	4.49606	1.36246	1.09627	2.94217	2.64022	2.68788	3.5599	0	2.71578	1.18471	0	3.78137	5.19389	4.56426	4.5377	3.51062	4.93302	4.94119	4.39334	4.43852	4.21305	4.33098	4.0013	4.90538	3.7663	4.28366	3.93934	3.2838	3.2856	3.6517	4.34567	3.79037	3.67004	3.39069	4.83774	4.1742
ANXA5	7.23673	7.25201	6.95812	7.45695	6.87469	7.13675	7.27393	6.94115	7.21718	7.09611	6.54879	7.57483	8.03991	7.0613	7.04816	7.39983	6.93969	6.89731	6.7214	5.18517	6.92131	6.84688	7.11616	7.44196	6.63439	6.49587	6.67648	6.55616	6.11204	7.71172	7.20114	7.40699	8.20368	6.12977	6.54531	5.73865	6.51954	7.04302	7.4314	6.97459	6.83658	7.92162	7.91091	6.93989	6.99138	6.10543	6.5311	7.59423	6.75123
ANXA8	0	0	0	0	0	0	0	0	0	0	0	0	0	0	0	0	0	0	0	0	0	0	0	0	0	0	0	0	0	0	0	0	0	0	0	0	0	0	0	0	0	0	0	0	0	0	0	0	0
ANXA8L1	0	0	0	0	0	0	0	4.79428	0	0	0	0	0	0	0	0	0	0	0	0	0	0	0	0	2.17219	0	0	0	0	0	0	0	0	0	0	0	0	0	0	0	0	0	0	0	0	0	0	0	0
ANXA9	0	0	0	2.4687	6.15583	0	2.37527	6.78199	0	0	0	0	0	0	0	0	2.3352	0	2.38842	0	0	2.26064	2.9882	0	3.72853	0	5.92689	5.11392	2.62022	3.74206	5.37409	0	0	0	3.58086	5.14142	3.52597	4.57833	4.15163	4.24994	4.75297	3.16102	5.07747	4.43608	0	0	4.26606	3.37775	6.26677
AOAH	4.3142	1.89087	0	3.64082	6.17268	0	1.64113	6.79892	3.30375	1.88227	0	2.2005	5.56688	0	2.41417	0	1.60749	1.38006	2.40226	0	0	3.11677	3.00315	0	0	2.75951	0	0	2.63454	0	0	0	5.28543	0	1.91615	1.22329	2.18529	4.59471	5.12706	2.01443	0	1.58968	2.27073	0	1.85614	3.10527	0	1.75558	5.82126
AOC1	3.68787	0	0	0	5.42496	2.05916	0	5.51199	0	0	0	0	0	0	0	0	0	2.00911	1.59582	0	2.26751	0	0	0	4.05361	2.68866	4.48735	2.89206	1.79012	2.78906	2.8957	3.6035	0	0	4.89723	3.76525	5.42152	4.82403	3.17143	1.95206	4.13183	2.7421	3.40982	2.56792	3.44522	3.76144	4.31263	4.06186	4.86918
AOC2	5.82278	6.5388	5.58334	6.05433	5.21858	6.20825	6.07045	5.45365	5.21583	5.80057	5.85674	5.5916	6.72855	6.16263	6.69944	5.92218	6.49158	6.53039	6.02332	7.15391	6.64138	5.32519	6.78942	6.88246	5.68749	5.80419	4.43038	4.7237	5.55449	4.17127	5.56552	6.82506	5.31152	7.18486	4.77488	6.57406	5.39114	4.06445	4.58824	5.82651	5.91836	5.79698	4.75392	5.00973	5.90033	4.59955	5.48782	5.62709	4.59773
AOC3	4.22628	4.36416	5.41519	5.17174	3.02634	4.49703	5.44569	5.0302	6.65633	5.72318	6.60419	5.43953	5.57354	5.92396	4.45174	4.84446	5.01189	4.74232	5.62158	7.39542	5.7275	5.18862	5.97833	5.46815	2.11195	2.49548	3.54183	1.24345	2.37505	2.59333	4.12594	3.39239	5.76694	5.00423	1.69145	4.00183	3.45706	3.36582	0	3.25593	3.41674	3.62155	3.73336	3.23215	4.53078	3.34623	3.60015	2.75079	4.64612
AOX1	1.60733	2.17676	0	1.31711	5.562	1.66976	1.24944	5.20417	0	0	0	2.50476	0	0	3.61577	0	0	1.02989	1.2589	0	1.859	1.80502	1.71405	0	3.37921	3.61534	1.15705	2.93285	3.24281	3.19277	4.53513	3.11824	0	3.76268	0	3.13896	4.09973	5.27208	5.81161	1.57349	2.39772	2.63826	3.3389	1.89383	2.61117	0	2.80716	2.84389	5.41478
AP1AR	6.49333	6.27865	6.65249	6.23927	6.40708	6.47449	5.87619	5.40251	6.04658	5.52495	5.01717	6.05145	6.73274	4.05051	5.60421	5.74372	5.52516	5.53445	4.68393	0	4.72328	5.49926	5.60878	4.16368	5.06563	5.79268	5.27331	5.39264	5.72422	5.33573	6.18047	5.87778	0	0	3.65858	3.43177	5.1828	5.44217	6.62679	4.21119	3.88422	5.74558	4.79319	5.12661	4.33781	4.63864	4.55861	4.20424	5.20232
AP1G2	2.92426	3.78198	2.46503	3.40684	0	2.64812	4.14021	3.74127	3.90032	3.91245	4.86829	2.86254	3.92256	3.66247	3.624	3.64243	3.89977	3.57325	4.61768	3.13462	4.16359	4.32733	2.70223	3.61669	2.08566	0	1.57545	2.85447	1.24066	2.09686	2.19275	0	3.45185	0	1.96468	2.86514	2.90657	4.0135	3.30473	3.28536	2.1496	1.0368	2.66409	2.56551	0	0	1.3839	2.57881	4.79847
AP1M2	6.54523	7.50799	6.99734	7.23482	5.88215	7.3674	6.8014	7.77755	6.67619	7.2897	7.10529	7.38457	5.02309	7.19299	7.2551	5.70385	7.78953	7.01146	7.20679	6.93331	7.31413	6.97842	6.69977	5.48776	5.77895	5.5862	6.03943	5.31579	4.72667	4.421	5.10349	4.34107	6.29334	0	5.53047	5.07198	5.4718	6.0677	3.89081	5.91813	5.04968	5.21093	5.09843	5.96122	4.61429	4.50436	4.21343	3.65789	5.82568
AP1S1	6.48559	3.77647	0	6.14886	4.44972	5.02152	5.79865	5.8189	5.98721	6.47898	0	6.46184	6.20051	7.82959	6.4481	7.13685	6.44979	6.32067	4.70757	7.1345	6.43147	5.99975	5.08374	3.76797	3.41873	3.86143	4.22875	3.69713	2.82955	4.92498	4.08803	3.35603	6.81239	0	5.06726	4.51795	5.8886	5.78966	5.35058	5.45208	5.39489	5.27443	6.29923	4.67226	5.24295	2.44859	4.89994	3.60246	5.36024
AP1S2	6.14853	4.72917	0	5.30791	5.20595	5.59804	5.54355	5.03697	5.60842	6.1603	5.62578	5.6268	5.72936	2.58504	5.22616	5.36132	5.49484	4.4967	5.09497	6.34132	5.47672	5.35868	4.87477	5.88188	5.32024	5.68654	4.5015	4.64672	5.02498	5.68911	6.1275	5.60683	4.33506	6.5256	5.1889	4.24549	4.9473	4.82185	5.14046	5.55585	5.67538	5.81922	6.39671	5.45582	5.43725	3.64592	4.57144	6.05712	5.8707
AP1S3	3.83426	1.7145	0	3.12643	6.38201	0	3.31122	5.92506	3.08346	0	4.40488	1.00713	2.9098	0	2.69417	0	0	0	0	0	2.96542	0	3.30271	0	2.99368	0	2.88289	0	1.67557	4.77532	0	3.45383	0	0	0	1.0871	3.69561	6.21285	6.02999	2.27554	3.0666	0	1.65471	2.43302	1.68145	2.07163	1.19899	3.90833	5.06151
AP2B1	5.0787	5.48802	4.52338	5.19309	5.59494	5.25863	5.38219	5.97777	6.18761	5.85528	6.48733	6.73374	6.31747	6.08863	6.2125	5.88427	6.53049	6.21813	6.35488	6.70406	6.563	6.17083	6.41705	6.19486	6.37155	5.88522	6.61793	6.00013	6.16058	6.14131	5.54881	5.84634	6.643	6.26865	6.4112	6.75747	6.91757	6.81036	6.12397	6.60055	6.90784	6.63822	6.99895	6.80698	6.19312	6.14909	6.42759	6.78013	6.09252
AP3B2	5.97748	6.8352	7.3102	7.11657	7.14915	6.91032	6.66908	6.6895	7.00986	7.34248	7.53231	7.32117	7.03351	6.49515	7.29447	7.5178	7.21424	7.26139	7.69976	7.70153	7.40861	7.35038	7.52899	6.77593	4.74479	3.89343	4.19123	3.97363	4.47699	5.21348	3.43768	4.56732	4.26693	3.90064	4.78914	4.46964	5.47435	5.31969	4.41823	5.3884	4.95284	5.44209	5.5337	5.02723	4.99254	3.68618	5.00128	4.88447	5.08038
AP3M2	6.9972	6.24343	6.33092	6.17508	6.75998	6.60728	6.51058	6.71764	7.00659	7.28068	7.04314	6.95078	6.25933	6.50325	7.01387	7.09023	6.42226	6.79025	6.75782	8.05597	7.11001	7.58398	7.04603	7.1323	6.31191	5.51747	5.90106	5.85174	5.61276	6.61848	6.38247	5.84902	5.29431	0	5.65687	6.1622	6.05077	6.39657	5.63812	5.89644	5.81757	6.13636	6.5789	5.6164	6.2401	5.12495	5.87019	6.14364	6.0733
AP4E1	5.7416	5.03915	5.69628	5.07195	6.53261	5.74603	5.26353	6.71928	3.81323	4.66531	4.21915	5.05897	4.57025	3.96102	4.25175	5.93037	4.8129	4.91089	4.71287	5.70201	3.89496	4.43964	4.919	1.86388	3.47724	3.0137	2.71542	2.77423	3.48799	6.03368	2.94393	4.04069	5.42398	4.31987	3.72732	4.00503	4.9346	5.24482	5.67083	4.79896	4.22628	0	5.06697	4.03292	3.85732	2.72135	4.36546	4.85663	4.7084
AP4M1	5.99034	6.02625	6.44048	6.41254	6.94641	6.13457	6.49312	6.51352	6.68292	6.37735	7.11203	6.12344	6.93276	7.1009	6.9478	7.15404	7.04911	6.43879	6.70313	5.85388	6.99623	7.05501	6.86187	6.37993	5.77377	5.347	6.1672	5.9869	5.72147	6.5962	6.10476	6.00532	6.68164	6.60125	6.42308	6.61347	6.07555	6.16616	6.04138	6.32198	6.60319	5.60344	6.17291	6.187	6.13123	5.52513	5.68791	7.21073	5.44131
AP4S1	5.31482	5.64254	5.44597	5.04652	7.2007	5.6619	5.82552	6.51812	4.91475	5.69386	3.43848	5.40475	5.6044	5.23341	5.50674	3.12591	5.18265	4.62652	5.49239	4.66884	5.84432	4.19678	5.15342	4.99799	5.38382	5.28292	5.13747	5.22279	4.48543	5.21034	5.33104	5.19395	4.05394	5.03477	5.39311	5.37757	5.22639	6.17709	5.82721	4.10724	4.60783	4.94112	5.23524	4.43276	4.00621	3.57706	5.13414	5.1757	5.17393
AP5B1	1.74938	2.3402	0	0	4.79088	0	0	2.78924	4.39043	0	0	1.88668	0	0	0	0	1.3424	2.20383	0	0	0	0	0	0	2.03599	1.66212	2.39461	0	1.56271	2.5107	2.61363	2.78892	3.93105	0	1.62342	2.0014	1.22086	3.81062	0	0	0.864905	0	0	1.36024	0.987571	1.94586	0	0	4.55061
AP5S1	6.02617	7.09265	6.82091	6.62618	6.64163	7.17002	6.2402	5.48568	6.37869	6.5404	6.07855	6.25763	6.76101	5.80876	7.14354	6.46198	6.58226	6.79271	7.12897	6.79722	7.3062	6.59951	7.03354	7.0295	6.20472	5.76725	6.41168	6.37434	6.28939	6.871	7.47609	5.2287	5.17798	6.7616	7.79443	5.97321	7.0133	6.89494	5.01995	5.33726	6.58983	6.30732	6.86747	6.69453	6.57994	6.8294	7.01385	6.54635	5.59971
AP5Z1	5.40383	5.70603	6.36927	5.62055	5.42705	5.75138	6.00958	5.88125	6.93267	5.36475	7.27718	5.99883	6.86711	6.88301	6.11296	6.13272	6.61101	6.27775	6.50826	6.78574	6.82648	5.76541	6.59703	6.42284	3.42869	2.47145	2.57724	2.66919	3.40255	3.44197	3.03006	4.29422	5.66918	4.41367	3.05024	3.43462	4.22496	5.22836	3.84487	5.10955	4.5496	3.53026	4.09346	4.51989	4.0724	2.998	4.74661	4.76591	3.85408
APAF1	5.20782	4.68619	4.37394	4.52431	6.84209	5.35255	4.59879	7.02913	4.41069	4.80723	5.57019	4.82675	4.68527	6.10578	4.37706	5.45867	4.55108	4.69443	5.09947	3.86661	3.9792	5.17213	4.81998	5.14661	3.38423	4.77418	3.97209	3.25539	3.22172	4.18329	2.85514	4.24767	3.27485	3.83315	4.12707	2.69761	5.16373	5.95038	5.68353	2.85781	2.80748	2.70227	3.44657	2.64359	3.3186	1.85022	3.23742	3.56752	4.72085
APBA1	3.51544	1.99716	0	0	4.67568	0	1.11801	5.32847	0	1.68968	0	0.733044	4.48273	3.2027	1.76201	0	1.09137	0.914782	3.01837	0	0	2.38927	2.28571	0	2.97268	2.88281	2.37311	3.72438	1.28617	2.98545	3.0943	1.66729	0	2.66488	0	2.22844	3.97256	5.04371	2.50779	2.37798	2.00839	3.1327	2.56816	2.48954	1.66494	1.03578	2.60821	2.91906	5.27642
APBA2	4.9439	4.73422	5.03468	4.57941	4.85957	5.18057	5.00786	6.07166	5.7085	5.20922	6.13409	5.25403	2.82679	5.45734	4.98702	4.12746	5.18964	4.88907	5.81186	5.79958	4.60653	4.8185	4.41133	6.32533	2.90994	3.87243	3.16243	3.55184	3.57881	4.77236	4.70621	4.29502	2.58291	4.9767	2.77192	4.03813	3.36753	4.47878	5.00953	3.03351	2.87321	4.32246	3.27948	3.82503	4.43638	4.16856	3.95853	3.08612	4.68328
APBA3	4.55455	4.67986	5.11586	4.94542	5.37269	4.51099	4.68802	5.557	4.58852	4.89696	2.29004	4.7386	6.25462	6.09929	5.17628	6.04855	5.20573	5.18579	5.55275	0	5.42662	5.00705	5.04038	4.45807	3.17882	0	2.56474	1.68279	2.95758	3.19184	4.22769	2.61318	3.73791	0	0	2.15967	2.75745	3.09134	2.70323	3.79039	1.27632	1.85241	3.74687	2.52355	3.37318	0	2.32092	2.03123	1.91658
APBB1	3.82046	4.43978	4.2488	4.4415	2.84371	4.73616	4.61818	5.08151	5.46487	3.90693	3.22091	4.07265	3.17959	4.04318	4.8867	4.64218	4.80876	4.39549	4.54456	4.43751	4.86228	4.78986	4.17521	5.51988	4.89354	4.09098	4.17729	4.47773	4.61646	5.16269	5.85585	4.95948	2.92621	2.94857	4.47271	2.90539	5.50391	5.36583	4.22422	5.66228	4.52727	4.1504	5.71129	5.19247	4.57042	4.07502	4.17793	4.68765	4.93955
APBB1IP	3.93292	0	0	3.51116	6.83109	2.82478	1.54651	6.179	0	0	0	3.43041	2.17169	0	2.78414	1.9423	2.23629	1.9657	2.28859	0	0	2.16306	0	0	1.52295	0	1.44116	1.34625	2.51676	0	3.74157	2.19275	0	0	1.81349	0	0	5.8764	4.5898	1.24978	1.99179	2.21537	3.51154	0	0	1.44558	2.71757	2.40846	5.16427
APBB2	5.87998	6.25645	5.87691	5.90228	6.90563	6.53322	6.28056	6.9016	5.58409	6.56293	6.94015	6.11108	7.00115	5.77625	6.88265	6.66486	6.87448	5.98881	6.85328	6.58926	6.62878	6.40782	6.63975	6.86365	3.50636	3.70687	3.87817	3.5144	3.48008	3.28162	3.63324	3.70846	4.4706	3.18299	2.49482	4.65351	4.1935	5.12407	4.62293	4.02181	3.65397	2.72214	3.70903	4.18337	3.05298	1.8672	3.96048	3.76325	5.15031
APBB3	4.48409	4.88785	4.36143	4.32499	6.0892	6.06237	4.89605	4.94159	5.93677	4.71885	5.38083	3.67317	5.81826	4.85909	5.14157	5.36531	5.51688	4.25828	5.96434	0	5.44927	4.59443	4.28752	5.63603	6.80359	6.14293	6.93468	6.39974	6.27871	7.64003	7.58139	6.49453	7.84762	7.39919	6.50763	7.076	7.66599	6.39232	6.50192	7.25144	7.12664	6.44993	7.71258	7.10156	6.98329	5.96991	7.08323	7.32703	5.80201
APC	5.48304	5.67666	5.35739	5.3749	6.46703	4.91302	4.95604	5.80027	6.33256	6.44099	5.46989	6.47718	5.99199	6.61051	6.06106	6.54759	5.85441	5.95899	6.36144	5.46029	6.00331	6.3872	6.37887	6.2725	3.48095	3.34816	3.20339	3.78641	3.78775	4.72084	3.44274	4.08384	6.23279	6.35996	4.09179	4.80892	4.8693	4.88161	5.57434	5.29497	4.2031	4.45495	4.98278	4.40927	4.91579	4.2174	3.88698	5.35325	5.10319
APC2	1.4866	1.73354	0	2.48464	2.60633	1.95656	2.93939	2.46239	0	1.72531	3.25861	2.35525	1.68402	4.47642	2.41608	0	3.00547	1.9077	1.78797	0	1.10888	1.0691	2.58991	3.35653	1.12633	0	0.624344	0	1.99344	2.197	1.56238	2.13177	3.86728	1.91367	0	0	1.33521	0	0	1.45422	1.52594	3.17829	2.32606	1.62885	1.7003	0	1.67848	1.60426	3.25684
APCDD1	5.49123	5.08308	5.23765	4.98448	5.27797	5.3841	5.44184	6.08768	2.67568	4.7604	4.26203	4.94708	5.17884	5.02593	4.62445	5.21669	4.88722	5.0914	5.32352	0	5.14427	5.07138	5.44675	5.33006	0	0	1.72166	1.61661	3.59372	0	2.3632	0	0	0	0	1.39019	3.79994	5.31039	0	0	1.22008	0	1.34982	0	0	0	1.92683	0	4.8846
APCDD1L	0	0	0	0	5.06885	0	0	3.94787	0	3.06675	0	0	0	0	2.3116	0	0	0	0	0	0	0	0	0	1.53223	0	0	0	0	0	0	0	0	0	0	0	3.18922	0	0	0	0	0	0	0	1.13718	0	0	0	5.17808
APCS	3.73035	0	0	0	5.15609	0	3.21086	5.96436	0	4.06229	0	0	0	0	0	0	0	0	0	0	0	0	0	0	0	0	0	0	0	0	0	0	0	0	0	0	0	4.5588	0	0	0	0	0	0	0	0	0	0	4.14173
APH1B	6.78959	6.02356	5.852	5.57682	6.15168	5.91947	5.7144	7.18956	4.60404	5.79983	5.59142	5.33536	5.54603	3.96722	5.66613	4.5645	5.27257	5.53211	5.06092	6.30667	5.44244	6.21139	5.40898	5.31817	9.18181	9.75095	10.0104	9.58868	8.96767	9.24288	8.97497	9.0541	8.50366	9.02774	9.26474	9.08679	8.42959	9.26966	8.06926	8.8181	8.61547	8.85514	8.65196	8.95949	8.55554	7.99181	8.72914	8.91243	8.1803
APLF	4.93649	3.04964	5.56827	4.03733	4.63808	4.06918	2.39828	6.32989	3.69228	2.46284	5.36622	3.7096	2.63147	0	1.96702	4.15857	4.01182	2.67466	3.94493	3.45858	3.1935	2.62217	3.67676	0	4.35361	5.57102	4.65292	3.3429	4.85825	4.46239	5.68516	5.34734	0	5.53881	4.54651	5.37017	4.76691	5.45289	5.70935	4.02869	4.38274	4.94066	4.03771	4.82657	4.99154	5.0418	4.68958	5.17524	5.26007
APLN	0	0	0	1.83672	4.3877	0	2.52362	3.2978	0	0	0	0	0	0	3.04961	2.17476	0	3.0331	1.76641	0	0	2.40621	0	0	2.99094	0	2.88018	0	0	0	0	0	0	0	0	1.31964	1.57938	0	3.39393	1.43496	1.78825	1.7016	3.02616	2.50674	1.97707	0	0	0	3.94166
APLNR	2.85033	4.3002	4.73159	2.96166	0	0	3.96634	4.04862	0	3.16181	0	1.12592	2.26723	0	3.25428	0	1.59418	4.20083	4.32371	0	2.31815	3.38708	3.89173	0	0	0	0	0	0	0	0	0	0	0	0	3.35273	3.90678	3.63495	0	0	1.05643	0	0	0	0	0	0	0	5.1174
APLP1	5.66488	5.69493	6.69145	6.05945	6.32194	5.9988	5.99449	5.98288	7.04888	6.1283	6.16896	6.52545	6.89882	4.52361	6.2843	5.25365	6.7291	6.43359	6.10222	6.21737	6.76468	5.70422	6.75985	6.67185	5.23751	5.78465	5.26144	5.11238	5.91031	5.97349	5.37255	6.14989	7.40774	0	5.72877	5.67439	5.5935	4.57682	5.42248	6.2197	6.39593	5.54323	6.10804	5.598	6.67074	5.52503	5.58704	6.20414	4.46518
APLP2	7.65097	7.73079	7.62855	7.66085	6.82131	7.72041	7.78027	7.1919	7.43552	7.77589	7.30205	7.79347	7.22016	6.11757	7.63181	7.19936	7.53613	7.85666	7.39477	7.94344	7.57813	7.85602	7.75047	7.39251	5.64681	5.32822	4.52464	5.05189	4.12249	5.94809	6.13945	5.76777	6.03304	5.83958	4.65588	5.82408	6.63013	6.09547	5.24907	6.1649	5.66932	5.66375	6.77075	5.6031	5.4237	4.64199	4.91088	5.5922	5.88262
APMAP	9.63096	9.53511	10.0783	9.25701	8.71245	9.41391	9.20461	7.86315	9.06643	9.18927	8.53515	8.8818	8.8146	9.56009	9.17322	9.28462	9.20728	9.33204	8.87843	10.1802	9.05005	9.33796	8.86237	9.54136	7.19877	6.62371	7.04211	6.38503	6.65254	6.91598	7.50535	7.49684	5.83001	7.42353	6.68644	7.30415	7.4363	6.68921	6.24574	7.6436	7.17281	7.32743	7.64237	7.16869	6.63327	5.83102	6.74574	7.91986	7.24604
APOA1	0	0	0	0	0	0	4.09694	0	0	0	0	3.33838	0	0	0	0	2.62958	3.72097	3.56843	0	0	2.55153	0	0	9.53064	8.26764	7.94003	8.17953	8.08574	10.4655	9.54085	9.4094	11.3316	9.57142	8.88284	9.34543	10.3597	7.68974	9.01458	10.7827	10.5447	10.9678	11.1193	10.1508	10.2872	8.7478	9.25061	10.1387	8.19654
APOA2	0	0	0	0	0	0	0	0	0	0	0	0	0	0	0	0	0	3.72707	0	0	0	0	0	0	0	0	0	0	0	0	0	4.00421	0	0	0	0	0	0	0	0	0	0	0	0	4.00099	0	0	0	4.1141
APOA4	0	0	0	0	0	0	0	0	0	0	0	0	0	0	0	0	0	0	0	0	0	0	0	0	0	0	0	0	0	0	0	0	0	0	0	0	0	0	0	0	0	0	0	0	0	0	0	0	3.52223
APOA5	0	0	0	0	0	0	0	0	0	0	0	0	0	0	0	0	0	0	0	0	0	0	0	0	4.03531	0	0	2.05955	2.54866	0	0	0	0	0	4.04424	0	2.92743	3.5587	0	0	0	3.61214	1.75478	2.29004	3.72239	2.18296	0	2.43983	3.16291
APOB	3.23732	1.57422	1.63368	0	5.66614	1.39709	1.02258	5.72237	2.41145	0	0	0	3.24342	0	0	0	0.5833	0	0.605611	0	0.988286	0	0.890636	0	0	1.2659	1.72366	3.60662	2.44309	1.33605	0	0.970073	0	3.6746	3.85838	0	2.62798	4.16292	3.21135	2.1143	1.04669	0	0.696666	0.326831	1.18621	0	1.32047	0	4.4461
APOBEC1	0	0	0	0	5.2133	0	0	6.02226	0	0	0	0	0	0	0	0	0	0	0	0	0	0	0	0	0	0	0	0	0	0	0	0	0	0	0	0	0	6.16035	5.1478	0	0	0	0	0	0	0	0	0	0
APOBEC2	5.6544	4.72676	4.81213	3.94397	7.13349	3.52648	4.38775	6.64178	7.61317	5.80102	6.8289	5.52689	0	4.60254	5.78945	6.63427	5.71019	5.36474	5.94203	6.55868	6.48736	7.05906	5.49208	0	4.75081	5.78899	6.17387	5.89932	6.62954	5.33206	0	4.68412	5.92069	6.93423	7.77123	6.60378	7.87427	6.78059	6.74738	6.72601	6.96084	6.00042	5.83236	6.48282	6.51379	5.41728	6.53348	6.37454	6.34659
APOBEC3A	0	0	0	0	0	2.29083	0	4.82939	3.49767	0	0	0	0	0	0	0	0	0	0	0	0	0	0	0	0	0	0	0	2.00787	0	0	0	0	0	0	0	0	0	0	1.46646	0	0	0	0	1.33338	0	0	0	4.38029
APOBEC3B	4.24651	4.99705	5.65368	4.76596	5.12318	3.78416	4.86966	4.00028	5.12044	3.11615	5.13765	4.82693	5.90409	4.87196	3.20826	4.63686	4.60768	4.27092	3.72665	4.87331	4.58992	3.96423	5.10409	6.18435	2.30286	0	0	0	0	0	0	0	0	0	0	0	3.85876	3.58766	4.10047	0	0	2.27072	0	0	0	0	0	2.46567	4.1098
APOBEC3C	4.09853	2.98873	0	3.67305	6.52522	0	1.89295	4.96731	6.33202	3.88388	0	2.48694	0	0	4.14051	3.17522	4.76652	2.35201	4.33722	4.32534	4.4401	3.06548	4.24599	0	7.71508	6.89806	6.93271	6.86409	6.92004	9.09412	7.65865	7.66415	8.5629	7.54524	8.53331	7.29057	8.27614	7.14879	8.14764	8.66509	8.83496	8.96679	9.38931	8.72256	8.62687	7.68334	8.78229	8.93969	5.80006
APOBEC3D	3.31188	0	3.72825	3.80905	7.12627	4.88535	2.00182	6.49853	3.76396	3.1076	0	1.43295	2.69676	0	4.27957	2.44557	4.20309	2.96691	4.26565	0	2.75105	0	4.38561	6.27301	3.29178	2.34832	0	0	2.2308	4.23002	0	2.71964	3.85519	0	0	3.38737	3.4677	4.68003	0	3.26641	3.13127	3.6323	2.68371	2.79192	3.6026	2.67641	3.57361	2.95241	2.8194
APOBEC3F	0	0	0	0	4.37834	0	0	3.28898	4.93727	1.31924	0	1.22311	3.79843	0	0	0	1.71324	2.1917	0	0	0	0	0	0	2.4859	3.41109	3.76961	3.83378	2.76544	3.90171	4.97242	4.21286	3.53302	5.05735	4.03922	3.98721	3.68365	4.74334	4.31429	4.02056	4.73291	5.44325	3.9256	3.78574	4.09115	2.87772	3.69886	4.77907	5.09984
APOBEC3G	1.61717	1.47437	0	2.00495	4.91627	0	1.25794	4.04677	3.66169	0	0	2.30334	0	2.55542	1.94239	0	1.22917	0	0	0	1.86961	1.17624	1.72423	0	5.18146	5.35032	3.87459	4.32151	3.49354	5.08349	5.65262	5.21803	2.85567	2.87786	4.39495	5.02476	5.25849	4.01881	4.85119	4.38983	4.89504	5.29547	5.53041	4.60425	4.64902	3.8811	4.59877	5.5795	3.90957
APOBEC3H	0	0	0	2.92981	5.7089	4.34796	0	6.11302	0	0	0	0	0	0	0	0	0	2.49156	0	0	0	0	0	0	2.79968	0	0	2.56282	0	0	4.37098	0	0	0	3.17042	0	4.4244	5.67571	0	3.28846	0	2.76513	3.06312	2.00492	0	0	2.44291	4.82909	0
APOBEC4	2.40239	0	0	2.04405	5.22175	2.47741	1.95788	3.55216	0	0	0	2.91227	0	0	0	0	2.71678	0	0	0	0	2.63782	0	0	6.03824	5.99682	6.62772	6.04129	6.59616	6.91154	6.68954	5.26851	4.74775	0	6.57616	6.65739	6.67862	6.99019	6.13586	6.23839	6.32171	5.48471	5.63254	6.22788	6.21198	6.09384	5.79295	5.72157	6.64212
APOBR	0	1.8391	0	1.67084	3.24231	2.06839	3.91819	4.00028	5.90991	0	5.99337	2.74517	4.74209	0	3.20826	0	1.55994	2.01823	3.48525	0	0	4.12384	0	0	2.30286	0	0	0	3.07682	4.23918	0	3.61463	0	3.35111	2.65089	0	4.62285	4.83573	0	3.27508	1.02991	1.54242	3.04999	2.8002	0	0	1.97373	3.62171	5.51505
APOC1	11.397	11.6045	11.546	11.742	10.5879	11.6784	11.798	10.3643	11.4833	11.055	11.5184	11.6749	10.9383	11.3997	11.7055	11.047	11.5632	11.9157	11.4169	11.2283	11.6495	11.1578	11.6346	11.1607	3.71364	0	0	0	0	4.27535	0	3.64972	6.81262	0	0	0	3.51127	4.16807	4.69379	2.448	5.18207	6.27798	4.94996	2.02241	2.27535	0	2.46191	0	0
APOC2	0	0	0	0	4.67018	0	0	0	0	0	0	0	0	0	0	0	0	0	0	5.38926	0	0	0	0	0	0	0	2.50599	0	0	0	0	0	0	0	0	0	0	0	0	0	0	2.17243	0	0	0	0	0	0
APOC3	0	0	0	0	0	0	0	0	0	0	0	0	0	0	0	0	0	0	0	0	0	0	0	0	0	0	5.02426	0	3.56751	0	0	5.0806	0	0	0	3.59994	0	0	0	0	2.47566	0	0	3.27901	4.82276	0	0	0	0
APOC4	0	0	0	0	0	0	0	3.96025	0	0	0	0	0	0	0	0	0	0	0	0	0	0	0	0	0	0	0	0	0	0	0	0	0	0	0	0	0	0	0	0	0	0	0	0	0	0	0	0	0
APOD	4.04595	0	0	3.09409	6.46993	0	3.51641	6.29803	0	3.29666	0	0	0	0	3.54469	0	0	0	2.1765	0	0	3.38613	0	0	2.13597	0	0	1.92411	0	0	0	0	0	0	2.47432	2.42902	2.77159	4.3237	5.42029	4.20785	0	3.44686	0	0	0	0	2.59774	0	5.83661
APOE	10.3646	11.3504	11.5798	11.6313	10.3	11.5706	11.5951	10.0037	12.3619	11.531	12.1639	12.2035	12.1492	12.0059	12.2441	11.6103	12.2093	12.1937	12.3367	12.1068	12.4886	11.5013	12.4366	12.0005	5.70237	5.73575	5.98497	5.22632	5.93241	5.71672	6.96206	6.712	6.30822	5.60853	5.54521	5.49098	6.09196	6.08254	3.90487	6.9211	7.03158	8.6134	6.44497	6.77354	6.44833	6.41891	7.39419	6.68346	6.82784
APOF	0	0	0	0	4.30104	0	2.44874	6.07352	0	1.93612	0	2.59584	4.11057	0	0	0	0	0	0	0	0	0	0	0	2.41943	4.66057	3.16411	4.70399	4.51895	0	0	3.21584	0	0	4.60593	1.92936	4.29769	5.95254	4.23717	0	4.09812	0	0	3.29179	2.7036	3.70085	4.35198	2.58527	3.32062
APOH	3.25273	3.97064	0	0	6.9244	3.33533	0	6.43334	0	0	0	0	0	0	0	4.16952	0	0	0	0	0	0	0	0	0	0	4.03391	0	5.43786	0	0	5.04549	0	0	0	4.71785	0	5.99454	5.55422	0	0	0	0	0	0	0	3.22266	0	4.59409
APOL1	2.08045	0	0	1.74564	6.52663	0	2.91072	6.2046	0	1.90891	0	1.15669	0	0	0	0	1.63207	2.10015	0	0	2.36332	1.56933	0	0	0	0	1.55611	0	1.87637	0	0	0	0	0	0	1.9022	2.21379	3.68679	0	1.35557	1.08592	0	0	0	0	0	2.51915	0	3.82225
APOL3	4.01592	2.09217	0	3.21654	5.2669	0	1.18699	3.93042	0	1.77736	0	2.76091	3.90484	0	0	0	0	1.55157	2.89846	0	2.55357	1.72768	1.63878	0	1.16693	0	0	0	0	0	0	0	0	0	0	0	1.04886	2.99599	0	0	0.730819	0	0	0.70434	0	0	0	0	4.74103
APOL4	3.50971	0	0	0	5.71004	0	0	2.90726	0	0	0	1.57425	2.06688	0	0	0	2.60082	1.21547	1.4688	0	0	0	0	0	0	0	2.50658	0	1.65481	0	0	0	0	0	0	0	1.3007	4.89049	0	0	0	0	0	0	0	0	0	0	4.46901
APOL5	3.15426	4.4191	0	0	0	3.23619	0	4.37723	0	0	0	0	0	0	0	0	0	0	0	0	0	0	0	0	3.50778	4.5064	3.39203	4.73454	4.36547	0	4.18039	0	0	0	0	4.39915	0	4.91007	5.44619	0	1.90592	4.40439	0	3.14817	4.12442	3.93696	4.03925	2.80005	4.48836
APOL6	4.2453	2.5433	2.84041	1.78861	5.28725	1.13537	3.53344	5.23026	4.53309	1.54398	4.17685	2.27716	2.70386	0	2.67902	0	2.61118	1.44073	2.26936	0	4.07512	0.752019	2.58608	0	2.43889	1.0208	3.56019	1.77691	3.36298	2.45083	4.17296	4.26783	0	0	1.57456	2.84549	3.77108	4.90247	5.09963	1.05942	3.00479	2.1964	2.34838	1.08237	2.24414	1.89221	1.67532	1.82472	4.97591
APOLD1	4.06091	3.8576	3.26465	3.8798	6.16776	2.589	3.88036	5.70198	3.29927	3.17502	1.9944	3.02997	3.12217	4.28604	3.42077	3.75506	3.19544	2.0685	3.08324	0	3.17894	1.95158	3.72663	1.88055	2.35603	3.26717	3.62223	3.77791	2.90492	2.85646	2.13787	3.14611	2.51947	0	2.98394	2.31919	3.53703	4.19472	2.38643	2.25916	3.43544	2.00156	3.63661	3.05089	2.09226	0.96156	2.67014	1.75207	4.94506
APOM	0	0	0	0	0	1.22259	0	0	0	0.617102	0	0	1.3429	0	0	0	0	1.18512	2.13966	0	0	0.817554	0	0	2.92046	4.0921	4.73148	4.31701	3.85367	0	3.19177	3.9156	0	2.27593	4.03856	3.72241	4.21915	3.88817	3.47471	2.81569	3.0696	2.72041	5.10624	4.10346	3.37456	2.46818	3.43023	3.83004	3.24626
APOO	8.35111	7.94883	9.00932	8.40465	7.97566	8.20651	8.73431	8.09074	7.97285	8.20739	8.93333	7.91503	8.84967	6.14613	8.62351	8.7916	8.35795	8.21554	8.63347	7.54977	7.9902	8.93033	8.50677	8.77956	5.72253	6.36399	5.91359	5.763	5.64281	5.33084	6.02574	5.97074	5.91945	5.94475	4.75876	6.40314	4.84747	6.20094	4.7859	5.97518	6.04794	3.76477	6.33808	5.54897	6.37663	4.94409	5.11815	6.3733	7.21173
APP	7.66719	7.76879	6.83248	7.63859	7.80351	7.86879	7.53372	8.05171	7.6993	8.60606	7.92325	8.13828	8.18558	8.25292	8.22318	7.97938	8.30013	8.16072	8.29503	8.47603	7.93403	8.55105	8.39264	8.12641	6.06168	6.19333	5.46022	5.44481	5.19129	6.37323	6.22344	5.77479	6.15387	5.30311	4.62374	6.75465	6.89469	5.83182	6.60705	6.88893	6.55029	6.91836	7.42078	6.53055	6.36069	3.91175	5.48274	6.71456	6.29859
APPBP2	5.90074	5.71485	4.71622	5.14634	6.41907	5.61116	5.28479	6.40282	4.56833	5.45119	5.25729	4.96615	5.39302	4.32359	5.28597	5.51546	5.83707	4.97671	5.14953	7.03969	5.35484	5.20137	4.99114	5.18757	6.25944	6.09931	6.23002	6.3115	6.08111	5.92067	5.98692	6.45078	6.06671	4.68728	5.26855	6.31489	5.86069	5.80927	6.17794	6.03348	5.63968	5.77266	5.97823	5.64133	5.15004	4.91707	5.14249	5.9097	6.15643
APPL1	5.58073	5.36834	5.00169	5.18296	6.11781	5.67084	5.20496	6.42521	6.01698	5.94624	2.83738	5.8632	4.74392	5.54681	5.70339	5.421	5.42698	5.55638	5.2208	6.27275	5.09542	5.59269	5.4064	6.18622	4.94008	4.7101	4.04753	4.27319	4.72232	5.30643	5.54024	4.10217	5.77151	6.13911	6.25642	5.46439	5.69992	5.41281	5.73494	5.48164	5.39262	4.74327	5.7724	5.30729	5.34579	4.13643	5.59568	5.80427	5.08264
APRT	8.92578	8.55112	9.11494	8.86085	5.76547	8.88035	9.1425	7.79362	8.32535	8.57031	9.0782	9.36825	8.27893	8.94172	8.62706	8.40937	8.87083	9.21559	8.74815	9.42145	8.72019	8.30339	8.81536	9.476	6.91865	5.72759	5.13291	5.6053	5.58277	7.46383	6.11509	5.5945	6.268	0	6.65753	6.38931	6.4883	5.1608	5.69937	6.70671	6.84482	6.41756	7.16936	6.60269	6.2678	4.32407	6.16618	7.25955	5.92753
AQP10	2.57488	0	0	2.20581	6.40956	0	0	3.74534	0	0	0	0	0	0	2.14049	0	0	0	2.12916	0	0	0	0	0	0	0	2.79887	0	2.35097	3.4414	0	0	0	0	3.81809	0	0	3.33886	0	1.7628	2.62558	0	0	1.40321	0	0	3.04717	3.99719	4.80271
AQP11	4.88059	5.07205	3.8089	3.89005	5.77019	4.96953	4.54495	5.19443	0	5.57096	6.1933	4.98626	5.38444	5.83165	5.32675	5.59215	4.28553	4.16185	5.42512	0	5.63542	5.37361	4.4686	5.06316	5.66714	3.81151	5.85806	5.55864	5.46467	7.1551	4.43048	4.93888	4.88848	5.8892	6.08443	5.05174	4.48401	6.14523	5.29825	5.74584	5.79222	3.3337	5.965	6.10141	5.33877	3.93734	5.33579	5.45804	5.88067
AQP12A	0	0	0	0	4.27965	0	0	0	0	0	0	0	0	0	0	0	0	0	0	0	0	0	0	0	0	2.80296	0	0	0	0	0	0	0	0	0	0	0	0	0	0	0	0	0	0	0	0	0	0	5.18611
AQP12B	0	0	0	0	0	0	0	0	0	0	0	0	2.38545	0	0	0	0	0	0	0	0	0	0	0	1.70417	0	0	0	0	0	0	0	0	0	0	0	0	3.77128	0	0	0	0	0	0	0	0	0	0	2.50292
AQP2	1.86385	0	0	0	0	0	0	4.3801	0	0	0	0	2.90368	0	0	0	0	1.22876	1.48371	0	0	0	0	0	0	1.77369	0	0	0	0	2.74895	0	0	0	0	0	0	3.42075	0	0	1.5036	0	0	0	0	0	0	0	5.20232
AQP3	6.49614	7.10728	5.04224	6.68404	5.08241	7.14617	5.93252	6.10865	6.78646	6.26982	5.90838	6.22652	5.97637	6.90738	6.34089	6.14122	7.01894	6.24928	6.58643	7.20607	6.03936	5.72864	5.46754	6.33303	3.48422	2.18809	3.90629	0	2.07407	0	4.7137	3.42123	0	0	3.49289	4.68248	4.76769	3.02458	3.51858	4.15889	2.67748	2.57399	2.86538	2.89492	2.54714	0	2.26056	1.9743	4.07027
AQP4	1.53387	0	0	1.25184	3.5492	0	1.82839	4.88116	0	0	0	0.783812	0	0	0	0	0	0	0	0	0	0	0	0	1.80265	2.16174	2.74321	1.01743	0	2.25427	0	1.75354	0	0	0	0	3.67221	2.16543	4.42194	0.937423	0.730341	0	0.821862	1.52938	0	0	0	1.94914	4.43138
AQP5	4.25447	3.50737	5.09112	4.21521	0	4.34176	0	4.00815	0	1.83666	3.64013	4.43674	3.07097	0	4.44135	0	4.61573	4.27888	4.42736	0	4.04248	3.58737	4.8007	3.49901	9.42956	9.78054	10.0184	10.2634	9.88963	9.23038	8.95887	9.27508	8.99518	9.42227	10.1652	9.43787	8.89643	9.66237	9.30989	9.35077	9.27452	9.67379	9.48946	9.52947	9.45814	9.76057	9.11541	8.8185	8.89313
AQP6	1.68512	3.10828	2.82373	2.89894	2.85936	1.74912	1.99357	0	5.2656	3.09787	5.28286	2.78757	2.68746	0	3.87882	3.29678	4.0743	3.86131	4.46678	0	4.17517	3.98643	3.44303	4.31746	1.96672	0	1.22122	2.53331	0	2.435	0	3.21985	0	0	1.5617	2.25001	2.85632	4.41771	0	2.40012	2.27844	0	2.19825	2.22505	0.942538	2.32588	3.42502	2.94283	4.81028
AQP7	0	2.50461	0	0	0	0	0	3.86829	0	0	0	0	0	0	0	0	0	0	0	0	0	0	0	0	6.60469	6.78893	6.88962	6.99185	6.88136	5.78286	6.38315	5.38547	7.21503	0	7.47702	7.51569	6.98349	7.49906	6.69394	7.3313	6.73891	7.19666	6.57958	6.81745	7.43348	6.85625	6.55332	5.86857	5.49969
AQP8	0	0	0	2.77149	6.83188	0	0	6.34115	0	0	0	2.82564	0	0	2.70016	0	0	0	0	0	0	0	0	0	3.52344	3.05819	0	0	3.83103	0	4.1966	4.3932	0	4.67594	0	3.86395	0	0	0	0	2.71385	0	0	3.83447	2.11355	2.54327	3.66897	0	5.06838
AQP9	2.17405	0	0	0	4.94301	2.24615	1.75022	4.77502	0	0	0	0	0	0	0	0	1.71541	0	0	0	0	0	0	0	0	4.74177	0	1.53516	3.28068	0	0	0	0	6.44813	0	1.99211	2.30987	4.74634	3.38787	0	0	1.69696	3.02028	2.16872	3.48949	1.64211	2.62009	2.65598	3.39683
AQR	7.07299	7.06555	7.51385	6.86018	7.92983	7.11358	6.84778	7.69718	7.47465	7.56516	7.61122	7.22548	7.64955	7.57123	7.13782	7.74126	7.09799	7.10476	7.35	7.32351	7.35407	7.33747	7.46849	7.24774	5.23324	4.84252	4.70818	4.4411	4.98929	5.24748	5.36827	5.8507	5.64632	5.33131	3.83891	5.89773	5.70237	6.16035	6.25112	5.0434	5.45371	5.38527	5.61483	5.3609	5.41223	5.08665	5.55399	5.92227	5.77111
AR	3.61776	3.04867	3.50002	3.40421	4.08076	2.80922	3.63025	4.30863	4.07811	4.77906	4.09479	3.7571	4.10054	5.18868	3.98731	4.07981	3.91179	4.33139	4.19122	4.78811	4.06014	3.93672	4.58707	4.09281	3.73725	3.26478	3.40588	2.71923	2.85173	4.15569	4.41745	4.39144	5.2424	5.03323	4.13396	4.08173	5.07996	4.6549	5.28493	5.52068	4.77932	5.40541	5.79227	5.06265	4.67984	3.55834	4.92486	5.81553	4.72788
ARAP1	2.59085	0	2.15279	2.47951	3.92495	2.32667	2.13139	0	3.92232	3.25908	3.4002	2.64625	4.03786	0	3.13309	2.85907	3.63614	3.11645	4.24441	4.23257	3.41615	2.66847	3.9066	4.49013	3.33197	2.98317	2.96227	1.89337	3.21926	1.80687	1.89644	3.58519	4.78286	3.65236	3.3006	4.29545	3.98751	5.4121	2.95807	3.64634	3.14743	5.01204	3.34436	4.24177	4.30856	3.10181	3.91768	3.25287	5.60651
ARAP2	4.46148	3.48867	1.81113	3.27246	5.48857	3.28856	3.66586	5.39915	5.85045	1.89939	3.2775	1.03165	2.1272	0	1.81347	0	3.39395	1.26081	0	0	1.74314	1.92058	2.83055	0	4.33679	3.84883	3.88138	3.50794	4.25962	4.39295	3.15844	4.64539	5.30827	4.71566	3.79592	4.42917	5.32747	5.68502	5.72118	4.25539	4.65309	5.72638	5.30425	4.45493	4.57459	3.7167	4.3045	5.30919	5.5517
ARAP3	2.22471	2.52123	2.5948	2.94372	2.62943	3.14275	2.57174	2.48502	0	2.5115	0	2.7214	2.95752	0	3.29894	0	2.19633	2.24499	3.08781	0	1.74771	2.94786	3.73143	3.38147	1.77051	0	1.07309	0	0	0	3.16423	0	0	0	0	1.35471	3.50466	2.95545	0	0.91598	0.712536	0	1.31497	0.686574	1.33843	0	2.45598	3.22022	5.59574
ARC	0	0	0	0	0	0	0	0	0	0	0	2.08819	0	0	0	0	0	0	1.55484	0	0	0	0	0	1.5206	1.85184	0	0	1.74655	0	0	2.18992	0	0	0	0	0	3.52015	0	2.70009	0	0	0	0	0	0	1.25756	0	4.04038
AREG	0	0	0	0	0	0	0	0	0	0	0	0	0	0	0	0	0	0	0	0	0	0	0	0	0	0	0	0	0	0	0	0	0	6.01205	0	2.77529	0	0	4.29167	0	2.53475	0	1.9232	0	0	3.754	2.12711	0	0
AREL1	6.38227	6.58452	3.78673	6.26543	7.31368	5.75587	6.29354	6.97221	6.89887	6.75224	6.10921	6.2847	6.44182	4.73778	6.6033	6.42935	6.33751	6.02488	6.12504	4.5257	6.37232	5.98947	6.13567	7.12134	4.35008	4.88278	5.22665	4.71194	4.43179	5.4695	5.48612	5.09072	4.86541	5.10567	4.12432	3.89167	5.3372	5.99804	4.92301	5.40218	4.66267	4.69004	5.34606	4.50254	4.8491	3.61681	4.78586	5.6856	5.85719
ARF3	7.61755	8.38036	8.37251	8.49961	7.497	8.44995	8.49308	7.47	7.33165	8.02111	7.57857	8.64291	7.99371	8.38081	8.53614	8.42074	8.6271	8.52194	8.56338	9.07022	8.30368	8.12538	8.70982	8.92622	5.99175	5.48302	6.16978	5.84478	5.93411	6.44081	6.22638	6.43097	7.03602	2.99599	6.57098	6.72756	6.20871	6.72043	6.71553	7.03909	6.61696	7.11645	6.91422	6.56165	6.60618	5.14147	6.31822	6.93955	5.24762
ARF4	8.3639	7.91938	8.44911	7.94685	7.0984	8.20484	7.92283	6.63889	7.63287	7.98415	7.92228	7.30121	7.68199	8.18139	8.14995	7.96358	7.49482	7.84922	7.33942	7.54811	7.45344	7.92965	7.25052	8.11889	7.57533	7.89357	7.92544	7.9069	7.15266	7.65369	8.67666	7.81799	7.63798	7.56454	7.59922	7.34431	6.95845	6.92838	7.03154	7.39243	7.61383	8.30767	8.19786	7.6016	7.25018	7.5804	7.56413	7.43358	7.10502
ARFGAP1	5.85138	6.36348	7.00425	7.07747	6.10791	7.16921	7.09139	6.92478	8.47056	6.91345	7.90528	7.36883	7.87866	7.9088	7.37933	6.25443	7.33947	7.65391	7.73332	6.73558	7.94237	6.71021	7.58927	6.95928	5.52798	5.39116	5.21566	5.59631	5.44848	6.64649	3.6065	5.71775	7.02985	4.46736	6.07991	5.90763	5.73624	6.07457	5.06329	6.55391	5.64422	5.48844	6.05416	5.7712	5.94964	5.75342	6.29025	6.34787	5.26017
ARFGEF1	8.95471	8.94771	9.28434	8.8573	9.02715	8.92068	8.84465	9.09839	9.17767	9.52167	9.65633	9.48387	9.45784	9.49587	9.2306	9.44382	9.28383	9.13319	9.26472	9.30421	9.15187	9.28685	9.27548	9.33846	5.86095	4.97181	5.08718	5.18053	5.17537	5.3275	5.29188	5.82619	6.36215	6.21293	6.26211	5.97537	6.28619	6.50045	6.35697	6.31316	5.86454	5.9656	6.58217	6.02066	6.08344	5.31409	5.33879	6.68151	6.00567
ARG1	4.1977	3.99314	5.03295	2.38257	5.07311	2.84077	2.29044	0	0	1.79374	0	1.67886	0	0	3.16235	3.64619	4.0036	2.78398	3.67904	0	0	2.17753	0	0	0	0	0	2.04441	3.4017	0	0	0	0	0	0	0	0	4.47708	4.05196	1.92291	0	0	1.74077	2.75614	0	0	2.73336	0	5.58743
ARG2	4.86785	3.18356	4.74379	3.49507	5.75725	4.00249	4.32029	5.90258	0	4.52695	3.31323	2.19488	5.37157	5.81869	4.74695	4.6091	4.27303	3.69613	2.88705	0	4.25546	1.94996	3.52029	3.1754	0	2.40796	3.62022	3.10748	0	0	3.48387	0	0	0	2.36193	2.31744	5.03453	5.15266	3.77259	2.46928	2.91376	1.99991	0	2.50527	0	2.73896	0	3.01693	5.03934
ARGFX	4.57965	0	0	0	6.61548	0	3.1226	7.17369	0	0	0	0	0	0	0	0	0	0	0	0	0	0	0	0	0	0	0	0	3.38914	0	0	3.93865	0	0	3.47153	0	0	5.43076	4.99435	2.70715	0	0	0	0	0	0	2.72157	0	4.04822
ARGLU1	8.72181	8.7008	8.89352	8.63446	7.62886	8.54162	8.84838	8.20093	8.93202	8.78945	9.35235	8.50855	8.58742	8.50368	8.55075	9.40113	8.82778	8.27857	8.85282	7.81363	8.66402	8.82909	8.77894	8.56113	8.3528	7.94496	8.31201	8.50283	7.34456	8.93462	7.81204	8.46562	9.16309	8.98432	8.93677	8.70055	9.39921	8.34062	8.79622	9.16654	8.90419	8.24637	9.38019	8.85993	8.71023	8.18344	8.4783	9.81376	7.73438
ARHGAP1	6.60401	7.54946	7.56207	7.38335	6.31154	7.18044	7.41324	6.97875	8.24629	7.19304	6.73679	7.35599	7.68387	8.17641	7.33449	7.19651	7.67544	7.88631	7.81572	8.30292	7.71527	7.05515	7.4454	7.62373	4.51573	3.68679	3.72665	3.17049	4.02823	5.37552	4.86265	4.95956	6.58437	2.74122	4.92412	3.58345	5.84119	5.70243	4.69763	5.64841	5.62281	6.14408	6.58834	5.439	5.33229	5.15612	5.47284	5.55808	5.07286
ARHGAP10	3.98071	3.45868	2.76486	2.83956	5.99183	3.61563	4.1168	4.91088	2.79783	2.57446	4.96059	3.35739	3.13464	4.94973	3.28021	3.65216	3.49835	3.34196	3.72479	6.14658	4.32068	3.41328	4.3929	3.32598	2.36737	2.95905	3.63517	3.1684	2.99825	3.7663	4.0898	4.70656	4.3306	5.63404	4.54433	2.56685	3.93381	4.91343	5.24821	4.61209	3.86661	3.71536	4.48466	2.93694	4.03405	3.11331	4.29089	4.68446	4.744
ARHGAP11A	6.81223	6.78781	5.88789	7.09044	6.33772	6.96998	6.94891	6.68345	7.23346	6.59666	7.28256	6.61354	7.17281	4.70191	6.20818	6.08559	6.79887	6.17174	6.65638	6.53687	6.7805	6.51546	6.20729	7.41146	4.72958	4.83512	4.25251	4.02546	3.49026	5.31056	4.0294	4.89515	0	3.56799	4.93514	5.26568	5.518	4.91937	5.45559	3.25318	4.28089	4.55877	4.66352	3.67019	3.9738	4.54956	3.88922	3.54532	5.38472
ARHGAP11B	4.7541	4.89425	4.4177	5.7115	6.7256	4.96963	5.54846	6.73212	5.99492	5.09826	6.34033	5.02515	5.633	3.6642	5.26435	5.57992	5.97603	5.4744	5.00723	6.95109	5.86254	5.70787	5.91382	5.63377	4.29876	4.07694	4.11758	3.84525	4.42443	4.1883	3.17743	4.99842	5.2605	4.32207	3.57306	4.73886	5.37279	5.39093	5.57558	3.82188	5.07445	4.07003	2.90969	4.08829	4.24945	3.99491	4.68829	4.81167	5.308
ARHGAP12	7.34367	7.39489	7.233	7.21342	7.46561	7.94022	7.31629	7.37959	7.21921	7.23213	8.04259	7.38889	7.45412	7.59786	7.13008	7.23035	7.27861	6.97427	7.42427	7.8496	7.39471	7.73555	7.87688	6.07673	4.23828	1.47636	3.90929	3.38661	3.79406	4.59778	4.46468	4.66308	4.92313	2.80187	3.69982	3.20858	3.70639	4.70248	6.11152	4.16192	3.98876	3.74565	4.91376	3.23082	4.16947	1.74366	3.51735	3.67169	5.02978
ARHGAP15	5.17888	2.25925	0	2.89093	6.70896	4.30535	3.89025	6.28815	0	0	0	0.640394	2.20309	4.84306	1.00657	3.48961	1.94957	0	2.32068	0	1.52809	0	3.97441	0	3.53572	4.99715	4.91191	5.42735	4.43565	5.57635	4.54043	4.92516	2.44043	4.25026	5.31436	4.34243	3.3357	5.63176	6.25088	3.98904	3.67082	3.2374	4.82484	4.35587	2.94812	3.01612	2.75176	3.30186	6.18369
ARHGAP17	2.75364	3.15472	2.05396	2.77832	5.96902	4.08048	4.17065	5.72142	5.72264	3.22209	5.55123	3.81977	4.9367	5.28341	4.84029	2.47946	5.67363	5.10145	5.35323	5.63909	5.45179	3.83792	4.98746	5.18388	3.09441	1.03764	1.61874	2.03698	2.74464	3.34219	3.08253	3.80084	6.13589	5.65528	4.40887	4.134	4.94364	5.20615	4.8513	4.78767	3.69845	4.6966	4.62807	3.87976	4.26035	3.75346	5.35203	4.32739	4.41035
ARHGAP18	6.55565	5.35854	5.77519	5.7694	6.97148	6.30947	5.99171	7.0195	4.83852	6.74913	5.94402	6.51483	6.36117	5.56154	6.23066	6.21298	5.785	6.17111	5.764	5.56291	6.25656	6.21184	6.63296	5.99553	4.82427	4.68317	4.33148	4.70847	3.92435	4.35675	5.03803	5.35185	6.36251	6.73214	5.31612	4.63682	5.35815	6.35882	6.43981	5.9097	5.16635	5.534	6.5582	5.63666	5.48606	5.30201	5.50034	5.91057	6.1454
ARHGAP19	6.18858	5.55498	5.54082	5.73943	5.98883	6.24235	5.3031	5.0583	5.41243	5.12248	5.17338	5.38299	4.92821	5.73395	5.0315	4.92573	5.71607	5.4656	4.63535	0	4.62517	5.07008	5.32379	4.31608	6.24921	6.10052	5.73052	5.4872	5.11144	6.14399	6.40883	5.62838	4.53979	6.22201	4.46764	5.50994	5.54616	5.38214	5.51543	5.26299	5.63624	5.62263	5.8523	5.41316	5.11974	4.7343	5.31265	6.4014	5.3591
ARHGAP20	2.5323	2.35499	0	0	5.65951	1.43294	0	2.31973	2.45821	0	0	1.49654	0	0	0	2.52751	1.62009	0.857465	1.66499	0	0	2.55069	1.47367	0	4.14985	4.60809	4.46506	3.96823	4.07325	5.03249	2.98457	3.45659	5.61827	4.3642	3.6137	4.45675	3.44425	5.17782	5.45899	4.03558	4.4999	4.27236	5.02904	3.5339	4.97854	4.03648	4.93575	5.16634	5.5375
ARHGAP21	6.25046	6.13299	5.8845	6.42342	6.29824	6.17105	6.00859	6.46617	6.05778	6.56829	6.66741	6.45315	6.73146	6.33795	6.48812	6.37869	6.28643	6.31545	6.41393	5.16941	6.72245	6.31583	6.8649	6.12395	3.67904	3.54449	3.84338	3.07614	3.28601	4.71487	4.83426	3.69116	5.17471	0	4.70995	4.10002	5.153	5.45328	4.57387	4.64444	4.22182	4.16074	5.08742	4.00862	4.3171	2.75508	4.2549	5.00671	4.8932
ARHGAP22	4.70769	4.30268	5.40519	4.59683	5.44563	3.93409	4.33397	5.5586	4.31382	4.98789	5.03865	4.98259	4.12592	3.68463	4.28031	4.50416	4.64175	4.03123	4.76696	3.15594	4.3474	4.78353	4.94813	3.93736	4.12897	3.88938	3.00853	4.03476	4.24927	4.14276	3.04676	5.2755	5.1852	3.49714	1.9826	4.61095	4.8265	4.99142	4.55931	3.80123	4.703	5.18145	2.68437	2.93919	3.83238	5.30171	3.73073	4.01562	5.03674
ARHGAP23	3.35294	4.40097	4.35445	4.66022	4.08898	4.46985	4.42745	3.30361	4.75373	4.09006	5.32596	3.98606	5.26452	3.46425	5.03068	3.98457	5.15269	4.65421	5.30763	5.36409	4.82299	4.41308	4.67196	4.91118	4.60113	3.80693	3.87126	4.43887	3.79741	4.64257	4.76173	4.29499	4.84844	5.47743	4.51493	4.10683	5.0771	4.36164	4.98068	4.7372	4.85072	5.14542	5.32377	4.70976	5.05121	4.21362	4.67752	5.22456	3.75557
ARHGAP24	3.80048	1.79587	0	2.86465	5.63511	3.34907	1.55297	6.11572	5.63235	1.78749	0	1.67283	3.7391	0	0.991375	4.06559	2.24402	1.97301	1.56372	0	3.06677	2.42707	3.17096	2.56394	2.25495	4.07075	4.65418	3.4718	4.55993	2.74791	4.29944	4.49677	3.27371	4.7804	2.87386	2.69653	4.10375	5.03177	5.56914	3.59691	3.16892	2.70118	2.49974	3.69138	3.03125	2.63377	3.33993	3.27456	4.71962
ARHGAP25	4.12951	2.66067	2.73564	1.32384	5.16801	2.43223	2.3687	5.21508	0	2.43295	3.14531	1.36215	3.10427	0	3.62607	2.35308	2.32868	2.64386	2.38184	0	3.16095	2.59158	3.34971	0	2.68173	2.73803	1.16324	1.69124	3.87302	0	0	1.84039	3.74925	0	0	1.8573	3.36427	4.31959	5.10256	1.99549	0.780033	2.64768	1.80992	2.35223	2.14837	0	2.33073	2.0405	4.71097
ARHGAP26	3.48766	0.79277	2.50406	2.41778	4.77867	1.49313	2.75061	4.94662	0	0	2.5506	2.19082	3.37993	4.52963	2.50676	1.82541	2.82562	2.41519	3.09315	0	1.67174	2.95312	2.522	1.29603	3.73288	4.7415	4.96289	4.37736	4.75815	5.19256	5.01688	4.73163	6.23833	4.7629	5.67971	5.44588	5.33401	5.6305	6.57114	5.66491	4.87859	5.60951	5.77588	5.311	5.41967	4.43064	5.48125	5.90982	5.45105
ARHGAP27	5.4076	5.03999	4.24473	5.26149	5.35902	5.25552	5.14972	5.29362	5.55801	5.37436	5.00545	5.39607	5.62115	6.2891	5.42617	4.36136	5.88627	5.23427	5.62215	6.19226	5.79717	5.52955	5.36133	3.81269	4.57958	2.80687	3.88403	3.67666	4.31819	4.01688	4.13345	3.3996	4.58708	0	4.03341	4.5356	4.53125	4.3963	4.92582	4.07007	4.14444	3.11402	4.22256	3.88267	3.82386	3.60839	4.08608	4.68352	3.68251
ARHGAP28	5.2195	4.58385	4.61851	5.07391	6.03714	5.02355	4.14532	5.60786	2.67323	5.26484	3.77663	5.08987	4.74299	5.65896	5.02197	5.48272	4.9144	5.00376	5.06485	2.4612	5.19066	5.58772	5.44391	4.57506	6.12714	6.4233	6.25007	5.7439	6.37663	6.03423	6.02502	4.89012	5.46538	5.17659	5.53586	6.13266	5.89718	6.35256	6.8348	5.61191	6.01551	6.22287	5.84342	5.7681	5.99387	6.09616	5.83114	5.41852	6.4552
ARHGAP29	5.41706	4.93524	5.49802	4.89763	5.87978	4.69863	4.91007	6.31818	6.48732	5.50285	6.11335	5.28178	5.5773	5.40771	5.13859	5.68112	5.28816	5.29936	5.22386	4.84099	5.27011	5.37814	5.13995	4.95576	4.11583	4.25656	4.46696	4.58151	4.43228	4.60288	4.32497	4.8318	4.38387	5.65716	5.40175	5.28012	5.3432	6.09403	6.6099	4.95598	5.20495	4.85969	5.22747	4.79255	5.27684	4.22352	5.39651	5.77066	5.4499
ARHGAP30	3.31853	2.28117	2.83955	3.19804	6.14384	2.53199	2.46747	5.33346	5.02788	2.27181	2.39745	3.49214	3.21217	3.5347	2.84237	1.69382	3.4871	4.26876	3.11051	0	4.40363	0	4.95453	3.64487	3.4997	0	3.98494	3.84185	3.07481	3.31156	0	3.91068	5.78567	5.14819	5.86629	3.10604	5.18595	4.9015	4.65493	5.5724	4.8623	4.29429	5.47973	4.29368	4.29828	3.86303	5.3771	5.69523	6.21097
ARHGAP31	1.77486	2.36927	0	2.17956	4.82573	1.19581	0	4.01405	0	1.61657	0	0.547	1.9907	0	2.3683	2.81369	1.36439	1.51058	0	0	1.35309	2.2294	1.88708	3.21425	1.75906	0	1.67047	1.20712	0	1.76938	1.85804	1.33071	0	0	2.39716	0	2.5301	3.84421	3.43183	1.97199	1.17828	0	1.97916	2.07521	1.00559	0.79182	1.98469	2.21912	3.6441
ARHGAP32	3.74308	3.878	5.70038	4.25236	4.69998	3.92113	3.99001	5.6362	4.20633	4.67466	3.67625	4.87291	2.91087	4.91799	4.59233	4.21947	5.10315	4.28312	4.42489	4.91934	3.75453	4.14699	4.37315	5.38707	4.292	3.80499	4.21333	3.79822	3.74909	4.86633	4.03098	4.13831	5.96374	5.28737	3.83335	4.66587	4.82903	5.32408	5.00032	4.8249	4.64379	5.00304	5.17487	4.82297	5.06196	3.73238	3.7588	4.72149	5.11363
ARHGAP33	4.96564	5.25431	4.93746	5.96358	4.97754	5.32719	5.52585	4.50028	7.47238	5.79123	6.51431	5.58146	6.74315	6.17716	6.7543	5.77599	6.59268	6.45741	6.54904	6.68712	6.97503	5.9126	6.28609	6.65419	6.40381	5.34343	6.17803	5.64478	5.51355	7.02166	6.7009	6.87333	7.61875	6.55301	6.79957	6.3176	7.34779	6.95613	6.02349	7.46975	7.09753	4.9049	6.98862	6.65289	6.50612	6.33235	6.90995	7.45515	5.58205
ARHGAP36	2.19583	2.02884	0	0	4.4079	0	0	4.2426	0	3.72496	0	1.89803	4.21666	0	0	0	0	0	0	6.1015	2.48481	0	4.08436	0	3.0095	0	2.4072	1.55351	0	0	0	2.45452	0	0	0	0	2.33221	2.92341	0	0	0	0	1.29305	0	2.45171	0	0	1.88876	5.48337
ARHGAP39	3.33194	4.60908	2.85237	4.26125	2.88811	5.01866	4.15259	3.62657	5.51518	4.20247	5.72126	4.8391	5.32126	4.79428	4.18182	3.61959	4.78317	4.84292	5.24934	4.48663	4.912	3.7478	4.22387	5.78829	5.25582	5.41143	5.43424	5.53395	5.03945	5.78467	5.49939	6.22425	5.13767	6.98128	6.02065	5.8018	6.20586	5.67346	4.97978	6.72901	5.70704	6.07835	6.57864	5.59662	5.84814	4.51767	6.46757	5.92829	5.35736
ARHGAP4	1.01314	3.41077	2.71995	3.4124	0	2.90919	2.8415	1.82738	5.8679	3.06777	3.12894	3.19237	4.10905	3.70181	3.33657	0	3.61526	4.219	3.41994	0	4.27057	1.16408	4.25964	3.89976	0.738482	2.72234	0.688776	1.07072	0.881577	3.47618	1.6814	3.64005	4.67683	0	0	1.19846	2.32655	3.61303	2.69797	2.15091	2.29109	0.722421	3.27205	2.9554	2.38873	2.0266	0.996265	3.35372	3.41571
ARHGAP40	3.02037	0	0	0	0	0	2.53291	3.3079	0	0	0	1.23519	0	0	0	0	0	2.20819	0	0	0	0	2.31132	0	4.29852	3.81137	4.48375	2.27618	2.78343	3.01358	4.59281	3.84311	3.55228	0	5.01507	4.81451	4.5263	3.81578	3.40411	2.62087	3.86814	4.26017	3.80366	2.51601	4.22955	2.40478	4.44952	4.09655	4.34372
ARHGAP42	4.76473	4.27057	0	3.02784	3.35657	3.90248	3.29439	5.3911	2.48864	4.7078	3.74975	4.25311	3.91341	3.65345	3.85828	4.57409	3.99059	4.14244	3.60153	3.12594	3.97323	4.99602	4.26573	5.90087	4.18491	3.85784	3.78499	3.92116	3.86179	2.90904	2.1851	4.42471	2.56987	4.00711	3.94655	3.42117	4.53164	5.43076	4.99435	2.30749	3.06979	4.2294	2.65585	3.01044	3.39687	0	2.88661	2.23437	5.63957
ARHGAP44	4.67182	4.24073	3.46988	4.84109	5.40918	4.53519	4.73037	5.81171	0	4.41761	3.36689	4.26155	3.70368	5.03464	4.84714	5.27821	4.68248	4.0515	4.70052	0	4.42182	4.35034	4.82212	3.9683	2.07553	2.45647	1.68141	2.798	3.4763	0	3.16396	4.3866	3.97975	0	3.42072	3.37055	2.1536	4.24899	3.44628	3.54101	3.11479	3.00609	3.07694	2.82645	3.34633	2.44261	2.80347	3.06924	4.87006
ARHGAP6	2.96333	0	3.08116	0	4.58741	0	0.937454	3.48691	0	0	0	1.35225	2.11763	0	0	0	1.8688	0	0	0	0	0	1.33071	0	2.44971	0	0.861683	1.68005	1.08742	1.88952	0	2.13847	2.35126	0	0	0.65666	0.820608	2.58531	2.22186	2.64425	2.83712	3.13939	3.12266	2.20447	2.60698	0.864828	2.31774	2.02823	4.41251
ARHGAP8	3.46038	0	2.69868	1.9698	5.84599	1.64764	2.33365	3.46201	0	0	0	0	1.78986	0	1.90777	0	0	0	1.24014	0	1.83562	1.15023	2.449	2.14451	0	0	0	0	1.40909	0	0	0	0	0	0	0	2.13189	4.92813	0	1.55208	0	0	0.856424	0.734641	0	0	0.983793	0	5.06986
ARHGAP9	4.78652	3.39687	4.66273	4.74659	4.70252	5.36323	4.7202	6.0785	6.74418	4.01158	5.56617	4.67083	3.86886	0	4.66588	5.49675	5.51328	4.55855	3.86567	5.99582	4.88037	4.58251	5.65528	4.56892	6.14645	6.39724	6.76672	6.46652	5.94275	4.22013	6.52813	5.31569	5.93514	7.77377	6.11577	6.10118	5.31156	6.36673	6.05988	4.3406	4.84508	5.57552	5.8468	5.51903	5.88515	5.49723	5.92006	5.36284	6.36111
ARHGDIB	5.78303	3.36471	0	3.6803	4.0239	0	3.95917	5.78479	7.10996	2.48868	5.39696	5.16953	5.35172	0	5.38854	0	4.67833	4.83384	3.9744	8.00199	6.13753	4.93768	5.78708	0	0	0	0	0	2.45218	0	0	0	0	0	0	0	3.72072	3.45183	4.91369	0	1.52586	0	0	0	0	0	0	2.34497	5.23565
ARHGDIG	3.37631	3.71239	0	2.14385	4.78138	2.58519	2.87092	0	3.83028	2.80835	0	2.66878	5.15265	3.59336	3.41663	2.50418	3.7227	4.32958	4.54562	0	2.81213	0	2.63885	3.17328	0	0	3.24164	0	2.28733	3.36932	0	0	6.16553	0	0	4.07994	3.53285	0	0	0	0	4.64146	1.53615	2.04027	4.05471	0	3.34594	3.53905	3.77955
ARHGEF1	3.93202	3.81631	4.45118	4.39892	3.85064	4.41074	3.97439	4.7646	4.79704	4.07213	5.63914	3.95239	4.46067	5.0183	5.10201	4.31772	5.27469	4.62741	5.24375	5.89207	4.5218	4.48783	4.88795	3.8078	2.72631	1.45572	2.14681	1.01981	2.0519	2.73874	2.84476	2.19199	4.39796	3.2871	1.8128	3.04535	3.55028	3.52257	2.61485	2.97924	2.79714	2.69206	2.84027	2.25869	3.39173	1.44497	2.37307	3.46568	4.04287
ARHGEF10	6.00408	5.98868	7.00157	5.8334	6.54201	6.31404	6.26354	7.13647	7.00695	6.03752	7.01339	5.75269	6.36574	7.36606	6.07918	6.42547	6.20103	5.99348	6.2796	6.2404	6.04186	6.52527	6.31498	6.61774	5.38479	6.05797	6.21728	5.39123	5.93326	6.33273	6.11852	5.47507	6.54122	7.25743	6.04308	6.14228	6.85919	6.52379	5.77932	6.28096	6.02384	5.5864	6.48707	5.96542	5.76696	5.38179	6.02894	6.71583	5.50119
ARHGEF12	3.85134	2.84605	3.82426	2.72118	5.38007	2.93499	3.23184	4.77715	2.95623	3.66288	3.46448	3.11625	3.97535	3.97406	3.57117	3.64018	3.5367	3.2915	2.78191	2.46781	3.35587	3.99172	4.13525	3.64178	3.19975	2.54513	2.81851	2.12769	3.34033	4.52049	4.30158	4.105	3.81016	3.50011	3.17486	3.48136	4.01231	5.43794	5.16638	3.91915	3.66399	4.13224	3.68392	3.05684	3.34804	2.70139	3.34196	4.30957	5.14979
ARHGEF15	3.26174	3.59517	3.67667	4.41605	4.26274	0	4.07895	3.5549	3.71227	4.2724	0	4.18362	2.64965	0	4.78567	3.79029	4.25952	4.37007	4.51902	3.47828	2.70362	4.06214	3.03209	3.97146	3.00886	2.30359	2.8979	2.76616	3.7482	0	3.36622	3.17987	0	3.82714	0	1.49616	2.21112	4.37498	4.19897	1.02635	1.99526	2.69679	1.8518	1.27804	2.45112	0	3.52252	2.90388	4.20833
ARHGEF16	5.31519	5.88234	5.51868	6.54382	4.89937	6.3878	6.33516	4.42315	6.99623	6.9729	7.13841	6.6957	6.5127	6.0975	6.43763	6.84473	6.35783	6.5635	6.75567	4.90428	6.89489	6.48178	6.97952	7.02469	1.22708	2.24621	1.15547	2.1082	2.13088	3.19023	2.44049	3.78452	0	3.76003	0	3.39579	2.15472	3.61708	0	3.15208	2.39541	4.53392	3.21304	2.34092	2.60879	2.56903	3.16719	2.49198	4.84387
ARHGEF17	3.02646	3.20135	0	2.99016	3.85371	2.26583	3.17272	3.69245	3.46899	3.60654	3.86758	2.87769	2.43	3.2376	2.56433	2.52262	2.49755	3.64635	4.35475	0	2.48232	3.38357	4.19042	0	2.29573	0	2.19519	0.716988	1.57099	2.52102	1.84096	2.79961	0	0	4.06554	1.81763	1.88161	3.82223	2.89173	3.08347	1.61867	2.26363	3.12425	2.61777	2.44924	0.781885	2.76965	2.45834	4.23121
ARHGEF18	4.12133	4.94432	4.00039	5.4431	4.43217	5.45081	5.33096	3.87646	4.42948	4.85753	5.41291	5.4827	4.05898	4.49191	5.17352	4.62055	4.93662	5.14267	5.30218	5.9369	5.34962	3.59759	4.87938	5.00709	4.04904	4.00302	4.711	3.30215	3.70734	4.25768	3.15412	4.7052	5.08721	5.3286	3.9497	3.89791	4.62168	4.15048	3.43623	4.62975	4.17863	3.78626	4.16809	4.16436	5.1345	4.52429	4.79231	4.60799	4.37742
ARHGEF19	3.33679	2.63702	0	4.2243	3.25841	4.10193	2.83319	4.57211	5.13792	3.92974	2.75961	4.10212	3.99147	4.49044	3.75688	3.33156	3.15242	3.73948	4.6884	5.86617	3.66518	2.23201	3.47819	4.75151	1.58105	0	2.21629	0	1.81159	0	0	3.10328	0	0	0	0	3.49288	0	0	1.30153	3.23876	0	1.15634	0	1.81771	2.22178	2.79267	2.48042	3.20706
ARHGEF2	5.04749	4.88986	5.69409	5.2763	5.53242	5.1897	5.26135	5.65539	2.99151	5.09384	3.91437	4.52803	5.03605	5.73832	4.89898	4.08501	5.33255	5.0176	5.27721	4.60313	4.20303	5.93371	5.44654	5.11844	6.62893	6.5147	6.53781	5.79844	6.9947	6.55833	6.34369	6.82867	6.49691	6.79266	5.43902	7.04702	6.36301	6.65547	6.60597	6.20256	6.13017	6.72399	5.16864	6.22224	6.89536	5.71131	6.37408	6.20197	5.76969
ARHGEF25	2.131	0	0	0	0	2.20248	2.96798	4.72154	3.396	3.47168	5.52381	5.48392	4.44325	6.01791	4.59939	5.24918	5.08594	4.43606	5.40636	5.04136	4.50435	5.39887	4.00594	5.15664	0	0	0	0	1.92458	0	0	0	0	3.50863	2.79824	1.95072	3.39536	4.29633	0	1.39604	2.51112	0	0	1.69723	1.2669	1.60459	0	2.60938	5.04896
ARHGEF26	5.09279	4.79251	5.34937	5.03054	5.57811	6.11699	5.32238	6.29894	6.15019	5.52492	6.00025	5.56997	5.95462	6.47449	5.01424	5.71566	5.54736	5.2831	5.48164	4.92296	5.15179	6.00167	5.48648	5.18556	4.67028	4.68181	3.8763	2.45284	2.6178	5.08527	4.55089	5.40762	5.01041	0	4.12233	4.77233	5.83264	5.54499	6.88481	5.7806	3.80282	4.63146	4.4569	3.94708	4.37943	4.1087	4.92259	3.75499	5.11727
ARHGEF28	2.91631	1.8089	0	1.64211	5.08232	2.99643	2.67511	5.4227	1.60924	0.949551	2.36528	2.01699	1.47882	0	1.58561	1.66644	1.94058	2.7128	1.98973	0	2.24382	2.18493	3.0527	3.27912	1.95082	1.58529	2.91823	3.38363	3.41029	2.41758	3.1517	3.57603	0	0	3.57271	1.51135	3.26448	5.26564	4.92685	1.26613	1.00859	1.25904	0.372614	1.87007	1.32992	1.21301	2.74142	2.43129	5.37439
ARHGEF3	4.54871	4.86625	0	2.86389	6.11136	4.52622	4.37274	6.12975	4.35257	4.33021	4.36943	3.03866	4.72228	0	4.23071	4.54316	3.73608	4.40438	4.12282	0	4.0432	4.6526	4.19247	3.29842	3.32914	4.42847	5.04896	4.15077	4.28792	5.27472	5.39556	2.90094	4.44615	0	3.33771	4.37328	4.41892	5.77817	5.93976	4.44622	4.53413	4.88753	4.50057	3.82275	4.62432	3.5118	3.359	4.60961	4.97266
ARHGEF33	5.54039	5.26273	4.87778	4.81523	6.64924	5.09143	5.27099	6.29868	0	4.47203	5.81056	4.71248	4.57759	4.36001	4.949	4.68595	4.10009	4.39362	5.12154	4.36134	3.83654	4.22168	4.44354	4.68762	4.11312	5.13534	5.16306	5.2865	4.31007	4.89843	4.80337	4.88216	3.75387	5.29077	5.08005	4.27996	4.91438	5.54473	5.1074	4.80635	4.67062	4.6312	4.84117	4.28847	4.69918	4.30371	5.30097	4.51555	5.97246
ARHGEF35	2.49482	4.08348	3.77852	2.95566	3.81695	3.44408	4.69835	5.16259	3.81433	2.30913	3.29566	2.65432	4.88112	0	3.78156	3.35557	2.81329	0	2.87015	0	2.79741	1.93549	4.04434	0	0	0	2.71642	3.75776	0	0	0	0	0	0	0	0	3.51717	3.25195	0	1.69523	3.41572	3.30424	1.52492	0	1.5505	0	2.4672	0	4.70953
ARHGEF37	3.2537	2.70227	2.77763	2.03953	4.25424	2.96811	2.40857	4.79258	0	0	4.66456	0.858084	2.64211	0	1.30313	1.6443	2.71172	2.41844	3.04683	0	0	2.6328	3.02422	2.21689	4.03671	4.72415	4.2447	4.19385	3.29703	4.4745	4.59307	5.26269	3.79492	5.55122	5.27092	3.67385	4.64687	4.61777	4.58564	4.36305	3.76718	3.72918	4.3842	4.52056	4.47997	4.15021	5.10288	4.65338	5.65064
ARHGEF38	4.35704	2.89704	3.20618	2.91769	5.57221	3.60727	2.0098	5.74269	3.7738	2.27438	3.63328	1.43964	2.70575	0	2.62172	0	2.77591	0.818213	2.60944	0	3.40927	1.90336	2.94171	0	1.98285	1.90626	3.18735	0.856169	1.79943	3.69279	0	3.08823	0	0	1.21475	1.53943	3.10487	3.88627	4.65804	2.9097	2.21694	0	2.55039	1.99445	1.52189	1.89384	1.67686	3.32965	5.06832
ARHGEF39	4.209	4.00434	0	4.23639	4.37581	4.76044	3.38108	4.2107	6.22803	4.4526	2.1136	3.54303	4.62243	4.90168	3.56385	4.33388	4.08093	4.23337	4.14319	4.1314	4.24532	3.40509	2.7757	5.3175	5.00022	4.82048	5.19939	3.8313	5.3758	4.20168	5.75732	4.76908	6.66225	6.5289	3.55933	5.5076	4.37245	4.74077	4.31176	5.01112	4.82625	5.32485	5.29491	5.06613	4.84098	5.03081	4.98931	4.7765	4.88187
ARHGEF4	3.75456	3.14044	2.04175	3.33731	4.90082	3.41778	3.11196	4.17492	3.78742	3.54376	4.35397	2.81869	1.2601	4.48819	3.66869	4.69452	3.18979	3.1852	3.9719	5.45705	3.96198	2.9859	4.22673	2.28812	3.51605	1.62404	2.34941	2.56342	3.5031	2.95977	1.7919	3.01925	2.97365	5.82853	2.32295	3.3434	4.42509	3.96575	3.34846	3.44254	2.79172	3.73629	3.7952	3.48236	3.31924	2.35503	3.458	3.38295	5.18801
ARHGEF5	3.42847	4.01093	4.48798	4.28578	5.49594	5.01024	4.3728	4.66939	4.13057	3.92271	4.29112	4.75633	4.89646	5.69188	4.3076	5.00573	4.91686	4.16205	3.96567	5.81646	4.00401	4.23666	3.81344	5.10395	1.83362	0	1.7431	0	1.38728	3.66186	0	1.78408	3.67652	0	0	2.36175	2.10484	2.19914	0	0.958245	0	2.24494	2.52262	0.720722	3.05564	2.51547	0	1.98131	4.47264
ARHGEF6	2.63084	1.99221	0	1.81696	5.32598	2.70836	1.11445	4.96972	2.5557	0	0	1.57403	0	0	0	0	1.08786	2.1779	1.74704	0	0	0	0	0	0	1.3711	2.6327	1.52156	1.28227	0	0	2.90664	0	0	1.33644	0.794008	2.29329	4.08058	4.60468	3.09119	0.679786	0	0	1.10348	0.782713	0	1.42835	2.29869	3.67191
ARHGEF7	5.91042	5.83418	5.4923	5.22992	4.87331	5.37859	5.74478	5.60518	2.73355	5.70925	5.76536	5.69377	5.4623	5.96566	5.77516	4.39021	5.43845	5.43805	5.56672	4.31758	5.97202	5.28062	5.24272	5.75823	4.62583	4.34296	4.46496	4.39526	3.91631	4.63987	3.56871	5.31775	4.01102	4.03516	4.82675	5.03875	5.32092	5.3116	5.37599	4.47857	5.01647	5.25216	4.99345	4.67868	4.53028	3.41757	4.10096	4.85775	6.29521
ARHGEF9	3.69166	3.58337	3.00175	3.52972	5.01167	3.77672	3.82579	4.6115	4.4982	4.2602	4.35308	3.93203	4.58524	3.4653	4.21445	3.58799	4.09208	4.41757	4.24534	3.70769	4.12069	4.9095	4.17623	5.10766	0	0	0	1.25117	0.769272	3.24329	0	0	1.83553	3.81518	1.32213	0.444612	2.75638	3.14233	2.97906	1.15911	0.374105	3.19414	1.6178	1.82473	1.64422	1.0203	2.11354	2.07498	3.18388
ARID1A	7.62684	8.06869	7.98841	8.03644	7.61007	8.16938	8.14917	7.33075	9.28665	7.64561	8.48666	8.19238	8.33311	8.72919	8.33907	7.35592	8.59007	8.30234	8.6042	8.32323	8.43685	7.39876	8.13833	8.24583	5.92368	5.02414	5.47822	5.6858	5.34533	6.21628	6.24034	6.28343	6.65996	6.63151	6.57299	6.08084	6.38207	6.00647	6.27032	6.68727	6.67627	6.68628	7.15847	6.49663	6.53203	5.95089	6.58287	6.93692	5.97049
ARID1B	6.48154	6.31104	6.5035	6.30528	6.60395	6.11315	5.94017	5.9531	4.72746	5.81261	6.12552	5.35741	5.70771	6.02275	5.78283	5.72714	5.75282	5.76751	5.62352	6.85815	5.94795	5.76589	5.66153	6.4169	3.40469	3.48568	3.88721	3.27004	4.14494	4.02009	4.00734	4.71398	3.76495	3.99619	2.8338	3.38369	4.56896	4.66161	5.58128	4.46986	3.90969	4.00884	4.11621	3.35509	3.89679	3.47024	3.39449	3.6499	5.69978
ARID2	5.95214	5.42345	6.08444	5.99613	6.46481	6.12756	5.91363	6.63688	6.41813	5.71614	6.46506	5.74955	6.55785	6.02495	6.08767	6.54536	6.07485	5.81585	6.25287	4.99922	5.9899	6.23318	6.17004	6.02409	6.84294	6.78228	6.68545	6.19791	6.06379	6.37545	6.43158	6.4362	6.37488	7.17897	6.45428	6.39949	6.81252	6.26351	6.35437	6.12437	6.52193	5.86838	6.86258	6.67735	6.31763	5.819	5.91904	6.71384	6.36415
ARID3A	5.58337	5.92892	5.78197	6.3499	6.02568	6.32358	6.45335	6.1134	6.43239	5.88615	6.74934	6.48846	6.52555	6.60689	6.26703	5.90269	6.82328	6.75686	6.7437	6.31618	6.85423	5.6142	6.6027	6.84436	5.41789	5.2128	4.77565	5.17744	5.17307	5.21535	5.98581	5.41574	6.11969	6.40467	6.19076	5.86131	5.68204	6.02358	5.8615	5.87665	5.64284	6.32664	5.43691	5.44973	6.3177	6.33196	5.74208	5.35775	3.94334
ARID3B	6.24872	6.19813	6.51417	6.67766	7.33295	6.33952	6.1032	6.73298	5.21372	6.23217	6.56987	6.14323	5.71959	6.51857	6.61325	5.93445	6.31355	6.54273	6.31252	7.44207	6.41925	6.49531	6.33162	6.12585	6.04168	5.36658	5.77854	5.62822	5.38821	6.27539	6.25518	6.12314	4.52908	4.15899	5.42373	5.39643	5.65814	6.41187	5.33852	5.86868	5.62527	5.42813	5.93167	5.64913	5.4478	5.46279	5.77196	6.18653	5.663
ARID3C	0	0	0	0	0	0	0	4.40327	0	0	0	0	0	0	4.13858	0	0	0	0	0	0	0	0	0	0	0	0	0	2.93785	0	0	0	7.19767	0	3.01714	2.96866	0	4.93651	0	0	0	0	2.91139	0	3.46642	0	3.67836	2.82351	4.5145
ARID4A	7.50139	7.10765	7.33717	7.45117	7.76331	7.59287	7.29117	7.84725	7.22039	7.8635	7.9629	7.65167	7.81998	7.83123	7.32193	8.0938	7.59488	7.32863	7.76598	6.54228	7.70862	7.88349	7.87807	7.47671	5.26512	5.80857	5.87653	6.0246	5.39208	5.60864	6.306	6.89927	6.44424	5.81616	6.66594	6.61105	6.65579	6.76416	7.45139	6.49446	6.16991	6.47858	6.38724	5.92551	6.62159	6.18252	6.84163	7.41787	6.17614
ARID4B	6.66644	6.71659	7.17619	6.6399	7.4017	6.84249	6.66033	7.51881	7.12766	7.43513	7.64475	7.52244	7.29718	7.21629	7.3638	7.8517	7.2649	6.9392	7.17885	6.98905	7.46125	7.40802	7.45919	6.82379	6.90166	6.93468	6.57529	6.44224	6.70845	7.43041	7.09496	7.5385	8.51717	7.81248	7.09408	7.8417	7.47053	7.19304	7.58386	7.6873	7.63423	7.38136	7.43175	7.23659	7.26562	7.3299	7.46731	8.39072	6.53771
ARID5A	4.33101	4.68247	0	5.49628	0	4.98085	5.38405	6.33614	3.31967	4.22328	3.71449	6.18193	4.61396	4.95806	5.33815	5.4017	4.57272	5.5866	5.84322	4.00506	5.76013	4.35211	5.44707	6.54902	3.96782	4.42291	4.79794	4.54797	4.90725	6.26858	4.83997	5.20543	4.89978	5.64248	2.72613	3.98767	4.89413	3.66951	5.71556	4.84296	4.6657	5.90699	5.78713	4.83268	5.35017	3.64952	5.37452	5.6872	5.31929
ARID5B	6.89868	6.79647	6.27414	6.86597	7.37589	6.44377	7.00452	6.67306	6.16225	7.07897	6.6289	7.08889	6.51723	6.63697	7.27698	6.71398	7.10491	7.35097	7.11243	7.36952	6.97822	7.30293	7.48683	6.81813	4.19854	4.7287	4.39749	4.13321	4.51595	5.7445	4.65188	4.56328	4.45933	6.11694	4.92753	4.65491	5.27219	5.70589	5.74206	4.35667	4.27722	5.66545	5.64514	5.01802	5.29374	3.93443	4.32472	5.65474	5.59149
ARL10	2.31235	1.43623	0	2.20591	4.99125	1.63878	1.58604	3.74546	0	2.38699	1.52929	1.70724	0	0	1.89822	2.57016	0.717883	1.59416	2.95416	0	2.60699	3.24179	3.59105	2.60549	0.723321	0.932731	2.19399	0.619069	0	2.79046	1.65525	2.57616	0	0	0	1.97919	2.71973	4.7297	4.0906	1.95328	1.44569	1.18013	3.2379	1.86079	0	0.677027	0.569914	3.2069	3.98201
ARL11	4.63006	0	3.19386	1.66202	4.15183	0	0	4.94202	0	2.87489	0	2.4655	2.21646	0	2.83326	2.79008	0	1.32877	2.33434	0	3.10866	0	2.1076	0	2.29261	0	0	2.07381	1.78958	3.68004	0	0	0	0	0	1.17573	0	3.57586	3.17076	1.28326	1.61602	0	1.1394	0.989422	1.79566	0	0	0	3.17956
ARL13A	5.72312	6.01531	5.37957	6.03877	6.40305	6.17026	6.57991	5.82259	0	5.8542	5.84122	6.59738	6.20421	6.94566	6.53336	8.1728	6.4535	6.10498	6.98836	5.16863	6.84605	6.88611	6.06601	6.84427	3.96153	5.12618	5.8786	6.02253	5.4552	0	5.04862	5.56427	0	4.56913	6.04928	4.87008	4.70193	4.81913	5.35424	3.02644	5.10686	6.25938	3.9992	3.73123	4.03581	5.36576	4.71779	0	5.93714
ARL13B	5.86709	5.27043	6.0973	4.24163	6.66231	6.0236	5.49577	6.376	3.1209	4.79718	5.57794	5.57895	5.47932	4.74311	5.93323	5.07253	4.87857	5.36892	5.82728	7.50492	5.92161	5.67057	5.54411	7.95713	5.72797	5.35957	5.9481	6.46093	5.52974	6.6267	6.58116	5.79932	6.96149	0	6.49262	5.90827	6.3676	7.04019	6.07173	6.43829	6.01418	5.95481	6.18806	5.92633	5.98904	6.4664	6.26794	6.98608	6.08148
ARL14	0	0	0	0	5.66987	3.38109	0	0	0	0	0	0	0	0	0	0	0	0	0	0	0	0	0	0	0	0	0	0	3.96538	0	0	0	0	0	0	0	2.57985	0	4.63322	0	0	0	0	0	0	2.66358	0	0	3.69935
ARL14EPL	2.99493	0	0	0	0	0	0	5.16603	0	0	0	0	0	0	0	0	0	0	0	0	0	0	0	0	0	0	2.37561	0	3.64789	0	0	4.2053	0	0	3.73167	0	3.14667	5.30245	0	2.12621	1.77562	0	1.93489	0	1.96381	0	2.96555	0	4.31611
ARL15	5.92964	4.04189	4.68242	4.76633	5.91306	3.78451	4.25975	6.50847	3.24012	2.88634	5.54278	2.74549	4.74246	0	3.49897	3.99352	2.77543	2.47962	4.41972	0	0	1.49902	2.94121	0	5.10647	3.58365	3.94588	4.35316	3.44881	3.69227	2.90653	5.52385	4.25461	6.22215	4.07431	1.82432	4.89296	5.09069	6.72831	2.41721	5.38007	4.79632	5.76596	4.45182	4.38933	4.90505	4.84908	5.03012	6.21359
ARL16	6.84265	6.5714	7.0562	6.44464	5.65619	6.98785	5.4974	6.06005	5.24791	6.7469	6.24628	5.84904	5.77443	6.19512	4.00394	6.31198	5.78279	5.93401	5.92043	5.40383	5.11703	5.44824	5.89511	4.95055	6.44578	6.11221	6.41187	5.85172	5.88067	7.21902	7.16275	6.27897	6.5456	0	5.78064	5.6214	6.32001	5.36583	5.1851	6.38173	5.98583	3.90352	6.20277	6.41277	4.51405	5.81989	6.11688	6.13663	6.05118
ARL17A	0	2.18387	0	1.70119	0	0	1.25474	3.12665	1.9645	1.21293	1.56516	0.835278	2.26132	2.55086	0.772434	1.01849	1.22602	1.85646	1.26421	2.55202	1.21544	1.81153	1.7204	1.465	0	0	1.51435	0.638329	0.88909	2.34983	0	0	0	0	0	1.20773	2.33968	0	1.91677	1.80156	1.2823	0.728896	0.502941	0.751344	1.4405	0	1.32728	1.35314	1.2615
ARL17B	2.70709	0	3.10221	3.71041	5.32341	3.67673	2.23927	4.8422	0	2.18225	0	0	0	0	1.53662	1.9084	2.67649	0	3.37983	5.32837	2.18569	0	0	0	2.211	0	0	0	0	0	0	2.15693	0	0	1.78072	1.74164	1.35492	0	4.54573	1.2233	1.54724	2.1794	1.08391	1.50314	1.72288	2.58709	1.23306	1.62616	4.76881
ARL2	7.40978	7.59482	7.08397	7.8044	7.41271	7.59094	7.69006	6.78394	7.8551	7.51133	6.71049	8.37107	7.60879	7.50078	7.89003	6.54428	7.89805	8.38404	7.96386	8.39157	7.94253	6.87394	8.00115	7.75089	8.94071	8.66464	8.97258	8.86592	8.98367	8.61294	8.4742	8.41849	8.04567	8.31837	9.42626	8.91228	8.69962	8.49989	8.34131	8.80902	8.5919	8.77987	9.13425	9.32917	8.96626	9.00751	9.255	8.59946	7.06804
ARL2BP	7.7483	6.67597	7.88208	6.92924	6.25825	7.27584	6.94747	6.34617	0	6.11838	6.17476	6.25487	7.47897	7.4735	6.41974	6.02119	6.71912	6.58974	6.73613	0	6.12273	5.89918	6.4003	6.21277	8.50279	8.6013	8.77564	8.61213	7.98464	8.73721	8.86085	8.0339	8.10549	6.37787	7.70323	7.92882	7.64353	7.39461	7.55811	8.14228	7.82065	8.081	8.18661	7.98328	7.27247	6.56517	7.48156	8.10643	7.45311
ARL3	6.22706	6.60931	4.66318	6.1281	6.25053	6.25971	5.27805	6.98643	4.14278	6.65294	4.86381	6.49049	5.59083	6.62423	5.23223	5.90424	5.15368	5.89935	5.62326	0	5.28357	5.91751	6.54285	6.9926	6.64341	6.54101	6.7963	6.3376	6.11848	5.18135	5.87472	5.61729	5.98723	6.5204	6.10262	5.22273	6.60891	6.97778	5.609	6.28665	6.34286	5.6456	6.56051	6.41526	5.64972	6.14202	5.87687	6.45978	6.11253
ARL4A	6.27782	5.93998	5.17106	6.04699	5.52545	5.79239	5.30954	6.81806	4.8065	5.13071	5.79788	5.31754	5.01577	4.55997	4.9873	5.16846	4.57427	5.3214	4.50592	4.00658	5.24298	4.20947	5.19221	5.48037	8.37494	8.8276	9.0867	8.86603	8.82998	8.55289	8.18759	8.23111	8.66316	7.88408	9.00986	8.5006	8.01187	8.43985	8.60007	8.51009	8.29914	8.50609	8.58814	8.58194	8.35015	8.77622	8.66643	8.2156	8.07395
ARL4C	4.72719	4.91795	4.04801	4.13009	6.59937	4.00821	4.18205	3.9238	4.64063	4.58213	2.67506	3.90837	4.20067	6.21904	5.57684	4.72162	5.09339	4.19355	4.34155	0	4.26124	4.04694	4.5291	4.34794	2.23808	3.13519	3.48675	3.54984	3.66826	0	4.9861	2.18373	3.25456	4.20124	3.08484	2.80777	0	5.01106	0	1.90078	1.57	0	2.97839	3.37778	4.02837	3.25548	1.25295	2.88987	5.15305
ARL4D	3.91643	6.20494	7.09185	5.56188	4.38599	5.93335	6.07512	4.22082	0	4.95762	3.84898	5.70027	4.19491	6.07746	6.10562	5.17422	3.34578	5.20491	5.74899	0	5.78917	4.95736	5.3319	0	8.14608	8.42386	8.44452	8.56273	8.52517	8.94205	8.46141	8.50245	6.0181	8.61005	8.09949	8.12369	7.85406	8.02396	8.83605	8.0392	7.92862	7.90377	7.67034	8.18491	8.38972	8.36098	8.32759	8.17155	6.8553
ARL5B	5.49885	5.51817	5.72798	5.48329	5.51086	5.31156	5.70083	4.84152	4.53946	5.34865	4.8092	5.14037	4.71211	4.54569	4.7581	4.42276	5.16627	4.90392	5.34942	0	3.1873	4.99057	5.03012	5.4658	4.37127	4.59438	4.83395	4.98735	4.76174	3.76196	4.82714	5.53753	2.52723	0	5.50849	4.25358	4.53879	5.88469	5.5795	4.38002	4.21484	4.59595	4.8002	3.52084	4.37246	4.39408	3.81907	4.56357	4.61886
ARL5C	4.13948	0	0	3.41845	4.86628	0	3.85052	5.67056	0	3.45001	0	3.30166	3.72778	3.14474	0	0	0	2.13248	1.70616	0	0	2.82323	3.07204	2.74064	0	0	0	0	0	0	0	0	0	0	0	0	0	3.72558	3.31626	0	0	0	0	0	0	0	0	0	5.37855
ARL6	5.17725	3.80429	5.81169	5.23376	5.44563	4.48724	5.49098	6.66745	5.84959	4.34321	0	3.11337	0	0	2.984	5.93245	3.81465	0	3.87613	0	3.79745	3.34872	4.15396	0	6.54502	7.07236	6.99835	7.49386	6.87555	7.13935	7.04159	6.57491	4.9694	0	7.47673	6.49959	6.37716	6.22775	7.35362	6.15715	5.99789	6.02594	6.04737	6.04506	5.27216	5.53993	6.12401	6.88996	6.78288
ARL6IP1	9.20531	9.36043	9.33947	9.35862	8.62623	9.29713	9.25383	8.24689	9.17479	8.61707	8.79273	8.77054	8.21958	6.88364	8.61982	8.85914	8.89751	8.77059	8.7747	9.39847	8.5208	9.01906	8.84755	7.06125	8.28768	7.92251	7.84704	8.06327	6.89514	8.30227	8.53444	8.09093	7.48216	7.16881	6.85506	7.58224	8.03958	6.77309	7.39389	8.06349	7.87646	7.06217	8.44681	7.9479	6.87217	6.80088	6.96848	8.27614	7.63512
ARL6IP5	6.35946	4.81415	5.2515	4.12259	6.49303	3.9456	4.96922	6.1017	3.7761	3.11918	4.1813	5.14199	6.48439	0	4.50383	4.55089	4.21548	4.58111	2.83466	6.74704	4.19795	4.33763	4.96005	4.99148	5.76129	5.53686	5.92055	6.00688	5.39245	5.2038	5.32449	5.69328	6.36753	4.84191	4.38191	4.5802	5.1915	5.88278	7.19704	6.49484	5.27044	6.2437	7.1448	5.47092	5.79108	3.5709	5.3441	3.86827	5.80802
ARL6IP6	7.62799	6.91497	6.81682	6.77884	5.29756	6.99531	6.49284	6.56121	7.1745	6.77567	6.94999	6.06361	7.70979	7.25844	6.10143	6.52751	6.16182	6.70919	6.74468	0	6.0518	6.45677	6.51959	6.63826	5.5782	5.66556	6.33137	6.79462	5.68729	6.0981	6.35602	4.94113	4.42462	5.9894	7.08245	5.09099	6.41143	5.83699	6.02276	5.82517	5.78835	5.89428	5.84155	4.8651	4.79837	4.78853	5.22752	5.477	6.67655
ARL9	0	3.13266	4.68866	2.92282	6.2767	4.34031	4.66207	4.56145	0	3.65087	0	2.97788	4.53522	0	5.47504	3.32154	4.21873	0	5.24375	0	0	2.70137	4.40136	0	6.66966	6.52464	6.77569	7.34059	6.82139	6.50545	7.75758	5.84587	7.1009	7.80063	7.46016	5.96043	6.45159	5.66782	7.20045	6.72332	6.19444	6.35265	6.21273	6.40792	6.56937	5.07591	5.6305	7.47793	7.53026
ARMC12	0	0	0	0	4.56266	0	2.67659	4.39647	6.10356	0	0	0	0	0	2.70274	0	0	3.19513	3.57401	0	0	0	0	0	8.56896	8.16715	8.82558	8.76173	8.48788	7.46246	8.03116	8.13839	7.19057	6.22579	8.34778	8.62598	8.6048	8.58567	8.02344	8.47952	8.29029	9.1123	8.71316	8.1839	8.50966	8.06157	8.81762	8.06149	7.90827
ARMC2	4.25773	3.13707	0	2.92714	5.92433	4.09613	2.8279	6.73995	6.27883	3.49977	2.75437	2.75525	0	0	2.36601	2.00341	4.06314	2.48904	3.49604	0	3.13054	3.97531	4.15661	2.62418	6.36316	6.87413	6.87292	6.42462	6.19945	6.30635	6.53449	6.39532	5.79954	6.04355	6.55721	6.23436	6.64009	7.00902	6.04764	6.53755	5.87718	5.72988	6.19372	6.0258	6.18314	5.89204	5.94287	6.84584	6.2249
ARMC3	3.81928	0	0	1.89956	4.07673	0	2.86887	5.26759	2.65099	0	0	1.27899	0	0	0	0	1.14939	0.96624	0	0	0	0	1.62662	0	7.81281	8.1688	8.13052	7.93071	7.60553	7.52076	7.93489	7.32574	6.76035	7.53258	8.12064	7.66915	7.23751	7.99992	7.15379	7.47809	7.22424	7.34388	7.28356	7.21863	7.5068	7.31651	7.23064	7.57368	6.75193
ARMC4	4.38872	2.14787	2.6946	2.76867	6.31947	2.39291	2.94714	6.14779	4.55388	0	0	0	0	0	0	0	2.62937	0	0	0	0	0	0	0	6.53383	7.09046	7.06669	7.00214	7.12531	6.52776	6.7112	6.19734	6.30812	6.21953	6.91292	6.99815	6.50637	6.97411	6.76186	6.23168	5.76553	6.25018	6.05388	6.17933	6.64052	6.51315	6.02924	6.38898	6.36102
ARMC9	4.22082	3.18515	4.90945	4.69278	6.07559	4.11272	3.85389	5.67412	3.45246	4.17496	3.85065	3.80615	4.90174	5.50489	3.95975	3.37485	4.38446	4.64109	4.15497	3.59847	4.36682	3.86979	4.76646	3.91431	4.99496	4.85957	4.76323	4.49909	5.42113	5.71384	5.2947	4.78112	5.18955	5.96401	4.37101	5.40566	4.55676	6.17777	4.07493	5.17834	5.24068	4.30537	5.04092	4.91986	5.27391	4.1159	4.97529	5.53242	5.40944
ARMCX1	4.78343	3.63395	0	2.28338	4.95319	3.6223	2.66861	5.56991	0	3.48406	0	2.33386	2.09054	0	2.2171	0	2.1541	0	2.20559	0	3.48808	0	1.9845	0	2.63836	1.77916	2.06682	3.46447	2.43054	4.46715	4.19054	4.5996	0	0	3.90966	1.70043	0	2.55595	3.02728	1.18979	2.70842	4.16506	2.897	3.29345	1.68191	0	0	3.70249	3.56108
ARMCX2	5.69104	5.6048	6.13976	5.20033	4.54562	5.43247	5.21822	4.37953	2.44946	5.09143	4.95955	5.09383	4.60468	4.54915	4.92558	5.15748	4.79504	4.16374	4.56246	3.99598	4.77718	5.56387	4.68358	3.18892	1.6222	0	0.964492	1.83449	2.30133	0	0	2.79552	0	0	0	2.12285	2.85677	3.28309	3.78667	1.33832	2.27885	1.00756	0	2.05359	2.10223	0	0	2.531	4.18469
ARMCX4	1.82958	1.67681	2.50406	0.696435	3.83029	0.931677	1.44308	3.25172	1.13742	0.932098	0	1.1995	0	0	0.664873	2.13492	0.352511	1.05899	0.659471	0	0	1.62066	0.962552	0	1.56371	0.475251	0	0.757126	1.04022	0.885095	0.943241	1.37741	2.89183	0	0	0	1.65933	1.74359	2.75208	1.28606	1.61922	2.68583	1.61772	1.35252	0.437517	0.598491	0.501729	2.45902	2.49085
ARMCX6	0	2.30175	0	0	0	0	0	2.74823	0	0.981594	0	0	0	0	2.05027	0	0	0	0	0	1.97559	2.37191	0	0	0	0	0	1.79457	0	0	0	0	0	3.91017	0	0	0	2.37894	0	1.68073	0.843428	1.29764	0.945058	1.33109	0	0	1.08136	0	0
ARMS2	3.89653	0	0	0	6.89113	0	0	5.16088	0	0	0	0	0	0	0	0	0	0	0	0	0	0	0	0	4.82567	5.69846	5.41758	5.52487	5.14886	0	6.51327	6.71832	6.98578	0	6.21794	6.16326	0	4.73055	5.26463	0	5.12141	6.16869	4.5549	4.58764	5.15717	5.4244	3.86517	6.40743	6.25551
ARNT2	2.78078	2.87066	2.3301	0	5.2597	0	1.57334	5.988	0	2.42863	3.60525	1.69403	2.20338	0	1.00676	1.29993	1.54047	2.24374	1.58417	3.89412	1.52834	3.31396	1.39826	4.21468	5.19593	5.70393	4.91227	4.53677	4.85461	5.89258	6.592	5.16593	5.18719	3.86062	4.8156	5.73534	5.73087	5.91633	5.59929	5.3465	5.13733	5.30077	5.12467	5.13307	5.58599	4.58785	5.02471	5.84572	5.03873
ARNTL	3.67797	3.04432	3.35764	3.06528	5.28836	2.19946	2.46922	4.16002	2.52374	1.65863	0	1.54851	4.29494	4.07957	2.49463	2.94772	0	0.893729	1.10248	4.63715	1.66165	0	2.24989	3.26969	4.9483	5.25076	4.71823	5.2609	3.9015	4.79831	4.91795	3.2382	5.95479	3.50511	4.86864	5.14145	4.09967	5.25539	5.67162	4.84128	4.97602	4.6862	4.85737	4.40129	4.63492	2.82922	4.9374	5.46776	5.68132
ARNTL2	5.3887	4.82578	5.00771	4.38324	6.60344	4.51054	5.04912	7.47	5.87356	5.00063	4.1927	4.324	5.42121	0	4.61069	5.45922	5.24516	4.1035	4.17068	3.55222	4.60477	5.03733	5.18754	4.60305	1.99372	0	2.96832	1.15552	2.73083	2.46455	2.56679	3.25219	0	0	0	2.27865	3.78663	5.41888	3.72751	2.69685	0.839848	0	2.22662	1.70538	1.53138	2.35491	1.68687	3.49678	5.56193
ARPC1B	9.16758	9.19402	9.60154	9.50246	8.68766	9.63018	9.60628	8.86321	9.64008	9.224	9.14466	9.46932	9.50582	9.86246	9.37239	9.12552	9.34216	9.41533	9.27414	8.96612	9.51292	9.11926	9.14031	9.19692	4.86399	4.61808	4.43263	4.39661	3.38552	5.70414	6.11066	5.45558	0	3.28862	3.4679	4.72377	4.82554	5.239	5.3033	4.34359	5.51356	5.48382	5.66493	4.96901	4.03989	4.65215	4.98607	5.39083	6.36421
ARPC3	8.48338	8.66156	8.86076	8.90722	7.66227	8.71914	9.02038	8.32518	8.83381	8.8026	8.54146	9.05035	8.47666	9.32004	8.63011	8.91791	8.11372	8.71347	8.80058	8.61237	8.20543	9.03038	8.27972	8.4944	5.65304	6.60589	6.80243	6.32498	4.69278	6.09296	5.85811	6.33823	5.84979	3.64825	6.38789	5.6993	6.55659	6.88809	6.67595	6.36826	6.16044	6.76689	7.04266	6.70659	5.91645	5.0338	5.90021	6.97452	7.11507
ARPC4	7.90917	8.34926	9.06842	8.53355	6.75135	8.58386	8.57147	6.89799	8.98585	8.49087	7.91081	8.41596	8.04449	8.89662	8.35762	8.01258	8.63016	8.59162	8.37128	8.65346	8.69145	8.16467	8.63516	8.68022	6.81564	6.01135	6.63549	6.17956	6.35357	7.35675	6.95302	7.03401	6.72153	7.28337	6.94364	5.80067	6.69941	5.37664	6.79903	7.18438	7.10726	6.77558	7.50884	6.85726	7.19447	5.48363	6.84365	7.44742	5.92674
ARPC5	7.19092	7.01556	5.99033	6.31392	6.65132	6.40871	6.77895	6.39272	5.38882	6.42451	6.74775	6.71665	6.45209	6.01304	6.17527	6.38522	6.20513	6.61582	5.65484	5.32786	6.18685	6.33225	6.08721	5.85049	5.82757	6.15571	5.55739	5.68389	5.27529	6.51923	7.08545	6.47879	7.17841	3.77964	5.65279	6.04497	5.71122	5.76476	5.8296	6.02342	5.87421	6.23066	6.608	5.57789	5.74457	5.12091	5.14685	6.158	5.83932
ARPP19	9.10261	8.88575	8.55147	8.74294	8.30602	8.97603	8.74074	7.97648	7.99818	8.56517	8.65873	8.39073	8.85493	7.91483	8.31994	8.52818	8.48285	8.10921	8.50501	8.13112	8.2612	8.77959	8.28642	8.28886	6.95352	7.46897	7.29452	6.94851	7.24662	7.52375	8.00799	7.29675	6.64582	6.52085	6.35854	7.09597	7.01865	6.69662	7.44036	6.29877	7.15638	6.8881	6.96297	6.9563	6.99397	6.79597	6.82471	6.93689	7.09784
ARPP21	4.68781	1.55446	0	1.40122	5.40392	0	2.01123	5.43562	4.53705	0	2.40161	0	0	0	0	0	0	0.653676	0	0	0	0	0	0	1.30936	1.0229	1.23471	0	1.51756	2.45421	0	1.26841	0	0	0	0.966918	3.10655	4.29552	5.10365	0.626303	0	0	0.542042	0.805	1.741	2.13743	1.90699	0.887447	5.04813
ARR3	4.38079	2.74128	0	4.64898	6.24176	3.00829	2.446	5.66231	5.25795	4.16359	3.7629	4.00908	5.37822	5.98616	4.26168	2.92304	3.79641	3.47184	4.8072	0	5.9166	2.33001	5.24156	0	0	0	0	0	0	0	0	3.21284	0	0	2.77067	0	3.07884	0	0	0	0	0	2.6678	1.675	3.88299	0	0	0	4.80271
ARRB1	5.48342	4.92807	4.05785	5.21069	5.90861	4.26614	5.15192	5.45418	5.4554	5.34873	3.56703	5.29904	5.83405	2.4559	5.70025	6.03114	5.42746	5.53896	6.03813	0	5.48994	5.4552	5.50775	5.72827	2.58328	0	1.7161	0	0	2.25789	0	0	2.75218	0	0	2.33069	2.66835	4.20831	0	1.90844	0	2.54968	1.727	1.53238	1.75434	0	0	1.28408	5.21425
ARRB2	5.92563	6.08909	5.8595	6.36551	5.71101	5.81784	6.52298	5.54054	7.27469	6.0046	7.44338	6.28886	5.61117	5.64561	6.63368	6.67196	6.3296	6.44293	6.51137	0	6.45541	5.77738	6.35929	6.33953	2.61321	3.39626	1.35726	3.23685	1.65548	3.50355	0	3.80831	3.14441	3.16724	1.71809	1.67972	2.77777	4.33058	0	1.81132	2.46425	2.93287	2.05589	2.6262	2.6798	2.51316	1.82351	4.06132	4.21989
ARRDC1	4.79532	4.58645	4.11457	4.63469	4.7113	5.03119	5.49294	3.98998	7.07808	4.41278	7.09567	5.08049	4.91735	6.82363	5.38884	4.62631	5.08201	5.10034	6.24597	0	6.0423	3.56961	4.78201	5.38106	5.58057	5.38838	5.39596	5.79808	5.42042	6.28381	6.29214	5.82832	6.63958	6.90386	6.53462	5.91298	7.00394	5.07965	5.04713	6.51496	6.50712	4.32071	5.81777	6.61021	6.41193	5.52034	6.38904	6.5397	5.05674
ARRDC2	4.67286	6.14094	6.57214	5.67266	4.84214	5.86953	5.99263	6.22138	6.70887	5.61742	6.69431	6.39299	6.60446	5.56245	6.06001	6.2139	6.27577	6.14685	6.39919	6.13858	6.62245	5.3156	6.46577	5.68016	0	1.69868	2.4378	0	1.59808	4.91895	0	3.35041	0	0	0	2.04145	3.41488	3.32392	2.92697	2.18565	2.61169	2.85937	1.99187	2.08821	3.195	0	3.40288	3.0702	5.23183
ARRDC3	6.03322	4.51054	2.87189	4.71026	6.04532	4.67517	5.19577	7.06179	5.89297	2.9778	3.82207	4.06897	3.92049	0	2.87472	2.97857	4.12696	3.66944	3.58175	0	3.30305	4.15709	3.12092	0	5.33301	5.90938	5.88584	6.2178	5.86198	5.6837	6.97521	6.24657	3.89704	5.44108	5.74841	5.05393	5.41026	5.80898	7.10397	5.54187	4.44754	5.62974	5.80821	4.98022	5.11028	3.898	5.41373	5.47442	6.12418
ARRDC4	5.94748	6.17421	5.7551	5.21723	6.30252	5.39843	5.10556	5.62509	6.43557	5.27321	3.52339	5.02319	5.78717	5.89718	5.41765	5.49112	5.33884	4.46402	4.43701	0	5.18687	6.26051	5.64963	3.38337	4.11296	2.5989	3.99321	2.45248	4.42936	3.58249	4.63972	5.15094	6.77132	0	5.02708	3.52709	5.20009	4.02013	5.51177	4.39116	4.11354	5.37546	4.32187	4.04996	4.71487	2.11528	2.95235	4.30347	4.30173
ARRDC5	2.98875	0	0	0	6.31049	0	0	6.45666	5.32581	0	0	0	0	0	0	2.98368	2.46221	0	0	0	0	3.24101	0	0	7.587	6.49212	7.62167	6.44666	6.9917	6.60896	5.93445	6.59229	7.39621	7.00954	6.79469	8.05356	6.44286	7.84959	4.3	6.96488	7.48776	7.20096	6.8949	7.29932	7.42052	7.36092	6.86078	7.20573	6.83242
ARSA	4.04195	2.93629	0	4.16294	4.51388	4.1285	4.26466	3.41712	7.77501	5.01575	6.70053	3.83322	4.62935	7.28669	5.04065	4.59186	5.60823	4.93228	5.81468	4.26823	5.34776	1.74708	4.96211	0	7.82636	7.47772	7.76265	7.6853	7.4412	7.9497	6.667	7.60429	9.19105	9.8574	9.31024	8.65359	9.1208	8.58913	6.8539	9.29983	8.91817	8.49765	9.04257	8.72949	8.81902	9.02749	8.95428	8.86166	7.35488
ARSB	3.39021	4.11413	0	3.18015	4.79619	3.85586	2.39378	4.37742	3.84458	2.82153	3.32492	2.53966	3.13173	0	2.68583	3.14929	4.12464	3.79431	4.3481	0	3.18855	3.94931	3.00823	4.66224	2.36472	2.76446	0.963415	1.43742	2.63942	2.05124	2.97331	1.5743	2.52839	0	1.92042	1.58988	3.93074	3.28111	4.17325	2.26771	1.90607	3.33352	2.27533	2.05191	2.10053	2.26847	2.28121	2.19513	5.38379
ARSD	4.35038	5.16039	5.00229	4.9832	5.67849	5.71941	4.97549	5.50811	5.54104	4.72875	4.84169	4.57111	6.5285	5.29053	5.5065	4.82634	5.35534	5.21739	5.56101	5.29189	4.69497	4.50265	5.82883	4.34652	2.881	3.07168	2.55017	2.168	2.66655	4.09413	2.17126	3.18437	6.00905	0	1.27749	3.66096	3.57643	3.98767	3.27999	3.91138	3.74029	4.21259	5.30834	4.04896	4.04177	3.42777	3.68308	4.17642	4.77191
ARSF	3.49328	2.43649	0	0	4.90578	2.69339	0	5.30477	3.95048	0	0	0	0	0	0	0	0	0	2.16734	0	0	0	0	0	0	0	0	0	3.24618	0	0	0	0	0	0	0	2.76155	4.87308	4.84072	0	0	0	0	0	0	0	2.58792	0	2.99302
ARSG	2.81524	0.800757	0	1.17459	4.66448	2.48467	1.11174	4.35284	0	0	0	1.40165	2.06279	0	1.47475	0.894655	1.08519	1.676	1.97657	3.72498	1.07543	0	0.971746	0	0.647299	0	0.602521	0	1.2793	2.14797	0	1.65932	0	4.47216	0	0	0.979676	2.52583	1.7333	1.41453	0.378401	1.90802	1.03424	1.10078	0.780602	0.60491	1.63546	0.723401	2.50634
ARSH	4.65785	0	0	0	6.69619	0	2.34451	5.53957	0	0	0	0	0	0	0	0	0	0	3.2095	0	0	0	0	0	0	0	0	0	0	0	0	0	0	0	0	0	0	0	4.11561	0	0	0	0	0	0	0	0	0	3.20534
ARSI	4.84854	4.94968	4.8884	5.37625	3.43523	5.1021	5.3495	4.2019	0	4.79149	3.83038	4.91248	4.94875	0	5.2944	4.65746	5.12524	4.95797	4.87738	4.12263	5.19773	4.47129	3.65775	4.94081	0	2.06556	0	0	0	0	0	0	0	0	3.728	0	0	0	0	2.12314	2.2097	0	0	1.10654	1.29069	0	2.13627	0	4.31233
ARSJ	4.25519	2.7734	2.8494	3.44502	5.04171	1.77015	3.34107	5.8485	2.88269	3.65299	0	2.81313	1.91753	2.66374	2.50229	0	3.29627	1.72366	3.73512	0	3.95592	1.90938	3.09787	0	1.98898	1.61966	2.34421	1.15204	3.0849	3.32186	0	3.24652	0	0	0	0.97	3.11212	3.75267	4.2697	1.06486	0	0	0.938141	0	0	0	0	0	4.27909
ARSK	5.24335	4.56435	4.50371	3.85182	5.91915	4.36833	5.04047	5.08616	3.98632	4.97	4.39529	4.09137	5.42807	4.2961	4.25644	4.06542	4.18003	3.84885	3.76026	3.74869	2.95665	4.82202	5.29128	5.52456	2.62935	1.77155	3.39203	2.39789	0	3.52113	4.57539	5.08579	0	0	3.36221	2.45064	3.68632	3.95727	5.66385	2.60567	2.22136	2.12523	2.07055	2.42482	4.12442	2.06396	1.19331	2.31512	4.23813
ART1	0	0	0	0	0	0	0	4.34983	0	0	0	0	0	0	0	4.59374	0	0	0	0	0	0	3.26782	0	0	0	0	0	0	0	0	0	0	0	0	2.91981	0	0	0	0	3.18262	0	0	0	2.07834	0	2.25822	0	4.46085
ART3	5.29039	0	4.88456	0	6.88851	3.59515	2.50238	6.30561	4.3605	1.30971	0	1.21403	0	0	0	2.98292	0	0	2.51579	0	0	2.38534	0	0	8.25709	8.2118	8.24353	7.96665	6.70384	8.46239	7.44167	7.93023	6.98315	8.27511	8.00876	7.6072	8.17056	7.80825	7.47999	8.45443	7.89017	5.87115	8.59131	8.13766	6.89825	6.63502	7.56204	8.71306	7.19792
ART4	4.20449	3.37491	3.69617	2.87843	6.72293	2.49725	2.77972	5.79589	4.28012	1.5158	0	0	1.87834	0	1.99899	1.66485	1.93887	2.11377	2.44634	4.43222	2.72154	1.87028	0	0	2.74904	1.58376	0	2.18053	3.56294	3.27375	2.51719	4.11792	4.771	5.10729	2.75715	3.59536	3.26242	5.36042	4.92462	2.05538	2.25964	1.2577	1.86712	2.76226	3.45624	2.64717	3.99143	3.64561	4.22835
ART5	5.94213	6.54678	6.54234	6.88924	5.28378	7.02159	6.65104	4.15558	6.58052	6.3447	7.68323	6.57992	7.22448	5.0317	6.80605	7.07542	6.14787	6.69518	6.53107	6.58834	6.1296	6.05564	7.2362	5.55315	7.92851	8.43424	8.60247	8.44962	7.76699	8.33026	7.7782	8.03161	8.43332	8.619	8.42794	7.30086	7.62855	8.21727	7.77048	7.81285	7.27802	7.77979	7.60166	7.57371	7.81186	8.09216	8.11245	8.34707	6.66254
ARTN	0	2.2258	3.6704	2.85431	3.7086	0	3.94359	4.48568	0	1.49768	5.06741	2.55658	3.52365	0	2.78228	0	2.71355	1.66732	3.6599	0	4.52065	4.2657	2.5271	0	3.23563	4.05947	2.61787	2.49071	2.1817	3.24871	0	4.09159	4.74408	0	5.12517	2.20936	4.15882	0	0	2.84638	3.68833	1.89875	2.63097	3.45006	3.02074	0	4.91832	4.56001	4.59721
ARVCF	6.28219	6.30849	6.94311	6.97997	5.99553	7.20485	6.60884	5.37452	7.22063	6.46121	6.76394	6.83472	7.4899	7.21788	7.35439	7.34066	7.11909	6.87388	7.01089	7.51122	6.71166	6.31902	6.93842	7.25803	3.69419	1.51241	2.82263	3.11223	1.41818	5.36522	3.82249	3.10248	0	2.84988	2.66527	3.49621	3.87468	2.23816	0	3.66811	3.34162	4.15181	3.63955	3.17769	3.67548	2.22107	2.30751	3.88101	3.8793
ARX	3.68417	0	0	1.95591	5.51204	0	0	4.93887	0	0	0	0	0	0	0	0	0	1.59038	0	0	0	0	0	0	1.84548	0	1.75466	0	0	0	0	0	0	0	0	0	0	3.04728	0	0	0	0	0	0	0	0	0	0	4.09459
AS3MT	0	0	0	0	0	0	0	0	5.35649	0	0	0	0	0	0	0	0	0	0	0	0	0	0	0	0	0	0	0	0	0	0	0	0	0	0	0	1.87317	0	0	0	2.09994	0	1.54321	0	0	1.94653	0	2.19153	0
ASAH1	6.57736	6.29302	6.23047	5.392	6.01203	5.87165	5.97909	6.5095	2.87601	5.64239	2.40045	5.42529	5.81399	2.65723	5.19299	5.65246	6.12411	5.04727	6.06277	6.23624	4.59128	5.76723	5.6764	5.55929	3.67974	4.28966	3.98842	4.07078	3.36543	4.24053	4.35815	3.91414	4.41711	5.62558	2.3116	2.74895	4.71985	5.53955	3.71452	4.92246	3.83768	3.46627	4.26478	3.08135	3.37315	0	2.69935	4.0253	5.54816
ASAH2	2.08878	1.9256	0	0	2.48398	0	1.67346	0	3.34637	0	0	0	0	0	0	0	0	0	1.07541	0	0	0	0	0	0	0	0.983797	2.17521	0	0	2.17848	0	0	3.99914	0	0	0	0	0	0	0	0	0	0	0	0	0	0	2.43696
ASAH2B	3.15574	3.86903	4.50531	2.27618	3.99053	3.23768	2.18578	5.08778	0	3.85805	0	3.91233	2.90252	0	1.49229	0	1.44076	3.37808	2.19849	4.69561	2.95811	3.41164	2.78188	0	2.15779	2.54449	2.52468	1.94492	2.42316	3.52266	0	2.1043	0	0	0	1.08266	1.98979	0	3.01933	2.26888	3.79041	1.42402	3.67228	0.906841	2.69749	1.37435	2.62131	3.16384	2.19485
ASAP1	7.91435	7.4672	7.56494	7.90754	7.91504	7.64381	7.6278	8.10803	8.97727	8.29068	8.455	8.43221	8.53871	8.62989	8.28331	8.23094	8.59127	8.23588	8.33697	8.3452	8.41414	8.56955	8.3524	8.22421	6.43642	6.88274	6.21764	5.57694	5.96176	6.67306	6.54307	7.03942	7.7574	6.61436	5.79248	7.05003	7.10751	7.12776	7.28906	6.80317	6.84036	7.07749	6.44584	6.94318	7.09145	6.22453	7.20152	7.13832	6.66655
ASAP2	3.91755	4.10302	4.49263	4.57607	4.78483	4.95792	4.71831	5.70101	4.52952	4.79464	5.51528	4.91881	4.90117	4.53575	5.19281	5.58041	4.6115	5.07558	4.84527	4.53708	4.76369	4.18555	5.30145	3.55104	5.39806	5.36577	5.50089	4.67636	5.9533	4.86152	4.41905	5.01743	5.59408	5.991	5.98094	5.95758	6.12729	5.72521	5.28656	5.87098	5.67664	5.39337	5.87731	5.64082	5.62282	5.09325	5.99554	5.48495	5.29621
ASAP3	6.87275	7.15079	7.85995	7.6575	6.16535	7.01903	7.56674	6.84621	6.02708	7.0253	6.93481	7.69651	7.07996	7.02243	7.35682	7.00083	7.35698	7.48856	7.2716	7.34353	7.46335	6.87784	7.18691	7.77547	4.24382	3.51601	3.87684	3.73454	4.77538	5.21947	4.37538	4.73639	5.1444	0	5.04942	4.59564	3.91837	5.27456	5.24191	5.49166	5.47782	4.83942	5.37842	5.16061	4.73309	4.83363	4.46892	5.66867	4.99607
ASB10	0	0	0	0	0	0	0	3.69791	0	0	0	0	0	0	0	0	0	0	0	0	0	0	0	0	0	3.28843	0	1.8422	0	3.39488	0	0	0	0	2.38281	1.59851	0	5.17782	0	2.49053	0	0	0	1.37151	1.58059	0	1.73869	2.20522	4.35594
ASB11	1.98557	1.82632	0	0	5.10592	2.8699	2.80249	4.93729	0	0	0	0	0	0	0	3.29939	1.54822	1.32582	0	0	0	0	2.10384	0	0	1.89256	1.47448	0	3.06117	3.67553	0	3.98327	0	0	0	0	2.58578	4.1153	4.08374	0	1.02087	0	1.13673	0	0	3.02678	1.9605	0	3.70593
ASB12	3.29518	0	0	0	0	0	0	0	0	0	0	0	0	0	3.7141	0	0	0	0	0	0	0	0	0	0	0	0	0	0	0	0	0	0	0	0	0	0	0	0	0	2.02328	2.72839	0	0	2.2229	0	0	0	3.69625
ASB13	3.62677	3.80949	5.72578	4.52748	4.4837	3.71152	4.02507	5.28133	0	3.41766	3.94455	3.64681	4.85214	0	3.51196	4.77525	4.37035	2.761	4.8744	0	2.55038	3.35376	4.15924	3.80098	0	2.98848	2.96757	0	3.37735	0	4.67862	0	0	0	2.93884	3.40937	4.48033	0	3.48531	2.21838	2.64676	2.54369	3.11483	1.81184	2.86756	4.08709	0	0	5.56108
ASB14	4.21574	0	3.41258	4.58867	6.6481	3.08665	3.68162	6.32574	5.65964	3.85795	0	3.3744	3.2684	3.21656	3.41555	4.8588	5.04457	2.19519	3.032	0	4.81157	4.18104	2.29808	5.21197	2.98625	4.34587	3.77374	4.0179	4.41692	5.42519	5.28947	3.29263	3.53709	6.03991	5.74582	2.45192	4.84471	5.53179	5.28191	4.72581	3.85267	4.24443	4.28626	2.16976	4.77264	1.64302	3.88171	5.14974	5.10417
ASB15	5.14931	0	4.31673	1.81288	7.10176	2.22526	3.36236	6.58441	3.42231	0	0	0	2.38828	0	0	0	1.69702	1.46233	1.74303	0	0	0	0	0	5.66692	5.16064	5.9813	4.75974	5.78684	5.61549	3.99572	5.15068	3.51166	0	4.26537	6.09278	4.60395	5.86003	5.25479	5.10011	3.69939	5.56158	3.90376	5.09514	4.5826	5.78522	4.40712	5.3236	6.05561
ASB16	0	0	0	0	5.46509	2.68516	0	5.29528	0	0	0	0	0	0	2.17118	0	0	0	2.15977	0	0	0	0	0	2.11939	0	2.0223	0	4.15889	0	3.59058	0	0	0	0	1.66001	1.95277	0	3.88113	2.56565	1.47077	0	0	3.24079	0	2.02757	1.80294	3.11978	4.44252
ASB17	0	0	0	0	4.90641	0	0	4.73857	6.86707	0	0	0	0	0	0	0	0	0	0	0	0	0	0	0	8.66289	9.3023	8.65098	8.00095	7.94999	7.36083	8.47999	8.21155	8.27948	6.00132	8.04046	7.96024	8.09191	7.82999	5.81596	7.80742	8.24966	8.36026	7.91964	7.90327	7.80164	6.89212	7.24258	7.48548	8.66157
ASB18	4.22371	1.25268	3.29612	0	5.53599	2.61831	1.66165	6.03088	4.25729	1.24586	3.3468	2.02153	2.30694	2.26088	3.59138	2.07119	2.86217	2.09529	2.09845	0	2.8462	2.97392	2.19619	0	1.03931	1.30645	0.975297	0.902019	1.87176	2.06971	0	2.32854	3.95891	2.56985	0	0	2.20882	5.06695	3.27283	2.49989	1.92392	0	1.56226	0.616667	2.11919	0	2.05002	1.77682	4.87561
ASB2	2.95688	2.76948	2.84545	3.20414	3.77977	4.33813	3.71584	4.55925	3.77716	4.19487	0	3.12528	3.89187	3.54096	0	3.31948	3.05827	1.72046	2.48644	0	1.96143	3.40831	3.46598	4.34146	4.22965	4.5687	3.19057	3.42588	4.54742	3.85364	3.42969	3.61883	4.8182	4.84302	1.57845	5.25837	3.7765	4.44179	3.71742	4.36409	4.1895	4.19141	2.69575	2.9509	2.72882	0	3.82955	3.24931	4.48645
ASB3	0	0	0	0	0	0	0	3.71769	0	0	4.84367	0	0	0	0	0	0	0	0	0	0	0	0	0	0	0	0	0	0	0	0	0	0	0	0	0	0	0	0	0	0	0	0	0	0	0	0	0	0
ASB4	4.53669	1.64282	3.8623	2.20065	5.42	0	1.41185	6.23124	0	2.38155	0	0	0	0	1.43124	1.7899	2.07343	0	0	0	3.39283	0	1.90683	0	1.3895	1.70561	3.30709	2.32206	1.60478	0	2.66664	2.84309	0	0	1.66636	3.05703	1.91868	4.81913	4.78681	3.02644	0	2.51737	0	2.09585	0	0	1.14108	3.07901	4.9605
ASB5	1.9246	0	0	1.60304	4.62585	2.79925	0	5.42616	3.15075	0	2.65971	0	0	0	0	0	2.6902	0	0	0	3.03196	1.43499	0	0	3.58654	3.11906	3.47017	3.53319	3.35797	0	4.26189	2.16954	0	0	4.81245	4.03645	3.38582	4.038	3.09363	0	1.96957	3.54952	1.09251	3.48601	2.76924	2.60064	3.57621	3.77222	4.97054
ASB9	0	0	0	0	0	0	0	4.64824	0	0	3.34312	0	0	0	0	0	0	0	0	0	0	0	0	0	5.68675	5.18031	5.15702	5.57822	4.08012	6.27679	4.44957	5.93485	4.90782	0	4.16573	5.07115	5.78637	5.18493	5.72372	5.25347	4.70486	4.67563	6.266	5.7878	5.13001	3.65718	5.17943	5.79303	5.54465
ASCC2	5.8551	5.92611	7.00211	6.30931	6.67444	6.27328	6.30344	6.66105	7.86158	6.68032	6.6609	6.24019	6.96793	7.40941	6.73806	6.81011	6.87563	6.71454	6.97444	3.45298	7.30252	6.64161	7.26299	6.81568	5.81551	6.28971	6.28961	5.70679	5.78212	6.47594	6.11904	6.50188	5.86313	7.02695	6.04361	6.37786	6.221	6.82474	6.22527	6.56331	6.24243	6.03445	6.58056	6.37115	6.52619	6.24904	6.06317	6.54269	6.06066
ASCL1	3.8867	0	0	0	4.75298	3.97264	2.03344	3.64469	0	1.56614	0	0	0	3.56635	2.05689	2.47994	0	0	0	0	2.78688	0	2.61414	0	0	0	2.70599	0	2.26394	0	0	0	0	0	0	2.29202	1.84402	0	0	0	2.06919	0	1.5169	3.10863	1.54241	2.71191	3.31939	3.8952	4.30107
ASCL2	4.27862	2.65036	0	3.84954	0	2.91459	2.35882	0	0	0	0	3.66453	3.09344	0	0	0	0	2.85732	2.37194	0	0	3.61075	0	5.42487	2.32994	2.72762	2.22877	2.93195	0	0	0	0	0	0	0	0	2.98448	0	0	3.98287	2.39688	2.29764	1.80117	2.82926	0	0	2.80627	0	4.14173
ASCL3	0	0	0	0	0	0	0	0	0	0	0	0	0	0	0	0	0	0	0	0	0	0	0	0	0	0	0	0	0	5.08145	0	0	0	0	0	0	0	4.97158	0	0	0	0	0	0	0	0	0	3.75134	4.54917
ASCL4	0	0	0	0	0	0	0	0	0	0	0	0	0	0	0	0	0	0	0	0	0	0	0	0	0	0	0	0	0	0	0	0	0	0	0	0	1.9385	0	3.86316	2.54965	0	0	2.82969	0	0	0	0	0	2.96768
ASCL5	2.72447	0	0	0	4.07382	0	0	0	0	0	5.04478	0	0	0	0	0	0	0	0	0	0	0	0	0	0	2.61839	0	0	2.49575	0	0	0	0	0	0	0	2.05668	0	0	3.18958	1.56076	3.55342	0	1.51645	3.0003	0	0	0	4.57485
ASF1B	5.33839	6.19233	3.86143	5.95668	5.41908	6.49778	6.33388	5.97112	5.41632	4.92873	4.30484	6.7043	6.07953	5.88716	6.36445	5.90572	7.01425	6.76761	6.40814	9.0683	6.58459	6.64639	6.64284	7.08649	8.07535	6.36399	7.24947	6.47497	6.56753	7.82448	6.6033	7.4413	8.14844	7.51401	7.55347	7.37655	8.5009	7.51105	7.06537	7.56306	7.97361	6.47815	7.98121	7.89644	7.38573	6.29347	7.48617	8.25863	6.66373
ASGR1	2.82052	0	0	0	3.25737	2.08123	2.34512	3.10259	0	0	0	2.75951	0	0	1.62516	0	0	2.49314	3.21018	5.86503	0	0	0	0	6.46878	6.65874	5.93374	4.24962	6.25264	5.78882	5.33757	6.26446	5.23234	4.85486	4.79247	6.1637	5.79871	4.14794	6.37013	5.7855	6.05216	5.88407	5.04116	5.78969	5.75454	6.47382	5.55194	5.61641	4.43097
ASGR2	3.34026	3.14595	0	0	6.03214	0	0	4.5758	0	0	0	0	0	0	2.86316	0	0	0	0	0	2.77794	3.22381	0	0	0	2.3737	0	0	0	0	0	0	0	0	0	3.41591	5.5633	4.15267	0	0	2.5261	0	0	2.47048	1.53555	3.58778	0	3.88544	5.97557
ASH1L	6.00559	6.41868	6.60229	6.86857	7.42936	6.8778	7.07705	7.74781	8.00195	8.00743	8.27567	7.91956	8.30801	8.18675	8.0682	8.09042	7.82051	7.82522	8.05673	8.26589	7.93413	8.01851	8.20133	8.06026	5.62203	5.29948	5.20761	4.77216	5.61706	5.83564	5.25003	5.58661	7.41948	6.26916	6.82269	7.1118	6.94619	6.59812	7.27926	7.11269	6.71835	6.64799	7.01975	6.6185	6.62641	6.0223	6.83471	7.66473	5.70119
ASIC1	0	1.43378	5.06902	2.75835	2.71942	3.77082	0	0	0	2.38384	3.61919	2.00443	3.05092	0	1.89537	3.43974	1.19286	3.33082	3.18237	0	0	2.54128	0	0	0	1.49204	2.19095	1.04885	0	0	0	0	2.80075	0	1.4556	0	1.69107	0	0	2.52973	2.15009	0	0	0.727912	2.75732	0	0	1.31787	4.79907
ASIC2	0	0	0	0	4.58105	2.90539	1.90028	4.0221	0	0.900072	0	0	0	2.53365	1.923	2.33472	0	0	2.36339	0	1.85057	2.23616	1.70596	0	3.36869	3.80999	0	1.06842	1.42205	0	2.43332	3.48052	0	4.69733	0	3.60749	0	4.54864	3.57826	2.56093	2.57077	3.33223	2.75615	1.88533	2.38518	0	1.99111	1.34054	3.21176
ASIC3	7.51538	7.88129	7.90271	7.64318	7.25567	8.07611	8.26274	7.28792	9.37799	7.96431	9.20695	8.36653	8.90198	10.0951	8.71075	7.77676	8.62037	8.43552	9.0655	5.89718	8.43489	7.89394	8.58297	9.14607	5.85811	4.56925	5.25837	5.82947	4.64082	6.37966	6.35191	6.29674	5.26418	3.77623	6.87758	5.92129	6.81811	5.28633	5.10587	6.37246	6.00585	4.90856	6.12238	5.90674	6.08973	5.06448	6.78246	6.97556	5.52008
ASIC4	3.27179	0	0	2.05483	5.23559	1.72557	0	5.28273	0	3.0682	0	2.35626	3.16583	4.02865	2.45022	0	3.23938	0	1.30642	0	1.91789	0	1.77062	3.0705	1.94176	2.31255	1.20211	1.73955	2.19577	2.40764	2.509	3.18986	0	0	2.26725	1.90793	2.82738	3.16372	2.77271	1.03207	1.32487	2.70629	0	2.59139	1.8883	0	2.65233	1.39712	5.39638
ASIC5	2.12374	2.76073	0	0	0	0	1.70488	0	0	0	0	0	0	0	0	0	0	0	0	0	0	0	0	0	0	0	0	0	1.91766	0	3.95971	2.37903	0	0	0	0	2.73902	2.84312	0	0	0	0	0	1.08004	0	0	0	1.82156	3.33816
ASIP	3.96412	0	0	0	6.38368	0	0	5.23123	0	0	0	0	0	0	3.46511	3.95869	0	3.98823	3.45176	0	5.26685	0	0	0	0	3.84667	3.28948	0	4.65347	0	5.02962	0	0	0	0	3.74239	5.08401	4.80022	0	3.00925	4.02102	5.259	4.22855	3.9577	4.97217	0	0	0	4.37985
ASL	4.48164	4.02661	0	5.11675	6.34616	5.28207	3.94131	6.49237	0	3.1021	5.59576	3.86208	5.16764	3.23139	4.36211	3.92319	5.06069	4.11222	3.71197	4.15379	5.22988	3.56512	4.37969	0	3.90771	0	3.25544	0	2.78343	4.47424	0	0	3.55228	0	3.37863	0	4.25064	5.07489	3.40411	2.62087	1.1613	1.7094	1.9564	2.7866	1.31031	0	1.45283	1.88149	2.54253
ASMT	3.73468	0	0	3.31798	5.16064	0	3.21504	0	4.19776	0	0	0	0	0	0	0	3.17069	0	0	0	3.15422	0	0	0	0	3.61868	3.5967	2.1132	0	0	0	0	0	0	0	0	0	5.12776	0	0	0	3.14707	3.45581	2.83328	0	0	2.00257	0	3.22541
ASMTL	5.31819	6.4954	5.76465	5.51983	6.38164	6.44904	6.00584	6.49583	6.02123	5.98239	5.96939	6.18135	5.35065	7.26629	6.49421	5.71847	6.6138	6.54524	6.1618	5.5524	6.46564	6.28585	6.26394	6.73171	3.78303	2.79519	3.66525	3.72905	3.177	3.7966	4.4646	2.3379	4.36167	4.38615	3.25806	1.24732	3.57982	3.69171	4.20725	4.78665	4.33322	3.21342	4.27632	3.41656	3.85666	2.78068	3.39231	3.43105	4.21661
ASNS	6.12669	5.91275	5.16988	6.00462	6.45027	5.92633	5.45672	6.27839	5.68163	5.73425	2.54899	4.81721	5.14803	4.95846	5.17307	5.19256	5.46335	4.94783	4.32897	0	6.12445	5.57374	4.87894	3.81578	6.92551	6.99143	6.63088	6.26324	6.64646	6.60607	6.65152	6.54782	4.59027	5.32815	5.20779	6.61938	5.79736	6.70325	6.96289	5.78616	6.03869	6.94382	6.0462	6.40565	6.42476	6.13575	6.26695	5.72746	6.06095
ASPA	4.48246	3.6655	4.47947	3.92098	5.48724	3.95265	2.29845	6.10913	2.69406	4.86575	5.50181	4.1093	4.14465	5.39987	4.64534	4.04159	4.90826	3.79135	4.28522	3.3461	3.75061	3.68125	4.63195	2.11055	2.60812	4.23198	3.90675	4.23516	3.41082	0	4.15644	2.55039	4.21496	4.2393	4.03495	3.20616	4.82494	5.67184	2.63969	3.61421	3.18568	1.7983	3.58574	3.32428	3.52363	3.91328	3.62984	4.32534	4.07073
ASPDH	3.88262	0	0	0	4.35151	0	0	0	0	2.77938	0	0	0	0	0	3.87722	0	2.99977	0	0	0	0	0	0	0	0	0	2.23722	0	3.87541	0	0	0	0	0	1.96873	3.65766	0	0	2.93314	1.76134	3.28926	0	1.71403	3.26027	3.21764	0	0	4.29692
ASPG	0	1.98467	0	1.80975	3.4209	0	1.72859	3.26407	0	0	0	0	4.46679	0	3.9246	0	2.94609	2.17006	0	0	2.43669	0	0	2.78199	3.32599	0	3.2118	3.07588	0	2.97089	0	0	0	0	2.01053	1.29722	2.76804	2.8725	0	3.21717	1.76165	3.82457	3.42595	1.71433	1.28137	0	2.59428	0	2.5022
ASPH	6.2002	5.86708	6.21338	5.76718	6.94739	5.9196	6.02141	7.24072	5.9006	5.65627	5.93682	5.71189	6.1831	4.93084	6.00115	6.33465	6.09184	5.45474	6.07434	5.90837	5.71058	5.86783	6.25252	6.02522	1.67303	1.71897	3.08988	2.05423	1.91017	3.8346	2.68286	4.30563	1.81358	3.49076	2.2241	2.38971	3.50246	5.29742	5.02036	2.63963	1.96283	2.66013	2.12964	1.07468	1.77739	1.00487	2.22185	2.25555	4.33835
ASPHD1	0	0	0	3.93813	0	3.52077	2.10699	3.73374	0	0	0	1.5217	2.81477	0	0	3.43179	3.40422	3.46044	2.1195	0	0	0	2.69534	0	2.8978	3.32329	4.22668	2.6581	2.3409	0	4.47962	4.98872	5.91454	5.53261	4.19547	4.91504	5.31364	0	0	5.73343	4.73514	4.70589	5.48521	5.1393	5.1606	0	4.64444	5.10386	4.39286
ASPHD2	4.62624	5.04575	6.04493	4.68202	4.33052	5.06491	4.57179	5.43856	6.85165	4.75457	0	4.81067	4.69725	7.59009	5.7691	4.97016	5.86352	4.74666	5.87285	0	5.73192	5.25276	5.84754	6.45622	3.84122	2.84898	3.48172	1.50041	3.9071	5.37174	3.97052	4.72323	0	0	4.94598	4.06908	3.10921	3.74961	3.33965	3.81493	2.78336	3.80365	4.12527	2.45739	4.27135	4.11711	4.13225	3.11521	5.5525
ASPM	6.80279	7.14943	7.48049	7.28709	7.69586	7.32278	7.31976	7.45992	8.1012	7.81081	8.07173	7.90111	7.74865	7.37506	7.58968	8.08379	7.67182	7.61857	8.00428	7.79999	8.02765	8.01804	7.7483	7.45838	4.82819	5.02543	4.63435	3.5505	3.80247	5.33819	3.32926	4.76136	6.25895	5.79444	5.37376	6.12067	6.28618	6.24534	6.79073	5.64036	5.56837	4.75401	5.72781	5.58784	5.38634	5.15651	5.43698	6.38755	5.66024
ASPN	6.37938	5.33291	6.25234	5.35615	5.71741	5.13306	5.81641	7.43102	3.7948	6.78346	6.83282	6.76628	7.02304	6.6151	6.4234	6.45074	6.86865	6.55513	6.7794	6.44839	6.88649	6.303	6.75389	6.97706	1.99979	2.37511	1.9053	1.79457	0	4.26153	0	5.14178	0	0	0	3.12893	5.48433	4.71201	6.80525	2.92935	3.77704	2.77253	3.59732	1.33109	3.63316	0	4.05523	2.15342	5.2555
ASPRV1	2.63973	0	3.94085	2.26692	0	0	3.53149	0	0	3.60407	0	1.58107	0	3.73814	3.03474	4.44921	2.13804	0	0	0	0	2.06625	3.66223	3.31385	3.88144	4.33488	4.52411	3.91992	0	5.4139	4.56581	5.73803	5.02552	0	2.48788	3.83867	4.22397	4.9004	0	1.81795	5.07648	2.11753	2.87907	3.51281	4.20289	3.7695	3.78439	5.8147	5.18966
ASRGL1	6.84598	7.12527	7.41844	7.33801	7.20963	7.45444	7.54064	6.55585	4.85543	7.79462	7.97115	7.53172	7.39609	8.22544	7.64698	7.88001	7.55433	7.7933	7.76139	7.72633	7.60827	7.67893	7.77632	8.11096	7.49188	7.7453	8.02356	7.74144	7.83695	7.55768	7.52133	6.55547	8.29985	8.29083	8.62255	8.07695	8.24174	8.28083	7.20938	7.90903	8.266	8.2367	8.22004	8.14517	7.59912	8.23071	7.85229	8.09899	6.71803
ASS1	5.51449	5.18012	5.38877	6.41236	3.52631	6.17956	6.29889	6.55865	0	5.50796	6.83793	6.5423	5.68176	5.96659	6.32945	6.08318	5.94393	5.59734	6.17005	6.47561	6.4445	4.81982	6.24284	4.72671	5.0354	5.70656	3.8514	4.86724	4.68136	6.08127	7.02491	4.85659	6.31632	5.54764	6.43208	4.62593	5.49455	4.43001	4.96004	5.27697	5.36305	6.02704	6.28459	5.38513	5.42151	4.40932	4.91269	4.37054	5.53916
ASTE1	5.35025	4.88384	5.22489	4.7857	6.56444	4.22279	4.90744	6.39241	6.24354	5.53193	3.76718	4.8467	4.4169	5.8013	4.82581	5.56191	5.14954	3.8583	4.92318	0	5.92114	5.22377	5.61577	5.53449	5.84785	5.44451	5.60954	5.45958	5.80386	2.92537	4.49601	4.6946	6.15042	4.41747	3.96415	5.17559	5.33036	4.66635	5.77145	5.30086	4.19322	5.5718	4.40219	4.88767	5.30865	4.39394	6.03986	5.67402	5.52337
ASTL	0	0	0	0	0	0	0	0	0	0	0	0	0	0	0	0	0	0	0	0	0	0	0	0	0	0	0	0	3.6285	0	0	0	0	4.46611	0	0	0	0	0	0	0	0	0	0	0	2.36424	0	0	3.36772
ASTN1	3.26653	2.06314	0	2.45648	5.4177	2.6443	1.80203	5.12595	4.84679	3.45744	3.66861	2.91951	3.71174	0	1.82418	2.83487	2.72386	2.86204	3.09525	3.65957	3.3907	3.32296	3.40719	3.23627	2.08219	1.09017	1.98589	2.1138	2.60773	2.56101	1.87593	1.34561	0	2.25807	1.06025	1.85238	3.22168	4.41879	3.45422	1.7565	2.71538	0	2.45681	1.15449	2.02695	0.802285	2.20492	1.92194	4.70444
ASTN2	4.68229	4.12997	5.12328	4.64248	5.88429	4.21201	4.88747	6.54915	5.30874	3.00314	4.05705	3.75759	3.67625	4.35087	3.62183	2.69184	3.30923	3.51934	4.22706	3.80213	3.91436	2.77543	3.8824	1.74131	5.55124	4.70744	5.31168	4.58272	5.7013	5.79545	5.41285	5.51083	5.25636	6.09516	4.90617	6.19091	5.78304	5.94257	5.99566	5.34717	5.54696	5.64379	5.37597	5.32592	6.19846	4.73663	6.01377	5.93096	5.32409
ASXL2	6.7359	6.69815	7.07781	6.59081	7.16919	6.59689	6.69725	7.28618	6.63485	7.20258	6.83127	6.99894	7.17586	6.88693	7.01568	6.77664	7.05733	6.8474	6.86072	6.38252	6.74709	7.23781	6.9933	7.17199	5.47679	5.43915	5.21654	4.59125	5.21311	5.35494	5.47596	5.25259	5.02649	4.65082	5.79659	5.8571	5.62004	5.99061	6.06288	5.96587	5.29372	5.56159	5.5956	5.26096	5.50132	4.9311	5.55569	5.78154	5.93981
ASXL3	4.18668	2.85465	0	1.57547	5.20207	0.974845	2.69739	5.38584	4.23807	1.11052	1.44519	0.75676	1.07884	0	0.69849	1.48766	1.74658	0.942697	0	0	0	0	1.59391	0	4.59625	4.32864	4.3256	3.87821	5.05403	4.10578	4.61837	4.75848	4.51493	1.91915	4.85452	5.13639	4.80982	5.80658	6.01061	4.45872	4.38125	5.69702	4.501	4.51958	4.88965	3.43899	4.99876	4.06386	5.68342
ASZ1	4.28826	2.06672	4.41606	3.859	6.72389	4.62707	4.38969	6.23356	5.73471	3.39096	0	3.24327	0	0	1.82755	0	3.04119	0	3.0994	0	0	0	0	0	6.30161	6.68567	5.88091	6.63185	5.64604	7.47589	6.34648	6.40098	6.30933	7.60428	6.9291	6.91227	7.75599	7.30218	6.33882	6.98063	7.1836	5.09303	7.26827	7.02409	5.93467	6.63677	6.26806	7.98219	5.53223
ATAD2B	6.20104	6.42264	6.97534	6.13877	8.02785	6.45257	6.34308	7.69384	7.74612	6.49468	7.03121	6.81696	6.97762	6.85792	6.37366	6.55114	6.8985	6.49687	6.5068	6.37249	6.67948	6.82263	6.67781	6.23003	3.99372	4.7971	4.8246	4.25878	4.93398	5.65985	4.12395	4.88069	4.36507	4.38955	5.18217	5.33933	5.9689	5.87686	6.98327	5.29168	5.15558	4.53123	5.29139	5.20684	4.83244	4.45477	4.98581	5.80148	5.93676
ATAD3B	6.40265	6.11123	6.48454	6.78171	6.07192	6.88565	6.91213	6.35351	8.00731	6.95724	6.88483	6.74275	7.3655	7.98649	7.03446	7.1861	6.90927	6.95634	7.17743	6.13497	7.36463	6.83918	7.43135	7.21851	4.03601	2.33131	4.21938	4.14107	3.71518	4.60538	5.50818	4.52497	6.16597	2.46068	4.43796	4.34155	5.01801	5.37362	4.84152	5.29408	4.31231	4.30183	4.40571	3.96326	4.07616	3.74408	3.86916	4.78495	3.69384
ATAD3C	4.88665	2.5649	5.58671	3.51282	5.05683	4.02075	4.8037	6.4405	5.05409	4.07474	4.8168	3.10718	6.28943	0	4.49936	1.94364	4.54219	4.20618	5.00564	3.85796	4.52446	3.90035	4.89063	4.36065	1.52414	1.85577	2.9764	0	3.01674	0	0	2.19417	0	0	0	0	3.41441	2.64528	4.59154	3.21393	1.99315	3.96296	1.10937	1.94285	0	0	2.37531	2.40993	4.60103
ATAD5	6.42847	6.26663	6.85297	6.63412	7.14583	6.87547	6.71113	7.50722	8.09078	7.32782	7.66287	7.04957	7.36385	6.84158	6.74179	7.56816	7.14954	7.21107	7.33722	6.84297	7.12049	7.03525	7.3406	7.53115	4.88106	4.52864	3.85929	2.16085	2.9343	5.04234	2.16411	5.13612	6.4632	4.37386	3.92135	5.15885	5.21719	5.1877	4.75351	5.10194	5.78575	4.61942	5.29937	5.21861	4.95768	3.6598	4.57009	6.13139	4.87443
ATAT1	3.87575	3.16351	4.22225	3.73497	4.49747	3.32271	3.69085	3.70988	4.42032	3.28592	4.43722	3.34916	4.76482	2.93447	3.55937	3.40838	4.17015	3.61633	4.31433	3.39256	3.85087	3.99586	3.5558	3.81436	4.05155	3.30007	3.9091	4.09493	4.05688	3.03623	4.61756	4.46883	3.71577	2.8437	4.9927	4.63675	4.35719	4.62509	3.91617	4.13008	3.31503	4.05875	3.70682	3.86936	4.50863	3.51688	4.22405	4.01646	3.57511
ATCAY	0	3.95176	0	3.11504	5.19526	3.31717	3.44737	4.77211	4.23144	3.18195	5.20976	4.15508	4.59968	6.03366	4.07963	0	1.24334	4.09246	4.18416	3.4508	4.10434	3.78822	3.37501	2.20024	1.25134	0	0	0	0	0	0	0	0	0	1.51249	1.47673	3.21649	3.65579	0	1.01105	0.791806	0	0	1.62916	1.45959	0	0	2.06177	4.39074
ATF3	3.25047	3.05762	0	3.74559	5.04736	2.81795	3.84536	5.44747	0	1.77489	2.6781	3.26999	6.27979	3.84757	3.87418	1.93642	3.06744	3.65079	3.41428	4.79792	3.05113	4.32391	2.87318	0	2.72038	3.80827	4.1747	2.02434	2.5102	5.12452	2.83875	3.92681	0	3.28084	0	2.53943	2.07003	4.0585	4.98208	2.35373	1.57239	3.56949	3.17759	0.957408	3.01567	1.44055	1.25504	2.40201	4.99167
ATF5	5.55964	6.1394	5.74907	6.58979	6.0484	6.44471	6.99843	6.74047	7.44694	6.51194	7.83195	6.97144	6.77686	6.65593	6.58834	5.9613	6.69414	6.98098	7.39725	6.20323	7.12181	5.50895	6.75714	6.89936	6.77591	6.47804	6.18319	5.78262	6.33203	6.65088	6.535	6.0957	7.63165	7.7393	7.23005	6.90742	6.96053	7.08128	6.39139	7.53028	6.97022	6.83227	6.63158	6.63333	6.91949	7.03439	6.67915	7.04069	5.58432
ATF6B	3.73378	3.95907	4.16038	3.05056	4.50564	3.90048	3.68962	3.64953	2.90729	4.2758	4.09511	3.8547	4.62108	4.25874	4.24619	3.11422	3.45932	3.71525	4.48922	4.72382	3.68323	3.72054	3.60163	4.17708	3.012	1.93321	2.71045	2.47789	2.26811	5.1773	3.84154	3.85505	4.10774	2.51693	3.39023	3.08702	4.58272	3.24565	1.61943	3.84442	4.43202	3.92922	4.34401	3.83451	3.94472	2.81486	3.32413	4.3739	2.63622
ATF7IP2	5.32623	4.2746	3.96699	5.45164	6.73403	5.59635	4.70763	6.26051	6.25123	4.61559	5.122	4.26887	4.8771	3.23119	5.74342	5.50067	5.1096	4.71933	4.34794	5.42603	4.93894	4.86638	4.84496	5.34043	6.64691	6.30783	6.34234	6.8255	5.86711	7.47463	7.31321	6.45566	6.1445	6.27534	7.13364	6.12083	6.9684	6.72301	6.52442	6.72417	6.62461	6.46582	7.15849	6.95071	6.50022	5.30939	6.48536	7.70751	6.2892
ATG10	5.9902	5.51882	4.18338	5.39357	5.18337	5.64104	5.38206	6.48778	5.18062	5.56266	6.46395	5.45534	6.23404	6.95433	5.25864	5.83502	5.0679	5.51051	5.62239	5.65112	5.96754	5.46614	6.27964	6.70585	5.1385	4.02598	5.40454	4.75059	4.83817	4.13711	4.56099	4.89261	5.49331	6.50264	6.28854	5.49834	5.68723	5.87109	5.97336	4.91634	5.32746	5.30755	5.2541	5.15358	5.58073	4.63966	5.3837	5.68287	5.344
ATG14	7.83412	7.67362	8.09061	7.98557	7.62879	7.85276	7.83336	7.50128	7.7586	8.43653	8.29166	8.11246	8.29069	7.70029	8.0098	8.83935	8.29447	7.92918	8.39356	7.32525	8.19302	8.22781	8.22534	8.11825	5.63594	5.40023	5.63409	5.17989	5.25615	5.65028	5.63696	6.31846	6.4794	7.49687	6.55678	6.34156	6.0364	6.15631	6.08083	6.42125	5.58264	6.09762	6.2934	5.81309	6.33193	5.67968	5.71819	6.36621	5.72482
ATG16L2	1.863	1.70878	3.04225	2.95003	4.29435	2.72738	2.66111	3.82828	4.54237	1.70061	3.09184	1.003	0	0	3.45609	2.91984	2.6193	2.81589	3.55719	0	4.02118	1.77006	2.78202	2.46177	2.15792	1.77286	2.06005	1.27813	1.66992	3.52281	2.74795	2.10442	0	0	2.16531	2.45215	3.07559	4.5127	4.23049	2.448	2.97774	0.881083	2.24448	2.02241	2.92312	2.53059	3.12606	3.99374	4.60065
ATG4A	4.60261	4.39494	4.47947	4.16805	5.48724	4.69091	2.63824	0	6.27796	4.13444	4.5333	4.22785	2.52803	0	4.64534	4.04159	4.22261	5.02768	3.15826	0	3.45523	3.68125	4.50025	0	3.48467	2.18847	3.66283	4.45809	3.41082	4.59518	4.71418	3.42168	0	0	5.96739	3.98296	4.02788	3.93356	5.01756	3.61421	4.10414	3.07627	4.87294	4.1493	3.18227	4.46596	4.45034	5.82469	5.74631
ATG4C	7.05036	6.57434	6.92272	6.81818	6.38459	6.78201	6.8344	6.79128	6.54981	7.24986	6.27534	6.4239	5.01841	8.02033	6.255	7.08384	6.35356	6.23646	6.57753	7.28845	5.84018	7.14227	5.75308	8.04086	5.46513	5.47687	5.17525	5.02645	4.46988	6.33913	5.03052	6.45729	0	0	4.09561	4.29185	5.53271	3.85196	6.31806	5.18111	4.85541	2.50197	3.83981	4.79023	3.71844	3.83176	4.59718	4.52754	6.64617
ATG9A	5.51403	5.58069	4.98471	5.61005	4.06848	5.01182	5.61295	5.42477	5.90811	5.93502	6.07517	5.74536	6.43901	6.26294	5.72413	5.75127	5.59161	6.43156	6.07781	5.34282	6.03451	5.77128	5.91035	5.37823	6.57647	6.8446	7.24872	7.24746	6.96159	7.09963	6.85869	6.57554	7.50944	6.81427	8.1119	7.05567	7.01429	7.17836	6.3892	7.24832	6.77841	6.99544	7.28534	7.23528	7.20982	6.89578	7.21311	6.69014	6.36622
ATG9B	4.58911	3.88146	6.11212	5.05877	6.58816	5.64891	5.57213	5.0042	6.24834	5.583	6.02535	5.09185	5.67584	5.4218	5.89642	4.58356	6.08567	5.6888	5.96802	6.98553	5.13626	4.86355	4.93831	4.65926	5.07104	5.06722	5.21941	5.72191	5.62772	5.43833	6.21116	5.00383	4.79543	4.11691	6.24873	5.61889	5.58468	6.36779	4.63883	5.7579	5.10076	4.981	5.12006	4.61756	5.83581	4.90359	5.94668	5.58127	4.7806
ATL1	4.44495	1.69348	3.02286	3.09961	6.35206	3.21809	2.99862	6.3042	4.92048	2.11246	0	1.57425	0	0	1.47819	0	2.95514	2.65275	3.92061	3.72995	0	1.36887	1.9614	0	2.14081	0	2.04328	1.26519	3.26232	2.62463	0	2.0875	0	3.16636	4.08908	4.59232	5.39154	5.74268	5.83302	5.17436	4.76494	5.09417	4.46199	3.26564	3.09854	4.19009	3.63453	3.43329	5.31357
ATL3	6.2993	6.02926	5.08003	6.18825	6.55302	5.98083	6.21839	6.17222	5.80185	5.45081	5.1347	5.67513	5.85607	5.93011	5.65391	5.95562	5.38648	5.44699	5.75278	6.64206	4.98695	5.91219	5.71841	6.5786	6.43283	6.55744	6.23993	6.28093	6.39021	6.90669	6.04061	6.34785	5.52712	4.27575	4.90601	5.82727	6.13097	6.60353	6.66888	6.12051	5.35856	4.79302	5.7626	5.70307	5.03256	5.5835	5.50954	5.89932	6.2872
ATM	4.64	4.51734	4.92332	4.11505	5.83497	4.81439	4.47553	5.38502	5.46126	4.66275	5.08462	4.27925	4.70116	3.0371	4.80527	4.18935	4.69097	4.55765	4.3511	3.94774	4.22105	4.77467	5.13113	4.26906	4.06264	4.63231	4.22866	4.30091	4.19151	5.06245	4.52837	5.17165	5.3556	5.67375	5.25684	5.30093	5.78722	6.11604	6.12143	4.98768	4.75618	4.91894	4.92047	4.71919	5.05334	3.9207	4.6795	5.04	5.33567
ATN1	5.45798	6.12449	6.25376	6.73088	6.62524	6.88267	6.74143	6.54827	8.11252	6.84574	7.63274	6.9234	7.93214	7.65017	7.45738	6.54994	7.6687	7.46869	8.00916	7.09021	7.57693	5.90423	6.97707	7.20812	3.75828	3.1135	3.26369	2.07854	2.98361	4.48304	3.50414	3.85168	5.57893	3.58427	3.23417	3.7158	4.61645	4.51998	2.07583	5.08037	4.64734	4.21075	5.23747	4.10685	4.57519	3.6471	4.45831	5.13842	4.1035
ATOH1	0	0	0	0	0	0	0	4.65	0	0	0	0	0	0	0	0	0	0	0	0	0	0	0	0	0	0	0	0	0	0	0	0	0	0	0	0	2.68393	4.22579	0	0	0	0	0	0	0	0	0	0	3.81427
ATOH7	3.11229	2.92187	0	0	0	3.19392	0	4.33218	0	0	0	0	0	0	0	0	2.57821	3.13508	0	0	0	0	0	0	0	0	0	0	0	0	0	0	0	0	0	2.90371	0	0	0	0	1.87135	0	0	0	0	0	0	0	4.44314
ATOH8	3.3718	2.8944	0	1.89765	3.53151	1.58182	1.81451	3.37342	0	0	0	1.94419	1.72107	0	2.28036	3.07919	1.14795	2.74676	1.18459	0	1.76594	2.74374	2.85844	0	2.22747	2.14673	2.72675	3.47333	2.84579	3.07747	2.33753	2.506	2.73181	4.58361	2.92431	3.49911	1.03828	4.18568	0	2.46324	2.77657	2.19577	3.22218	2.84898	2.50317	3.8632	2.21862	1.93482	5.08707
ATP10A	3.38728	2.7686	4.28899	2.78896	5.14403	4.30245	3.33601	5.78513	0	1.95739	3.12346	2.35543	2.9337	2.88346	2.9082	1.88479	3.41527	2.70156	3.58995	3.78353	1.45178	3.3307	2.81264	2.9879	4.0852	4.19738	4.23823	4.21197	4.47568	1.88337	1.97474	4.52294	4.11396	2.36517	4.63348	3.34612	4.66527	5.59206	5.07862	4.36311	3.24186	4.44024	4.16772	3.61029	4.58874	4.24484	4.46807	4.02728	4.83365
ATP10B	2.81327	0.898639	0	1.3013	4.17192	1.05028	1.23414	3.46734	1.93807	0	0	1.10272	0	0	0.757764	2.00083	0	0	0.751785	0	0	0	1.08381	0	0.730796	0	1.49129	0	1.80473	1.5844	0	2.25449	0	0	0	0	0	5.09847	4.31877	0	0	0.714864	0	1.41506	0	0.684128	1.56719	0.81424	5.24071
ATP10D	3.79087	1.7885	2.29723	2.0424	5.73819	3.10491	1.54615	5.56766	5.6222	0.68585	4.66821	1.66572	2.6453	0	1.9793	3.01885	2.49519	2.21138	0.978984	0	2.69924	2.41864	2.06339	3.72193	1.92965	2.29947	0	2.02993	2.18297	0	0	2.66803	0	0	1.8131	2.3878	4.02443	5.02173	5.55899	3.5874	1.31504	2.88257	2.33476	0.559084	2.36614	2.40808	0.762937	1.65705	4.04327
ATP11A	5.71012	5.54771	5.70705	5.52061	6.22541	5.51662	5.76572	6.19863	6.73139	5.81663	6.88523	5.80976	6.26059	6.44139	6.09601	6.16333	6.18241	6.08761	6.22326	2.43556	6.06431	5.97743	5.75642	6.77517	3.79387	4.37016	3.39749	3.404	2.03189	5.18143	4.40861	2.77419	6.15826	3.93898	3.90526	4.53373	5.07096	4.9159	4.56354	4.87749	4.50763	5.22306	5.55853	4.88243	5.18392	3.40381	4.45803	5.03166	5.97895
ATP11B	5.10291	4.2533	4.41591	4.10522	5.16582	4.54789	3.34315	5.90141	5.01554	3.71424	1.74445	2.73241	3.10228	0	3.24745	3.0678	4.02372	2.25523	3.47158	0	4.43447	3.21453	3.21134	3.5314	5.31963	6.03464	5.16601	5.51538	5.75914	4.8095	5.69759	5.46906	6.0086	0	5.36747	5.47504	5.84288	6.55728	6.14857	4.88925	5.38595	5.68596	5.35886	5.1638	5.41444	4.40242	4.65225	5.07231	5.53208
ATP11C	7.89972	8.26294	8.28792	8.17168	8.2076	8.09849	8.09585	8.01294	8.43852	8.57217	8.71854	8.52741	8.35291	8.58757	8.353	8.60414	8.37576	8.52067	8.39317	7.9506	8.25868	8.84549	8.51907	8.85364	4.09707	3.91274	3.06621	4.2024	3.47945	5.7248	5.09838	4.698	6.61775	3.91996	5.27973	4.53059	5.31827	4.55898	6.06953	5.48216	4.37405	5.52501	5.76647	4.48399	4.65869	3.70528	4.80633	5.41574	5.7291
ATP12A	3.34131	1.85572	3.22586	1.68667	4.18573	3.80551	3.73288	5.95367	0	4.16085	4.19981	3.65453	3.99617	5.20638	2.86416	2.0118	0	2.0356	2.85151	0	3.6698	3.36133	2.96092	0	0	0	2.22023	1.4035	0	0	0	0	0	0	0	0	0	4.15376	3.20271	0	1.0417	0	1.79343	2.33366	0	0	0	0	5.25494
ATP13A1	6.43423	6.82066	7.15456	6.9838	5.66699	7.1423	7.03967	5.60127	8.22529	6.88866	8.46992	7.33664	8.06382	8.14307	7.72039	6.80488	7.75052	7.81663	7.80443	7.68694	7.73798	6.82564	7.62598	7.41203	5.00767	3.99287	4.47235	4.21685	4.32772	4.93965	4.43212	4.72597	6.80118	5.2669	5.74399	5.0282	5.88497	5.59711	5.80347	6.2164	5.71189	5.92487	6.22164	5.95918	5.45628	4.62985	5.9689	6.01099	5.30958
ATP13A2	5.94426	7.09641	7.7058	7.32404	6.79398	7.40363	7.64716	5.92046	8.13687	6.88516	8.02377	7.77648	8.04444	8.37836	7.6884	6.7358	8.17659	8.05735	8.02318	8.0589	8.09359	6.71609	8.33996	7.95873	4.65197	2.31189	2.9069	3.52618	2.67106	4.74532	4.30439	4.50175	4.36324	0	4.68802	4.12984	5.48798	5.20185	2.772	5.55312	5.1229	4.83877	4.85977	4.18784	4.66129	3.942	4.83166	5.07281	5.29129
ATP13A3	6.0745	5.65436	6.1071	5.55223	6.27175	5.25475	5.33554	6.96503	5.60208	5.6566	6.24635	5.08691	6.2141	5.0382	5.19341	5.80523	5.60151	5.07245	4.9481	4.08276	5.26894	5.37339	4.63366	5.96708	4.33662	4.68655	3.64333	4.21982	2.49939	4.24093	5.56518	4.04332	4.9798	0	2.79665	3.84358	4.82078	5.7762	5.5389	4.11243	4.24762	3.36975	3.91907	4.15374	3.61318	3.0831	4.0824	4.5287	5.63977
ATP13A4	3.83082	1.3927	0	2.3595	6.24259	3.46881	2.26774	5.72896	5.76199	0	0	0	0	0	0	0	0	1.54793	0	0	0	0	0	0	2.57587	1.44999	1.70991	2.0228	0	4.55814	4.11997	3.38667	0	0	1.41416	2.07195	3.40372	6.13978	4.0251	2.6947	1.21046	0	2.27111	1.17248	1.74808	1.09843	2.89963	1.27884	5.39333
ATP13A5	2.21704	0	0	0	3.49898	0	0	4.57514	0	0	0	0	0	0	0	0	1.1285	0.947689	0	0	0	0	0	0	2.53381	2.11921	2.10081	1.57142	2.81515	0	2.30901	2.97257	0	0	1.3827	0	2.84163	5.36691	3.4377	3.15831	1.1819	0	0.798229	2.21166	0	0	1.87734	0	5.79359
ATP1A1	7.11613	6.88418	7.24141	7.04622	6.80082	6.97854	6.95691	6.68451	7.32013	7.18866	5.98912	7.15797	7.01983	6.94081	7.22405	7.32193	7.18479	7.25889	7.13489	7.41804	7.14606	7.23572	7.02297	7.04548	6.63844	6.18425	6.16063	6.23692	5.8246	7.42828	6.94412	6.30983	7.91779	4.89924	5.70093	6.24733	6.84237	6.35031	6.26541	6.7179	6.69821	6.77987	7.49486	6.54569	6.57631	5.56402	5.26533	6.82299	6.31421
ATP1A2	2.2044	0	0	1.211	5.69921	2.27691	0	5.66344	2.6054	0	4.43255	0	4.6653	0	1.79964	0	0	0	0	0	0	1.07	1.59007	0	1.12726	0	2.90802	2.55462	3.08126	0	0	2.95851	2.68796	0	1.37278	3.34746	2.34099	4.78378	3.96249	1.85329	2.73247	2.98372	2.42882	2.19903	2.64513	2.42177	3.53318	3.5723	6.01471
ATP1A3	1.69684	2.76242	0	1.78689	4.07275	2.19668	2.4663	4.36745	3.38929	2.12013	2.39629	2.50952	1.90808	3.15931	3.35739	1.08165	2.9182	2.47627	2.82853	0	2.41058	3.7327	1.80658	3.64356	5.21157	5.03768	5.5692	5.64566	5.72599	5.5109	4.66101	4.6348	5.69291	6.60582	7.13182	5.84661	6.45159	6.10908	3.33103	6.72027	6.0881	6.45239	6.37794	6.15553	5.91251	5.28188	6.10637	5.64589	4.97357
ATP1A4	3.77179	0	0	1.21283	6.17985	1.54966	0	5.90321	0	1.34649	0	0	0	0	0	0	0	0	1.15759	0	0	0	0	0	5.32817	6.41829	6.52802	5.72223	6.43085	5.465	6.16114	5.95639	6.55081	6.3977	6.15182	6.71775	6.09269	6.74714	5.77119	5.39341	6.02524	6.56218	5.64586	5.95873	6.30845	5.79701	6.23273	5.48148	5.41663
ATP1B1	7.67755	7.82795	7.26175	7.50668	7.39543	7.23861	7.47563	6.92521	7.39263	7.80607	6.82952	7.7693	7.19533	7.52765	7.37977	7.506	7.27729	7.87523	7.20185	8.13403	7.89934	7.68916	7.72451	7.87827	5.13092	5.87553	4.2332	4.52462	4.98378	6.70266	5.6199	6.04189	7.73697	0	4.57551	5.95967	7.28015	6.24659	6.91643	6.8732	6.35983	6.80888	7.90397	6.61587	5.46448	5.71269	6.12425	6.25708	5.67973
ATP1B2	2.98875	2.80071	0	1.81885	5.32856	2.23183	4.46013	5.15916	5.89873	3.8398	4.3782	3.68771	3.25093	0	3.02776	2.15543	4.55784	3.53533	5.36236	0	5.64338	4.32356	4.59648	2.79286	1.71239	0	3.22314	0	3.94001	2.98198	4.00354	2.41695	5.99538	0	0	3.49738	4.21644	4.33184	3.37144	4.39886	3.41252	2.44048	4.55321	3.50556	3.94801	2.37555	3.48116	3.14642	5.08523
ATP1B3	9.50513	9.59383	9.29586	9.44395	8.84712	9.51617	9.52741	9.01792	9.58778	9.42161	9.06716	9.26556	9.094	9.37735	9.39944	9.90731	9.21852	9.3546	8.86096	8.70198	9.05443	9.70455	9.15346	9.52703	8.72273	8.61457	8.7274	8.736	8.76136	8.68717	9.38444	8.98657	9.01814	8.40379	8.69898	8.82659	8.18441	8.44613	8.21589	8.52471	8.44327	8.65252	7.97803	7.9173	8.73933	7.84162	9.00685	8.42161	8.04199
ATP1B4	0	0	0	0	4.13697	0	2.7932	3.06249	0	0	0	0	0	0	1.59459	0	0	0	0	0	0	0	0	0	0	0	0	0	0	0	0	0	0	0	0	0	0	3.56143	0	0	0	0	0	0	0	1.47201	0	1.68593	3.16556
ATP2A1	4.54209	5.76228	5.60254	5.47026	6.14899	5.03064	5.10206	6.45647	6.72436	5.16498	6.50047	5.04739	6.61994	7.01784	5.50111	4.93596	5.62415	5.94323	6.47058	4.609	5.16927	4.65264	6.23911	4.72307	3.1908	3.33373	3.98984	3.37449	3.20132	5.33727	4.09689	4.99995	3.08316	0	2.91609	2.86812	4.36049	5.39247	4.79225	4.41495	4.18796	4.20119	4.46401	4.25414	4.21134	3.52004	4.84972	4.15616	5.11334
ATP2A2	7.15361	7.04285	7.14631	6.63244	6.59585	6.67722	6.73012	6.58795	6.48461	6.8267	6.83585	6.38859	6.81614	6.2682	6.76078	6.32289	6.83139	6.93808	6.78357	5.79886	6.65487	6.81808	6.55535	6.76043	5.8576	5.8347	5.63487	5.38042	4.82571	6.32097	5.99387	5.4401	5.35443	5.46494	5.22574	5.41637	6.26545	5.44535	5.19585	6.08861	5.96607	5.07546	6.62112	5.89296	5.40196	4.35548	5.20727	5.75601	5.99598
ATP2A3	5.92089	6.22947	6.11117	6.37541	5.26274	6.23059	6.19775	5.54142	7.18598	5.79097	6.57669	5.83494	6.21279	5.58074	6.69241	6.20034	6.29422	6.04157	6.25694	5.01213	6.31495	6.012	6.2939	5.61765	2.68532	0	0.996105	0	1.90243	3.8248	3.03135	3.21472	4.69867	0	0	0.766896	3.81305	4.0196	3.31058	1.76428	1.10491	3.24053	2.50896	0	2.15166	0	1.77631	0	4.06353
ATP2B1	7.82847	8.0197	8.26004	7.94367	7.74161	8.07146	7.77724	7.69907	7.3486	8.36609	8.25832	8.37875	8.08508	8.05824	8.10408	8.37217	8.13169	8.22414	8.11088	7.86339	8.0685	8.34072	8.40325	7.94617	4.61934	5.34001	4.67037	4.39623	4.51042	7.04445	6.56132	6.15814	6.04494	6.28959	5.24492	5.269	6.51408	5.86419	7.25428	6.51052	5.68284	6.34422	6.65666	6.17201	5.70915	4.54926	5.21967	6.76212	6.21157
ATP2B2	2.94633	0	0	0.859757	4.87843	1.13196	2.46316	5.60208	0	2.74911	0	1.18705	4.43251	0	0	2.11785	0	1.09634	0.81632	0	0	0	0	0	2.61752	3.83992	1.59237	2.54419	3.22089	4.3934	0	2.72145	0	3.88113	2.56674	3.45312	3.54941	4.99272	0	1.65938	2.68739	3.25744	2.46665	2.79374	3.48977	3.07482	2.42461	2.78797	5.10316
ATP2B3	0	1.20006	0	1.06987	2.88546	0	1.01086	3.38394	0	0.402432	1.28369	0.364155	0	0	1.02654	2.00169	1.3051	0	1.01908	2.18973	0.976845	0	0	0	0	0	0.539244	0	0	0	0	0	0	0	0	0	0.510882	1.25517	1.60058	0	0	1.28933	0.938325	0	0	0	0	0	2.61273
ATP2B4	5.61266	5.13709	5.18137	5.09701	6.26547	4.62491	5.41606	6.09388	5.74732	5.38866	5.64159	5.04633	5.67936	5.40503	5.5735	5.25773	5.0739	5.51186	5.84529	4.83834	5.85863	4.38849	5.45902	5.6136	5.48349	5.82558	5.38353	4.96907	4.9075	5.88604	4.85178	4.693	5.75236	5.05807	5.36342	5.78174	6.53219	5.05518	5.15614	5.47427	5.55233	5.4685	6.23514	5.97849	5.54607	4.22092	5.14007	6.2479	6.04514
ATP2C2	0	1.29897	2.50059	1.16181	5.1112	0	2.14666	4.94255	0	0	0	0.719326	0	4.39435	1.73764	0	0	0	0	4.64725	2.91434	3.50405	2.25821	0	4.05341	4.29815	1.60437	3.47148	3.91132	2.95519	2.2267	4.72758	3.49126	2.63572	3.31835	4.13373	4.33146	4.86305	3.34372	2.35003	2.35955	2.68227	3.31312	3.05706	3.13278	3.7337	2.93266	3.78818	4.28025
ATP4A	2.7749	1.81294	0	3.25068	4.12961	2.8538	2.30249	3.05562	0	1.80452	4.53815	3.72654	2.198	2.9808	1.58937	1.96733	0	3.07672	2.80044	0	3.61511	1.47533	3.42872	3.4582	3.64486	0	1.46256	1.36681	3.71003	0	2.87467	0	3.29517	0	4.03971	2.23757	2.1019	3.55428	3.14983	3.44289	1.60019	0	3.018	2.2862	2.55174	2.17919	2.74622	2.4359	6.64561
ATP4B	0	0	0	2.71495	0	0	0	0	0	0	0	0	4.86473	0	0	0	0	0	0	0	0	0	0	0	0	0	0	0	0	0	0	0	0	0	2.95017	0	2.40678	5.43076	0	0	0	0	0	0	0	0	0	2.75793	3.50621
ATP6AP1L	4.32048	3.57096	4.19854	4.28113	5.51302	4.01542	4.73043	5.60017	5.19623	4.49769	5.21347	4.10919	4.48319	6.16793	4.57517	4.06636	4.5621	4.22586	4.74609	6.24231	4.54436	3.95006	4.21911	3.56257	4.57535	3.65493	4.73672	4.42705	3.67535	5.38898	3.87915	5.27057	6.51832	3.961	5.04654	3.84891	5.59184	5.73756	6.28039	5.50098	5.19937	4.18284	4.80233	4.76744	4.83997	4.39618	4.50035	6.29636	4.85293
ATP6AP2	9.08033	8.86348	8.40307	8.64804	8.0307	8.65696	8.71696	8.16435	8.21985	8.71042	8.68102	8.38285	8.62496	8.54729	8.40634	8.76203	8.33862	8.32528	8.2572	7.96565	8.14441	9.06693	8.02474	8.04346	5.15388	5.36663	5.6768	5.59912	3.04752	5.73962	4.32515	5.30286	3.83322	0	4.04267	3.07867	4.81888	5.37126	4.62517	5.12639	4.4842	4.85987	6.40281	4.51475	5.00325	3.83418	4.00185	5.84206	6.18039
ATP6V0A1	4.80422	5.08647	6.11345	5.43578	6.37377	5.34894	5.34857	5.40927	5.7432	5.41103	6.57898	5.44631	6.51315	6.30789	5.97682	4.99815	5.99204	6.10923	6.28294	5.49327	6.18633	4.90884	6.06197	6.30257	4.70954	4.09953	4.4294	4.68001	4.31157	5.08655	5.58996	4.44246	5.48428	6.33192	5.51502	5.06614	5.90593	5.95357	5.59908	6.0229	5.50166	4.55367	6.27368	5.55645	5.55855	4.98444	5.47659	6.40388	5.56661
ATP6V0A4	5.52587	5.31367	5.56626	5.39437	7.00322	5.70164	5.47912	6.91738	6.58913	5.84505	5.05101	5.65348	4.44339	6.44962	4.99962	4.71437	5.00612	5.83094	4.69631	7.20323	5.69009	5.61651	5.76459	6.45424	1.51054	0	0	2.01595	4.29599	0	2.82918	2.17786	0	0	0	2.19612	2.52646	5.85765	3.10307	1.23876	1.56501	4.24646	0	1.92742	0	0	0	0	4.581
ATP6V0D2	4.31306	0	3.5059	0	6.59926	3.70841	2.60446	6.71363	0	0	0	1.28532	0	0	0	0	1.78852	0	1.83578	0	2.54759	0	0	0	0	0	2.96464	0	2.85729	0	0	2.51702	0	0	0	2.53635	1.64485	4.8466	0	0	0	1.76968	1.33856	0	1.36228	1.7136	1.50804	0	4.03282
ATP6V0E2	2.14098	3.67073	4.30143	4.8248	4.34077	3.95797	4.27517	4.17587	0	3.28239	0	4.75323	0	0	5.17695	4.1687	5.00197	4.19852	4.29061	4.09669	4.51671	5.00772	4.57304	2.77196	1.69544	0	0	2.22832	1.93412	3.86488	0	0	0	0	3.70255	2.41609	4.19332	2.86237	0	2.57032	1.75338	2.91278	4.13544	2.73496	1.94043	3.7395	1.41468	3.12475	3.8956
ATP6V1A	7.40394	7.14983	6.5264	6.70487	7.6068	6.83708	6.56866	6.80607	7.17593	7.47343	7.57456	7.09572	7.40652	7.7501	7.17168	7.62473	6.80604	7.04219	6.69384	8.09296	7.07311	7.27494	6.70976	7.28783	7.60285	7.65814	7.38714	7.06468	7.32583	7.39624	7.44189	7.52307	7.70174	7.81712	7.38274	7.84036	7.30615	7.32083	6.7611	7.59614	7.98647	8.12693	7.50242	7.44658	7.89411	7.10266	7.66783	7.82474	7.37778
ATP6V1B1	5.76935	5.66512	6.65694	6.58812	5.7927	6.16522	6.10316	6.14352	7.84789	6.13829	7.81423	6.13561	7.07827	6.52286	6.78102	6.50134	6.84777	6.56613	7.25363	5.9471	7.11342	5.12638	7.41316	6.41294	1.26656	0	0	0	0	0	0	3.17624	0	0	0	1.49353	4.06065	4.62246	0	2.62519	0.802903	1.24307	0	1.27564	0.919266	2.28683	1.03295	1.38764	5.47866
ATP6V1B2	5.85062	6.07223	6.47208	5.83689	6.22702	6.14436	6.13899	6.92007	6.22424	6.04716	5.49988	6.00232	5.45456	4.82999	5.88223	6.67764	6.36273	5.6178	5.8678	0	5.78469	6.52745	5.72368	5.79912	6.25545	6.18895	6.79556	6.66625	5.54554	6.45567	6.07012	6.2401	4.98672	5.19867	6.25882	5.8194	6.45669	6.47955	5.58567	6.41326	5.96969	6.23346	6.80348	6.12881	5.37619	5.34014	5.5812	6.3418	5.53526
ATP6V1C2	3.87532	1.9785	0	1.80385	4.90515	3.05099	1.72282	3.25667	0	3.28551	4.35823	1.20262	0	0	0	0	1.68829	1.45428	0	0	3.82438	3.22225	2.26591	0	0	4.30739	2.35301	0	1.93668	0	0	0	0	3.5236	3.32711	1.9629	3.41021	0	0	4.68687	3.22036	4.02458	2.7089	1.0937	3.78688	0	2.11771	0	0
ATP6V1E2	5.59467	4.41641	5.18651	5.0158	6.70415	6.34419	5.56451	6.69075	5.94549	5.90036	6.29908	5.64778	6.3731	5.95189	6.07802	6.24767	5.9985	5.33689	5.8236	6.36247	6.12997	6.11176	5.38363	5.60892	6.81439	6.60879	6.59477	6.36395	6.5197	6.02652	6.62822	5.77689	6.41564	3.82917	6.19011	6.09752	5.26942	6.52331	6.4588	6.26314	5.81611	6.15019	5.53293	6.14844	6.09017	4.88635	5.74249	6.07821	6.26465
ATP6V1G2	0.957249	0	0	0.753776	1.87146	1.00259	0.708124	1.74715	0	0.850689	0	0	1.10856	0	0	0	0	0.564897	0.714459	0	0	1.10262	1.03507	0	0	0	0.646926	0.593401	0.831019	0	3.19606	0	0	0	0	1.13581	2.65652	3.27172	0	0	0.987012	1.48697	1.33647	0.953925	1.56507	0.649454	1.91062	1.6471	3.31372
ATP6V1G3	5.57986	2.94744	0	2.74158	6.06874	4.69803	2.64447	6.62476	4.52344	0	0	0	0	0	0	0	2.60275	0	0	0	0	0	0	0	3.49142	0	3.3758	0	3.79842	5.0024	5.12261	4.35979	0	0	0	0	2.43228	0	0	0	0	0	2.0569	0	2.90596	0	0	4.22286	4.47122
ATP7A	3.62997	4.23655	4.52628	3.36025	3.62557	3.86358	3.76705	4.79755	4.16837	4.03747	3.48374	4.1136	4.42973	5.59639	4.17236	3.36938	4.02085	3.72974	4.42646	2.87257	3.38581	4.52518	3.85069	3.76426	1.46345	1.15511	2.07662	1.06017	2.44103	3.16834	1.29345	2.77889	0	0	0.668815	1.27431	2.46622	3.73451	3.94799	1.19702	0.9493	0.513264	1.53493	1.58436	2.11851	0.489774	0.408168	1.59503	2.21202
ATP7B	5.35457	5.20026	6.90276	5.48003	5.9555	5.32184	5.65097	5.67119	6.05797	5.24386	5.16186	5.52215	6.17956	6.0812	5.91799	5.16132	5.75442	5.12358	5.49653	5.33187	5.44953	5.94957	5.86912	5.62446	5.55001	5.88069	5.55376	5.52149	5.20052	5.83905	5.58098	5.41343	6.66327	6.27835	5.11687	6.3712	4.95349	5.95813	5.51802	5.01401	5.57999	4.83793	4.96851	5.5652	5.58665	5.36354	5.4071	5.48974	5.72525
ATP8A1	6.73517	5.93613	6.77606	6.02983	6.70268	6.5381	6.32584	6.75063	6.8505	6.34134	6.96041	5.57728	6.31299	7.12782	5.88045	6.31892	6.36014	5.87896	6.41379	3.94285	5.98928	6.6517	6.65111	5.63143	2.32093	2.23877	3.15821	1.90367	3.57445	3.91939	0	4.65099	0	0	2.85957	1.44392	2.97465	5.03227	4.82522	3.29538	2.38777	1.19873	2.56839	1.42397	2.49683	2.40305	2.4492	1.72145	5.08935
ATP8A2	4.52371	3.92548	2.81507	4.22016	5.003	4.46634	3.40934	5.30568	5.97755	4.61265	5.94687	4.04408	4.31567	5.22254	4.89451	4.51817	3.9359	4.96524	4.5055	4.75383	4.6443	3.91422	4.60236	5.19895	5.18524	4.81875	4.70714	4.88429	4.32995	4.98361	4.32754	5.20119	4.59894	4.80892	4.60056	4.98995	5.0811	5.5708	5.68381	5.03847	4.58184	4.89671	4.94721	4.76964	4.60554	4.67687	4.52561	4.9874	5.20259
ATP8B1	5.20462	3.97226	5.43266	4.62381	5.88002	5.48222	5.0019	5.92761	6.53114	5.36048	6.47152	4.79006	5.42487	6.35072	4.54339	4.98312	5.1915	4.97431	4.96493	4.65576	5.68482	5.10055	5.06013	5.04984	0	1.35934	1.01907	1.50907	2.73402	2.96292	0	2.39921	0	0	3.09178	1.29181	3.12105	5.38688	3.88879	1.40569	2.36669	3.10984	0.758613	2.31247	1.64731	1.02261	1.41631	0	5.16069
ATP8B2	6.0342	5.91612	6.06379	6.08146	6.68254	5.79147	5.40636	6.92142	6.1018	5.97964	6.57303	6.14379	5.95	6.2357	6.53669	5.99507	6.13501	6.68092	6.43969	5.66165	6.1756	6.54473	6.40288	6.86359	4.14955	4.3403	3.66952	3.71859	4.2002	5.69362	4.75632	4.5567	5.38378	6.39181	3.1592	3.96646	4.93523	5.20476	4.87353	4.79739	4.45095	5.02731	5.52285	4.8015	4.25622	3.45533	4.4764	5.08107	4.88309
ATP8B3	3.18659	4.14823	4.79114	3.0157	5.23339	3.26874	3.4353	5.22943	2.47727	3.67299	3.35752	2.23345	3.90048	4.98157	3.30975	4.56082	3.39018	2.35763	4.30412	4.98292	3.51144	3.98317	3.56523	4.53401	6.98356	6.01964	6.48603	6.71738	6.08842	7.37023	6.82575	7.31464	6.11821	7.64481	7.48787	6.92174	7.41669	6.97951	5.73938	7.61929	7.35134	6.35221	7.38438	7.44421	6.50303	6.78949	7.00535	7.52754	5.4191
ATP8B4	5.1928	0.926028	0	3.23078	5.97843	3.60313	2.17658	6.11053	5.1854	0.920457	0	0.483722	2.61815	0	0.78193	0	1.89572	0.615971	0.775807	0	2.33042	0	2.50174	0	2.3564	1.95486	1.52921	1.43091	2.15779	3.51189	1.70847	4.06267	0	0	1.50774	2.66047	3.6089	4.33927	5.33913	1.59477	2.42364	2.32396	1.82475	1.45186	0	3.10127	1.83007	1.75239	4.80603
ATP9A	5.6095	4.68269	5.11872	4.94827	5.87968	4.91297	4.58428	4.99013	5.96848	5.16886	5.32144	3.91123	3.67192	5.31051	5.43553	5.33865	5.15565	3.8982	3.80938	2.89795	4.21258	4.99114	5.10836	3.66436	5.01755	4.55707	4.31361	4.43784	3.32808	5.92598	6.11112	5.66049	3.74064	2.37756	3.03961	4.28795	5.83789	4.56162	4.27894	5.31895	3.83805	5.71301	5.88515	4.59206	5.37036	4.32024	4.14455	6.04376	5.62068
ATP9B	3.59303	4.07608	3.85772	3.60903	5.29272	4.11961	4.43889	4.67945	5.00864	4.10952	4.86141	4.17693	4.07518	4.08379	4.19636	4.32076	4.08658	4.11053	4.36934	5.38047	4.37378	3.9294	4.60253	4.9764	4.45856	3.68181	4.19891	3.80293	3.77777	3.58592	4.48059	4.91809	4.41989	6.32754	4.72569	4.65756	5.05382	5.42074	4.86644	4.59405	4.51117	4.31012	4.93692	4.65954	4.52364	4.01987	4.76178	5.40263	5.32947
ATPAF1	6.54624	6.0217	4.83678	5.93204	6.11086	6.07489	5.88664	6.15857	5.69999	6.22378	3.64036	5.52816	6.13156	5.96917	5.9497	6.44429	5.66268	6.11989	5.57021	3.3914	5.40199	6.26546	5.36855	4.83225	6.73535	6.84808	6.82434	6.76184	6.70167	5.83231	7.37994	6.63053	5.62972	5.97112	6.20166	6.75958	6.55242	6.07751	5.78582	5.81524	6.38294	6.62204	6.23022	6.64895	6.18828	5.52061	6.49737	6.84268	5.48009
ATR	5.53827	5.08132	3.08518	5.09329	6.66048	5.38233	4.60033	6.11462	5.96615	5.18205	5.35005	4.92738	4.90865	2.40361	4.51636	4.44844	4.81752	4.38577	4.68699	3.79558	4.97054	5.12107	4.87648	4.50874	4.80028	4.74617	4.25053	3.93083	4.07029	6.16099	5.02423	4.70231	5.3006	4.98752	3.51295	4.92115	5.54232	5.30253	5.64444	4.49264	5.10912	3.84304	5.29657	4.48678	4.69901	3.98431	4.6432	5.32641	4.93616
ATRIP	2.11296	3.26038	6.01976	4.5118	4.86669	4.87567	4.80003	4.69902	6.05776	4.28124	2.87307	4.01737	3.72817	5.01731	4.70896	4.59617	4.63138	4.524	4.07425	0	5.30099	4.66203	3.59904	5.53862	5.07665	4.97635	5.42523	5.20719	5.30442	5.91991	6.32738	4.69865	5.36233	6.17994	6.03255	5.00068	5.52264	6.09332	4.24236	5.75441	5.8494	4.47427	5.81306	4.99519	5.50086	5.49765	5.68262	4.95985	4.55844
ATRNL1	4.67241	3.97746	4.40385	3.60395	4.55369	3.6725	4.3486	5.35268	3.50559	3.61297	4.37894	3.68843	2.25119	4.19698	2.87125	4.22428	2.95783	3.49674	3.75554	3.65211	2.51539	3.14357	3.30341	3.64587	3.87475	3.79811	3.63341	3.7978	3.26509	4.07379	3.69481	3.11498	1.50991	1.52665	2.79404	3.21851	3.98538	3.85961	5.08809	2.36163	2.88522	2.60459	3.11927	3.45373	2.60809	2.53804	2.10134	2.90149	3.83763
ATRX	6.99361	7.23783	7.45735	7.27103	7.41222	7.33998	7.07562	7.08713	7.92699	8.09412	8.3228	7.94826	7.92158	8.15502	7.8263	8.28165	7.83071	7.67246	8.07128	7.64954	7.85006	7.99945	8.13553	7.8839	3.46844	3.73921	3.39192	2.91275	2.5847	4.64627	4.33234	4.45535	5.68614	3.79168	3.63998	4.46488	4.45623	4.68872	5.48695	5.0677	4.59152	5.27349	5.22233	4.28578	4.63165	3.47308	4.27737	5.6166	4.60502
ATXN1	4.76515	4.08819	2.25787	3.91313	6.64777	4.4793	3.80616	6.16469	6.33361	3.73875	4.458	3.92319	4.46997	3.80837	3.9277	4.47781	4.54885	3.06485	4.66647	4.11087	3.74283	3.85194	4.09839	3.80337	2.87466	2.87126	1.61872	3.01376	3.33962	4.23461	4.2426	3.70866	4.91238	4.32574	3.90371	4.18894	4.6705	5.08564	6.16174	4.62207	3.84996	4.68016	4.45522	4.0083	4.27465	3.284	4.18361	4.4809	5.88228
ATXN3	5.80761	6.08615	5.9907	6.28991	7.35687	5.67386	6.37794	7.28066	6.45901	6.40198	4.23764	6.18014	6.32348	5.85745	6.45478	6.62281	6.21477	6.3259	6.09962	4.71964	6.6066	6.10544	6.5727	6.49905	4.77721	5.14688	4.45698	4.63951	3.72347	4.64509	3.95811	5.18007	4.4087	3.20813	3.80761	4.49902	5.30569	5.42442	5.68999	5.00404	4.5763	4.78384	4.60671	5.0658	4.82552	3.88488	5.33354	5.41003	5.22533
ATXN3L	0	0	0	0	4.27417	0	2.42565	5.0673	5.80577	2.71009	4.68476	0	3.16657	0	0	0	4.71952	0	2.43891	0	0	3.15671	3.95236	0	4.94745	4.94364	3.66829	4.67677	4.09806	4.74691	0	4.10934	0	0	2.74939	4.34198	3.96746	3.69475	5.17086	4.70562	2.95918	4.90835	2.6468	4.008	4.10611	3.14517	3.39529	4.67357	6.32814
ATXN7	6.84535	7.07989	7.26675	7.19351	6.98823	7.07015	7.1489	6.89303	7.06284	7.15636	7.17758	6.87664	7.47165	7.48636	7.11017	7.28992	7.49693	7.29254	7.34045	3.66723	7.33666	7.37135	7.39279	7.2011	5.43601	4.87715	5.07724	4.52942	5.03449	5.42294	6.14632	5.57011	6.61753	4.01984	5.61557	6.14675	6.18787	5.46897	6.08291	5.46157	5.41898	5.36919	5.54416	5.50439	5.88887	4.84207	5.79365	6.27951	6.12777
ATXN7L1	4.12434	5.69136	4.00337	5.80509	6.66661	5.33718	5.81555	5.80396	7.2068	6.21051	5.73118	6.14752	6.29259	7.02559	6.02358	6.39635	6.72932	6.25385	6.43937	4.74863	6.29244	5.62689	6.7933	6.52884	5.20834	5.44921	5.34044	5.3036	5.0818	5.56471	5.30769	5.14093	4.13204	5.28056	5.6919	5.99367	5.69888	6.10903	5.37906	5.67987	5.72564	5.83197	5.31607	5.49463	5.82944	5.34726	5.49724	5.69117	5.82697
ATXN7L2	4.63765	3.99521	6.05664	5.39765	2.83467	5.06223	5.17321	4.50764	6.87423	5.25033	5.40314	5.40415	5.61505	6.69336	5.20331	4.86411	4.87002	5.31091	5.67985	5.70861	5.89611	5.68063	5.94269	5.50959	4.48455	2.80154	3.6721	3.53146	3.55839	4.19247	3.38084	5.18311	6.1915	4.39322	4.7965	4.58605	4.80337	4.64191	3.66766	5.31457	4.69597	4.53492	5.67637	4.58849	4.81315	3.81923	5.54297	5.21203	5.83278
AUNIP	5.99577	5.88719	5.75579	6.29398	6.95188	5.71419	6.18063	6.42056	6.36994	5.6573	4.83655	4.63883	6.58398	5.85792	6.0756	5.1163	4.31092	5.41985	4.77127	0	5.00055	5.904	5.77714	6.06776	5.50469	4.78496	5.81163	5.86885	4.85695	6.60166	5.99645	5.43693	6.20726	5.91549	0	5.07768	4.95162	4.23042	3.80963	5.83239	5.18094	4.84576	6.03502	5.18049	5.62204	2.77297	5.18597	5.70196	5.33397
AURKC	4.36333	2.72569	4.24119	3.93269	0	5.99127	3.29066	0	0	3.22553	5.25734	4.69211	5.04714	0	0	4.35781	4.16792	3.45516	0	4.99232	3.22946	3.16259	4.51224	4.5433	8.21257	8.46739	8.98583	8.69234	8.29549	8.02624	8.07597	7.68075	7.30877	6.66161	8.88433	8.41503	8.82447	8.8365	7.72864	8.55451	8.70927	7.79319	9.03454	8.86597	7.87388	8.71011	8.24748	8.64405	6.33467
AUTS2	5.85107	5.3366	6.59671	5.76185	5.65211	5.6049	5.5396	6.11398	7.02376	5.6927	6.42748	5.4925	5.58148	6.08562	6.09807	4.75888	6.09536	5.62368	5.93397	5.21199	6.00029	4.75067	5.86117	5.39314	4.12669	4.16952	3.67796	2.65647	3.76907	4.63632	4.47777	4.32971	2.9226	2.94495	4.40472	4.41585	4.56922	5.36177	4.43158	3.97679	4.26329	4.2021	4.47279	3.98525	4.29343	2.4882	4.54716	4.8576	5.68152
AVEN	7.74623	7.68968	8.11355	7.84568	7.74146	7.4527	7.21966	7.78964	6.16714	7.71525	5.20431	7.92295	7.9984	7.89646	7.16609	7.29928	7.04185	7.14743	6.91629	6.49286	7.54365	7.30398	7.57065	7.02169	5.65851	5.36888	5.12903	6.10702	6.39566	3.75529	6.59061	6.45138	5.85527	7.44909	7.23375	5.15531	6.42613	6.54645	6.42124	5.22542	4.51427	5.61889	5.46838	5.4851	5.42105	4.01629	4.27961	4.62761	5.9236
AVIL	2.2808	0	0	3.00568	6.05297	2.35432	2.90561	5.75846	0	3.32989	0	2.43509	4.13653	0	1.86935	0	2.86256	0.987136	2.30457	0	3.0758	0	1.65548	0	2.8745	3.01331	3.65491	2.04552	4.08438	3.64575	4.14832	2.54326	2.77021	4.62686	2.60888	3.9749	4.43679	2.18547	4.05334	1.5176	2.1225	2.83965	2.69388	1.18928	2.54042	2.99846	2.25415	2.77102	4.27265
AVL9	6.25485	5.04818	6.50502	5.90223	6.84472	5.37744	5.96528	6.87329	5.98235	5.52796	6.30735	5.17266	5.71195	5.6806	5.47393	5.41623	5.90442	5.0682	5.27886	4.24626	5.3599	5.82429	5.67379	5.92749	3.24716	3.9682	3.1337	2.35432	3.29523	3.09962	3.20962	2.74741	1.72106	1.73902	3.4673	3.61993	4.11257	5.68365	4.98985	3.12392	3.77651	3.0511	3.59678	3.5984	3.43553	2.07648	3.64705	4.14262	4.99944
AVP	0	0	0	5.36239	0	5.32679	3.73933	0	0	0	0	0	5.52639	6.45334	4.71404	6.21221	4.63645	4.8597	0	0	0	0	0	0	3.70609	6.67175	3.58884	3.44895	0	5.22964	0	4.58323	0	0	6.03776	6.30054	4.43878	5.11943	0	3.30199	5.04061	5.17608	3.07639	0	5.54946	0	0	4.84363	4.69545
AVPI1	4.05307	4.79892	0	4.87875	0	4.13966	4.06584	0	0	5.46777	4.93889	3.98614	5.8696	5.24046	4.79776	5.98066	4.71999	3.16031	0	6.22263	4.39403	3.39298	5.95042	3.84131	6.07804	5.86259	5.95259	6.18286	5.05579	6.29609	6.10078	5.89616	0	5.61208	6.25903	5.09012	6.24233	7.17428	4.46082	5.93652	6.15994	6.33366	5.59637	6.19873	6.75617	6.57282	7.33109	6.27667	5.43736
AVPR1A	3.86245	3.6612	0	0	4.33092	0	0	5.12534	0	1.95943	0	0	0	0	2.49993	0	2.43378	2.15291	2.48786	0	0	0	0	0	0	0	0	2.22019	2.72302	0	0	0	0	0	0	1.95264	4.57858	4.69537	5.22902	0	0	0	0	0	0	0	3.83114	2.61154	5.81083
AVPR1B	0	0	0	0	0	0	0	2.86934	0	0	0	0	0	0	0	0	0	0	0	0	0	0	0	0	0	0	0	0	0	0	0	0	0	0	0	0	1.94086	2.49411	0	0	0	0	0	0	0	0	0	0	2.1437
AVPR2	0	0	0	0	0	0	0	0	0	0	0	0.977916	0	0	1.46005	0	0	0	0	0	0	0	0	0	0	0	0	0	0	0	0	0	0	0	0	0	0	0	0	0	0	0	0	0	0	0	0	0	0
AWAT1	4.63079	5.38891	5.47548	6.24942	6.50012	5.12044	5.61469	5.34602	8.07161	6.35995	6.73499	5.70845	7.61203	7.04308	6.70776	5.59569	6.9009	7.02327	7.60862	5.26418	7.05799	7.23542	6.85546	7.09247	0	0	0	0	0	0	0	0	0	0	0	0	2.4502	3.96103	0	0	0	0	0	0	0	0	0	0	3.55492
AWAT2	4.2877	5.03915	4.72384	5.48833	4.7637	4.93671	5.37611	4.5965	0	5.59787	5.75152	4.58066	6.11415	7.04616	4.54211	6.31182	5.32753	5.08804	5.59386	4.51611	5.76881	5.12405	6.96456	0	0	0	1.91989	2.58657	3.64356	0	4.39815	0	0	3.92872	0	0	1.85206	4.73112	4.69887	2.45231	2.54397	0	2.72869	3.11847	2.7619	1.92503	2.96144	4.4581	2.86512
AXDND1	5.45701	4.22183	4.03246	4.41966	7.31392	4.5161	4.636	7.09253	5.74421	4.14727	5.32378	3.25193	2.97741	0	2.89069	4.54265	4.06817	3.93071	4.13039	0	3.94251	4.17454	2.85578	0	6.53732	7.1767	7.18663	7.08892	6.64114	7.1506	6.35604	7.14071	7.36014	8.079	7.20299	7.57646	6.99076	6.9999	7.54775	7.07944	6.67556	6.74173	6.739	6.84457	7.06384	7.08997	7.22498	7.70092	6.71185
AXIN2	5.95975	6.17971	7.29499	6.3626	5.97184	6.05029	6.13295	5.29727	4.28486	5.98894	6.53178	5.62333	6.03252	4.04266	5.82376	6.72192	5.85493	6.15248	6.49689	6.38614	5.22876	5.72716	6.0618	5.51934	4.58317	4.39535	3.95019	3.68011	4.11133	4.76048	4.31934	2.69446	4.37822	4.40271	5.15717	3.70623	3.98065	5.21717	2.78545	3.65696	3.71874	4.70749	4.00517	4.55415	3.46077	3.53172	3.5464	2.57342	5.19419
AXL	3.83082	1.53438	3.71159	1.38231	5.66712	3.67247	2.44668	4.13402	2.85089	3.72551	2.37689	2.37772	2.68153	0	2.82053	2.43087	2.75148	2.725	2.80794	0	3.62314	2.94811	3.43666	4.96135	5.56422	5.05883	4.28908	5.15185	4.12236	5.33901	4.33046	5.20419	6.65514	5.78597	5.98097	5.33112	5.95121	5.22856	5.41271	6.01938	5.45706	5.80442	6.39308	6.18361	5.40206	3.69852	4.56182	5.92862	6.1859
AZGP1	4.15722	0	0	0	7.04213	0	0	6.2245	0	0	0	0	0	0	0	0	0	0	0	0	0	0	0	0	5.49893	5.56394	4.8496	5.22507	4.66574	6.6655	6.37756	5.24329	6.68126	0	5.50823	5.51161	6.43298	5.56859	5.13108	6.25185	6.21319	5.77476	6.71446	5.5141	5.83445	3.10893	5.32474	5.60492	5.99646
AZU1	0	0	0	0	4.24096	0	0	5.03332	0	0	0	0	0	0	0	0	2.35698	0	0	0	0	0	0	0	3.22117	0	0	0	2.64296	4.71319	5.40056	4.07635	0	0	0	1.88291	3.02607	5.89022	4.17724	4.67193	3.29557	0	0	1.63406	3.82713	0	2.03483	2.53266	5.46018
B2M	8.08476	7.13548	4.37803	7.13237	7.4441	6.76329	7.14744	6.77256	6.81778	7.07523	5.97137	6.87907	5.50108	4.72938	6.87711	6.85732	6.56668	6.93262	6.92218	7.90377	7.38947	7.63498	7.22586	5.9693	4.6249	3.82996	4.19676	4.05228	3.31477	6.18477	5.32516	5.37897	4.50857	0	2.06259	2.48191	5.44861	5.35029	0	4.05914	4.89911	6.17713	5.38875	4.04913	2.45992	3.8142	2.65194	4.81867	6.62746
B3GALNT1	2.68561	3.37123	0	2.79485	5.29866	0	3.05542	5.3855	0	1.11033	3.50278	2.03663	0	0	1.52003	3.18865	1.46795	0	0	0	0	3.83215	0	0	3.02383	3.08227	3.19578	3.49519	3.6132	4.10545	4.22246	4.16963	0	5.67423	0	2.75662	4.58254	2.58402	4.52143	1.85719	4.01008	3.89455	3.71178	3.18771	3.32815	2.09793	4.38585	3.73367	5.49935
B3GALNT2	5.54891	5.45406	6.27659	6.11329	6.82661	5.36943	5.58254	7.41387	6.96015	6.29146	6.39848	6.42519	7.32194	7.10109	6.90878	7.08652	6.65421	6.39475	6.84404	7.05223	6.13013	6.78443	7.38778	6.98861	3.67445	3.9639	4.49482	4.34871	4.2575	2.3111	3.26844	4.2053	5.21176	0	5.37028	5.40514	5.62231	6.06474	5.26979	4.70056	4.44466	4.57806	4.60849	4.55266	5.2276	4.90052	4.60601	5.27002	4.94161
B3GALT1	3.98739	3.34066	2.77094	2.84569	5.78021	2.46608	2.40221	5.8937	0	0	2.33292	0	0	0	0	3.2415	1.91091	1.057	2.76121	0	0	0	0	0	1.92108	1.55857	2.6095	1.10242	3.91167	3.7729	2.48594	3.53918	0	2.91078	0	1.88742	4.14937	4.35899	5.7141	0	1.68446	1.23574	2.62259	1.26819	0.913285	1.19025	0	2.07198	3.26927
B3GALT2	2.98952	2.80146	0	3.47485	5.32942	3.59677	4.60641	5.94998	4.92356	5.55159	8.08589	5.03187	6.1127	5.86604	5.45808	6.0593	6.05406	4.87128	6.06928	6.855	4.54095	5.75149	5.88304	7.10301	2.47427	2.88014	0	0	0	3.88849	0	2.41767	6.57366	0	4.27411	5.3991	5.32598	5.04071	5.26377	4.88195	4.96202	5.42941	4.2686	4.36289	5.09667	3.23017	4.72426	5.13164	5.43919
B3GALT4	2.24785	1.05322	0	0	4.22098	0	0	2.85944	0	2.53576	0	1.2795	3.11679	0	0.894842	3.28011	3.05548	2.06387	2.13843	0	2.53941	2.97346	2.71613	0	4.93245	5.27805	6.16195	5.67184	5.43941	5.43528	4.94505	5.38066	5.40876	6.05008	5.62795	5.18977	4.64058	5.68842	4.61945	4.8152	4.87014	4.3885	4.22625	5.05934	4.83611	4.81613	5.03337	6.29199	3.86468
B3GALT5	4.2186	3.95099	4.52196	4.16383	6.15186	3.78689	3.90805	4.95734	4.69081	4.09221	4.02083	3.9666	5.40268	4.56512	4.45439	4.38818	5.20649	4.66998	4.32742	2.25772	3.94409	4.45819	4.23623	3.73558	1.36567	0.79403	0.566785	0	1.57889	1.37464	1.45202	2.00215	2.54402	1.79057	0	2.01974	2.57604	4.52919	3.26799	0.826334	1.69031	1.83011	3.08051	0.339899	0.736737	1.77306	2.04593	1.14328	5.2865
B3GAT1	1.57984	0.891891	0	0	3.23676	0	0.739328	1.80314	0	2.13573	0	1.71021	1.15152	2.50932	0.751819	0	1.55584	1.00906	0.745876	0	2.2722	0	0	0	1.20529	1.90102	1.76166	1.05308	1.40365	3.15621	0	3.45372	0	0	1.85955	2.38305	1.4229	3.05602	3.1767	1.54632	0.758407	2.4447	2.64079	1.57527	2.3614	2.80864	0.979479	2.00107	4.8749
B3GAT2	5.81744	5.07716	4.88265	4.22196	4.92267	5.09633	4.67038	5.32181	5.89592	5.24497	6.13231	4.99882	4.47621	3.19662	3.81684	5.76677	4.62257	4.86767	5.08698	3.19786	5.27709	5.53459	4.80757	3.68219	2.4712	1.37096	2.85624	2.91601	1.28214	2.15171	2.24865	2.90645	0	2.65913	2.01795	0	2.96845	4.08037	2.50216	2.37247	2.00326	2.93153	2.17158	1.4451	1.66027	2.04816	1.8224	2.91313	4.97881
B3GAT3	5.26468	4.09629	5.30489	4.63671	6.32741	3.99691	4.87523	5.17582	4.77522	5.04206	5.98463	3.75203	3.64332	6.48126	5.52527	4.60339	4.97407	4.9987	5.40643	0	5.42821	4.38976	5.22912	4.64405	5.24289	3.79374	5.43259	3.77036	4.34764	7.0373	4.97443	5.39212	4.86999	6.18737	3.20899	5.27413	6.8042	6.12636	4.71309	6.36355	5.32385	5.60877	6.52331	6.08255	5.79517	3.91946	5.23193	6.09	5.28924
B3GNT2	6.52918	5.79877	6.27235	6.35846	5.83504	6.7393	6.08382	6.78619	5.51666	6.58332	6.63261	5.86948	6.998	6.24739	6.37388	7.27883	6.34084	6.35532	6.53789	0	6.07225	6.53867	5.7579	6.58591	3.1411	0	3.0287	2.89512	2.09961	4.07068	4.18751	4.38405	5.61283	0	0	3.47282	4.67904	3.96433	5.04945	3.40431	2.70571	3.47782	5.05192	3.82554	3.44842	4.64299	3.41973	4.80641	5.62952
B3GNT3	3.44329	0	0	0	5.42091	0	0	5.25123	0	0	0	1.52619	0	0	0	0	0	0	0	0	0	0	0	0	0	0	0	0	0	0	0	0	0	0	0	1.62926	3.89849	3.33376	3.83902	0	0	0	0	0	0	0	0	0	0
B3GNT4	4.16684	2.36977	2.93528	1.46771	4.82632	3.50212	4.75973	3.71484	4.42544	4.29322	0	3.354	3.68955	5.7129	3.45894	4.5059	4.06639	3.73699	3.98574	0	0	3.06728	5.17393	3.74701	0	0	1.29635	2.30099	1.58712	2.54107	3.5242	3.33563	0	0	2.39766	1.61082	2.6917	0	0	2.50562	3.10126	3.12645	2.30018	1.38279	1.0059	0	0	3.05577	2.92133
B3GNT5	3.60511	1.7663	3.11468	1.60162	3.68117	2.79743	0.955716	4.4573	4.36974	2.5272	0	1.87086	1.44065	0	2.94849	3.59979	2.21122	0	1.94508	0	2.67276	2.3932	3.74902	1.75983	3.96924	4.24128	4.84223	3.53124	3.89327	4.53717	2.81817	4.20698	3.23636	3.25937	2.22955	4.35961	4.83441	4.59135	4.00455	3.2871	4.04717	3.93143	3.15631	3.85116	4.0604	4.08893	4.17384	3.6543	3.10049
B3GNT6	1.63653	0	0	0	2.7983	0	0	0	0	0	0	0	0	0	0	0	0	0	0	0	0	0	0	0	0	0	0	0	0	0	0	0	0	0	1.5151	2.67002	3.39323	0	0	0	0.793501	2.33304	0	0	1.46215	0	0	0	2.74924
B3GNT7	6.05938	5.96905	4.11991	5.61092	5.68906	6.01454	5.62135	5.9258	6.09431	5.2456	5.85291	5.53822	4.73697	5.17883	5.70943	2.79655	5.57258	5.49425	5.90531	0	5.29754	5.29298	5.35493	6.07372	3.43292	1.90167	0	1.38594	3.07214	0	0	3.0827	0	0	2.64642	1.17995	2.12583	3.58278	3.17748	3.47118	1.62112	1.53893	3.04532	0.99318	1.80105	0	0	1.70204	2.33667
B3GNT8	0	2.63605	0	3.83369	4.17989	3.79978	3.72717	0	5.70802	3.50433	0	2.98659	5.25679	0	3.22328	0	3.68119	2.84265	3.74222	0	4.05042	2.2311	2.95554	5.40823	0	0	0	0	0	0	0	0	0	0	0	0	2.14294	0	0	0	0	0	0	0	0	0	0	2.47947	6.22983
B3GNT9	0	0	0	2.73947	3.58516	3.21795	0	0	3.58258	1.41248	0	0	0	0	0	2.28695	4.01767	0	4.78218	0	4.00029	0	0	0	0	3.02518	3.00419	3.23581	2.07822	0	0	0	4.61517	0	3.49784	2.57393	1.6758	3.02935	0	3.61874	2.68207	2.57851	2.05502	2.2861	1.39012	0	2.26486	0	0
B3GNTL1	3.44557	4.05347	3.86552	3.9469	4.29486	3.29109	2.44343	4.6875	5.94072	3.43951	4.30901	3.62072	3.18597	3.66363	2.96411	3.98027	4.34335	4.34388	3.96269	0	3.98358	3.81381	3.7932	2.73081	2.08662	2.00819	2.98859	0	3.39914	0	2.19373	2.84606	3.45299	0	3.28056	2.86622	2.90766	5.22469	3.84136	3.16369	2.32578	2.87097	2.80958	2.81109	2.97486	0	2.07801	1.80297	4.24039
B4GALNT1	4.28244	3.8516	3.13637	3.21391	4.39574	4.47174	4.10816	3.92767	4.08819	4.26099	3.56124	4.27653	5.09304	3.84808	4.92079	4.16765	3.35502	4.016	4.65316	4.40058	4.99947	3.89174	4.32102	3.42085	0	0	0	0	1.12081	1.93538	0	2.18696	0	0	0	0	2.53611	2.63754	0	0.753176	0	0	0	0.556881	0	0	0	0	5.30503
B4GALNT2	0	0	6.22681	0	7.10732	2.75284	2.20932	6.09608	0	3.88611	4.98799	2.35075	4.77904	6.012	0	0	0	2.69664	2.22209	0	0	0	2.80765	0	3.5368	0	3.42081	0	2.4477	0	0	0	0	0	0	0	2.01238	5.65886	3.95565	0	0	3.4999	2.91524	3.02629	2.94915	0	0	3.19062	5.48693
B4GALNT3	3.75635	4.39166	3.43441	3.66959	4.013	4.18175	4.64739	4.79952	4.40284	3.72265	4.81781	4.67247	5.08446	3.77114	4.36922	2.66482	4.66716	3.68135	4.51733	0	3.34756	4.0223	2.80239	0	5.81126	5.86646	4.95786	5.23676	6.10909	5.66638	5.44714	6.26773	6.0383	7.0528	5.54452	5.06973	5.91706	6.32012	5.61999	5.62433	5.23529	6.25374	5.15989	5.58051	6.16315	6.64833	5.26862	5.91569	5.76455
B4GALNT4	4.96421	5.00852	5.66529	5.91777	5.44837	5.62373	5.95429	5.53544	6.80361	5.30997	5.72051	5.75263	6.66085	3.93147	6.24398	6.46393	5.33233	5.12251	6.01687	4.88475	5.00137	5.94849	5.2493	5.97691	0	0	0	0	1.8072	0	0	0	0	0	0	2.27575	1.43424	0	3.19276	1.96987	1.03597	3.12339	1.7855	0	2.5919	0	0	2.47538	4.12095
B4GALT1	6.70334	6.96021	7.0256	6.58249	6.76437	6.94204	6.51722	6.50555	4.71669	6.60985	6.2821	6.79688	7.05802	5.25	6.66213	6.38686	6.9316	6.89033	6.55691	5.43926	6.13185	6.73152	6.46766	6.90569	7.04523	6.37938	6.65495	6.64983	6.19746	7.62488	7.3782	7.19949	7.16143	7.49318	5.11285	6.6965	7.47553	6.23399	7.35991	7.42739	6.96608	7.64427	8.09589	7.2059	7.41707	6.01516	6.63863	7.32357	5.34255
B4GALT2	5.78513	6.09325	6.38441	6.89934	5.91793	6.90234	6.35707	4.55998	6.2724	6.10871	5.54763	7.03946	6.85187	7.42057	7.08145	5.99807	6.62617	6.71581	6.77487	5.85373	6.96073	5.89843	6.71294	6.08421	5.11128	3.5882	4.90309	4.23873	4.69397	6.76432	5.5436	5.40601	4.25931	0	4.78139	5.24706	5.69605	2.70745	4.1055	5.10427	5.48935	4.46722	5.40661	4.69754	6.29642	5.53632	5.58552	5.96112	4.42
B4GALT4	4.32813	4.12247	4.97962	4.28877	5.77869	3.48172	3.89869	5.35093	4.54928	4.50538	5.62664	4.47204	3.66892	2.24869	4.82476	5.28611	4.69028	4.66035	4.8106	5.93306	3.48654	4.60042	4.68997	4.67075	2.63694	3.2848	3.40022	1.44301	1.86057	3.77146	2.15308	3.69382	2.53571	2.55703	3.43412	2.12798	3.44058	5.28629	4.18162	2.98374	2.11028	3.72051	3.1259	2.76643	3.26352	1.54637	0.829384	1.76591	4.74937
B4GALT6	5.22535	5.61177	2.7818	5.20551	4.25887	5.39539	5.09387	6.24897	5.93932	4.68195	4.88353	4.17976	5.87928	4.96894	3.49932	4.48103	4.54098	4.02347	4.31834	4.40816	4.12897	3.67185	3.69296	4.27101	3.91253	4.06202	2.89436	2.1609	4.08287	5.58095	2.4964	4.9297	5.31364	4.37393	0	3.67835	3.41326	4.62246	5.56006	2.84872	2.63512	3.20197	4.19751	2.88651	2.66606	3.92847	3.6448	3.80034	4.76311
B9D1	3.79769	3.22134	3.30072	3.37931	0	2.97784	3.27587	0	0	3.41078	0	4.27992	2.31102	4.97501	3.30366	2.89286	3.2313	3.64347	3.58261	4.97636	2.36233	4.06419	5.20766	0	7.67474	7.92768	8.21752	7.88494	7.12722	7.49765	7.94137	7.30791	6.11154	6.64529	8.46553	7.18964	7.63773	7.48391	6.14097	7.54195	7.00991	6.96079	7.90767	7.48134	7.35269	6.8574	6.97171	7.46224	7.14054
B9D2	4.74987	3.98697	4.6262	5.27645	6.21253	4.27856	4.90964	4.49923	5.63449	5.09399	6.3773	5.45083	5.75548	5.38361	4.62935	3.26315	6.09532	5.17647	5.90144	8.35444	4.53422	5.87965	6.45288	3.97838	7.15693	5.34236	5.98346	6.75919	6.02885	5.14392	4.30152	6.25991	4.75774	4.78251	7.88778	4.73463	6.87979	6.80945	6.55603	6.16729	6.00104	6.56528	6.34758	6.00059	6.38613	6.20948	5.11876	6.52743	4.6108
BAALC	2.74122	0	0	2.36289	5.61982	0	0	3.92919	0	2.2137	0	2.6808	0	0	0	0	1.51019	1.9614	2.28399	0	2.21716	0	2.0594	0	1.51918	2.63491	1.43751	0	1.74503	2.73464	0	3.54503	0	4.20669	0	1.14092	3.17143	0	3.11482	0	0	0	1.1053	1.5293	2.78973	2.14849	2.71266	1.65348	4.03835
BAAT	5.10989	1.9577	0	1.78397	6.43003	0	2.46293	5.90099	0	0	0	0	2.35554	0	0	0	1.66908	0	0	0	2.40723	0	0	0	1.67857	3.35325	0	0	3.22063	4.39313	0	3.76416	0	0	0	1.94218	0	4.68181	4.81313	0	1.1149	0	0	1.07892	0	1.59685	1.39944	0	5.39055
BACE1	3.6841	3.66139	5.2545	4.75035	4.63865	3.94848	3.6318	4.72422	2.52923	4.5028	3.79539	4.04197	4.9123	3.69883	4.66963	4.8066	4.52474	4.65158	4.09891	4.08714	4.9742	5.13129	4.873	4.59444	5.43425	5.66282	5.11187	4.73447	5.22581	5.11629	4.5251	4.93843	5.20017	5.72815	4.35009	5.53051	5.2914	5.83424	5.39488	5.35953	4.54667	5.19642	4.68303	5.20765	5.3877	4.67471	5.81815	5.25037	4.27658
BACE2	4.93243	4.60726	3.80402	4.43719	5.76503	4.31383	4.26954	5.68014	4.60339	4.81842	3.32036	4.14093	4.08398	3.60282	4.41333	5.08523	4.33647	3.76855	4.45329	0	5.10288	4.71121	5.29195	4.87158	2.49902	0	3.13905	0.712281	2.29554	2.51107	3.1182	1.98422	0	3.57115	1.62372	3.46153	3.05692	5.16036	0	2.74488	2.56775	3.70765	3.46566	3.32405	2.88567	2.19123	1.9581	3.43411	5.24296
BACH1	6.96232	6.7298	6.35436	6.70079	6.76982	6.36837	6.52632	6.54154	6.39248	6.7008	6.62996	6.43925	6.67624	5.98956	6.12624	6.59001	6.22344	6.016	6.55785	7.45027	6.71386	6.28846	6.63598	6.8679	5.92912	6.0689	5.18575	5.35003	5.40666	5.89699	6.08824	6.15011	5.00453	6.94389	5.31909	5.98694	5.82245	5.92074	5.60368	5.51687	5.35522	5.77019	5.3349	5.44306	5.35147	5.12062	5.66205	5.76422	6.10718
BACH2	4.73053	3.90542	5.29422	4.16396	4.93141	3.27262	4.18533	5.16517	2.09524	3.63157	4.66097	3.36236	4.3899	2.6959	3.94226	4.10372	3.8669	3.61245	3.49504	2.69709	3.31387	4.42757	4.3512	3.44967	3.72206	4.47802	2.99608	1.17312	2.2758	3.89343	2.59326	3.28067	2.17108	0	3.02885	3.88588	4.062	4.33771	3.37703	2.84129	3.57297	3.07246	3.37932	3.69409	3.41464	3.12324	2.96478	3.41159	5.39119
BAG2	6.06969	5.82	5.03448	5.72346	5.8343	5.88707	5.5776	5.88187	6.48513	5.57209	6.42553	4.90539	4.2692	3.13839	4.34591	5.15374	4.68569	5.56405	5.16597	4.05537	5.12827	6.07727	4.93035	5.34301	5.47355	6.17497	6.3665	5.62256	5.39412	5.98919	5.86722	5.66317	3.457	5.9534	5.38562	5.92129	5.32708	6.42921	5.76815	4.97016	5.30492	5.88434	5.08004	5.08435	4.43618	4.69885	5.05836	5.56055	5.89132
BAG3	7.98501	8.00683	7.68184	8.08924	7.46138	7.5744	7.90948	7.54994	7.55117	8.08222	7.15629	7.74951	7.00007	6.11525	7.68511	7.93134	7.9252	8.20849	7.78543	7.10619	7.99948	8.05349	8.01763	7.91557	6.31742	6.79377	6.91082	6.90059	5.70969	7.05174	6.76305	5.40633	5.98656	4.7231	6.20737	6.32036	6.40784	6.26824	6.66315	6.47367	6.42387	6.90475	6.4614	6.03353	5.46051	5.80624	6.0808	5.9875	5.52059
BAG5	7.84257	7.88586	7.57225	7.41522	7.61345	7.66687	7.68357	7.72431	7.00682	7.99348	7.53565	7.40313	7.27202	6.88255	7.71437	7.60185	7.35401	7.3329	7.39474	6.82036	7.40791	7.6201	7.92862	7.86538	8.48233	8.67255	8.67176	8.0332	8.4164	7.93939	8.27359	7.91342	8.1329	8.15852	8.07049	7.78955	7.44876	7.74886	7.7155	7.11255	7.63577	7.76187	7.53996	7.63753	7.49517	7.15889	7.45798	6.86461	7.98059
BAIAP2	3.45505	4.3926	4.82523	4.16572	3.37598	4.39679	4.34885	4.53454	6.1856	4.53626	4.9303	4.64565	5.33762	5.23182	4.93996	4.03927	5.12262	5.33833	4.41619	5.01716	5.40005	4.10383	5.10086	5.13239	3.16929	3.60454	2.66077	2.80404	3.58415	4.65721	3.70074	3.59513	5.10479	3.48588	4.66623	4.12348	4.95179	4.88318	1.99443	5.30346	3.81661	4.518	5.18704	4.19117	4.84028	4.03386	5.13255	4.95836	5.78379
BAIAP2L1	6.9561	6.76793	5.89468	6.35977	6.6629	7.15349	6.75216	6.66942	7.14145	6.86028	6.09972	6.49617	7.54805	6.30803	6.78283	6.89423	6.90173	6.62429	6.96726	5.11107	6.90181	6.35432	6.80539	6.20713	4.17807	4.36009	4.38724	2.27487	4.21989	5.4398	5.56098	3.98348	5.86214	0	3.22446	4.32741	5.31104	3.27967	4.33274	4.43171	4.12672	4.73876	4.69707	4.4735	5.06702	3.79409	4.28625	5.56922	4.09327
BAIAP2L2	2.62753	4.54086	5.44757	5.64592	6.88285	5.30905	5.73572	5.31817	6.88005	6.4088	4.93347	5.33767	6.27293	7.08135	6.37351	5.97515	5.68687	5.59863	6.08708	0	5.57119	5.49774	5.72642	6.62058	4.63226	3.92989	4.85863	4.71093	3.25849	4.43348	3.61212	4.75081	0	4.07966	5.39471	4.37578	4.21021	5.60367	0	3.45968	4.6094	4.13177	4.70995	5.14435	4.7475	2.85905	4.57115	5.69549	5.6495
BAIAP3	4.41612	4.72578	6.1713	5.37312	5.01546	5.59459	6.28888	3.89645	7.03725	5.70864	5.54677	5.69233	6.86863	7.223	6.55235	5.61193	6.19306	6.37368	6.86835	6.94634	6.51161	4.92156	6.34684	5.85608	4.16996	4.62853	4.31458	4.45892	3.54999	5.61002	4.3958	3.65231	6.74208	3.62801	6.44922	5.051	5.3802	4.42035	3.45571	5.39509	5.2834	5.4035	4.76668	5.30978	4.99047	5.32543	5.17961	4.92226	5.17557
BAK1	5.17354	5.14959	6.1247	6.5847	7.15544	6.3424	6.02453	6.25336	6.42241	6.20374	3.39717	6.30827	6.88218	7.38005	6.05502	6.50573	6.11772	6.1788	5.79674	4.62508	7.01904	5.95623	5.96449	5.4544	4.93614	4.5832	3.32726	3.19001	4.44192	4.38848	5.47463	5.27178	7.09926	6.28504	2.43732	5.21427	4.72349	3.35312	4.80842	3.95604	4.6667	4.89705	4.87881	2.58234	5.41669	4.47176	4.36383	3.09879	4.41988
BAMBI	8.67461	8.01508	8.79998	8.21944	7.38735	8.00834	8.29911	8.4313	6.39316	8.06106	7.87371	7.26972	7.99036	8.74721	7.89099	7.93998	7.81059	7.85161	7.89676	6.87011	8.08792	8.1256	7.91757	7.6006	4.34639	3.85823	3.67859	4.78331	3.18988	4.92166	5.4457	4.28055	0	0	2.41323	2.36836	4.84144	3.32644	5.75338	4.13715	4.63827	4.70469	4.94642	3.42969	3.93583	0	3.40541	5.25045	5.93007
BANF2	0	0	0	0	6.16782	0	0	5.4227	0	0	0	0	0	0	0	0	0	0	0	0	0	0	0	0	9.91032	10.2712	10.0181	9.93328	10.0311	9.73132	10.0651	9.67545	9.61411	9.68555	9.48409	10.008	9.55201	9.53076	9.45155	9.75742	9.43759	10.1599	9.25508	9.80565	10.1004	9.10797	9.40847	9.15341	9.18011
BANK1	3.98159	1.37353	2.60301	2.95228	5.58525	3.15147	4.38656	4.84695	3.51427	3.27493	3.0066	2.8753	2.96609	4.20598	2.26762	1.50702	3.23538	1.52755	3.89218	0	3.02204	2.46152	3.74052	3.77058	3.24775	3.24423	3.59871	2.99932	2.02156	3.58958	4.09068	4.9582	0	0	3.81109	3.14413	3.6396	5.12988	6.42198	2.66845	2.89346	2.51659	3.99832	2.56291	3.96556	2.45089	3.67193	4.36067	5.27221
BANP	4.7886	5.14449	5.74932	4.80541	5.10574	5.22027	4.45384	3.5985	4.70189	4.60637	3.61591	4.37291	5.59249	3.90364	4.66795	4.61962	5.2312	5.06139	5.46961	3.90494	5.65517	5.2468	5.34259	5.08271	4.41953	3.39149	4.16163	3.1694	3.061	4.43348	5.04789	4.84677	5.36403	3.33492	4.45027	3.4643	5.06686	4.8184	4.38837	5.54606	5.22997	4.01018	5.36301	4.64715	4.45523	3.65731	4.45707	5.1089	5.83855
BARD1	7.08721	7.61559	7.50021	7.45837	7.27169	6.79303	7.04666	7.69676	7.99216	7.70132	7.20167	7.78672	7.49637	7.15515	7.44063	7.83789	7.97071	7.40038	7.15611	8.0587	7.46495	7.72228	7.39329	7.81588	4.45413	5.21255	5.12084	4.8253	3.74486	5.25899	4.88001	5.71709	3.62198	5.3682	4.9415	5.55735	5.24668	6.44604	6.05922	6.30066	5.85055	4.89321	5.71769	5.23624	5.17396	5.21815	5.60341	6.07683	5.76596
BARHL1	0	0	0	0	0	0	0	0	0	0	0	0	0	0	0	0	0	0	0	0	0	0	0	0	0	0	1.96979	0	0	0	0	0	0	0	0	1.61248	0	3.31139	0	0	0	0	0	1.38431	2.33334	0	1.75329	0	4.7733
BARHL2	2.75326	0	0	0	0	0	0	3.94241	0	0	0	0	0	0	0	0	0	0	0	0	0	0	0	0	2.25379	0	4.19011	0	3.93085	3.63498	3.74931	0	4.19575	4.22007	0	0	4.35134	4.4673	0	2.71023	3.90447	2.22194	1.7336	2.26607	3.6945	4.44658	0	3.80759	5.00747
BARX1	5.87256	6.56331	7.14433	6.98761	6.19533	6.69069	7.57345	5.6162	8.26485	6.88723	7.8596	7.79884	6.31429	8.87343	7.50291	6.49543	7.02197	7.64153	7.55665	7.92351	7.43875	6.37286	7.36625	7.70619	4.71156	0	2.27654	2.15627	4.07726	0	4.84506	4.08853	0	0	4.16285	4.81373	3.94678	3.67437	0	2.84358	4.05069	4.6727	4.04861	2.88135	4.0853	3.12559	5.14495	2.54337	0
BARX2	3.12582	2.93515	0	1.52483	4.51262	0	1.45092	5.05503	0	0	0	2.56173	0	0	1.47062	1.83431	1.41953	0	1.46126	0	2.10676	0	0	0	0	3.67871	1.34946	2.99289	2.88632	0	0	2.89669	0	5.5992	0	2.42448	2.76684	6.50809	4.44828	2.85172	2.86192	3.20508	2.04617	2.14366	2.40269	0	3.29416	3.13389	4.20777
BASP1	7.12436	7.1136	7.46301	6.49668	7.61905	7.04008	6.66383	6.08067	6.24945	6.55742	8.43283	6.3599	5.07524	6.47556	6.83997	5.75661	6.66465	5.78758	7.11681	7.24779	7.17617	7.40774	7.436	7.44333	2.16903	0	2.07093	2.75655	3.29497	0	0	3.84122	0	0	0	4.07116	5.32274	4.36425	3.94102	0	3.07195	2.96369	0	2.18111	3.59503	2.89419	0	3.1767	5.68938
BATF	3.65491	0	0	0	6.63286	0	0	6.87167	0	0	0	3.8323	0	0	0	3.64957	0	0	0	0	0	0	0	0	3.10631	0	0	0	0	0	0	3.95507	0	0	0	2.56451	3.81422	5.44791	0	0	0	0	0	0	2.54225	0	2.73648	3.28573	5.02096
BATF2	0	0	0	0	3.61872	0	0	3.4597	0	2.61207	0	2.82477	0	0	0	0	0	1.60118	1.89516	0	0	0	0	0	1.85715	0	0	0	3.44847	0	0	0	0	0	0	2.13344	3.61548	0	3.55696	0	0	0	2.5496	1.21762	1.41284	3.41297	0	0	3.56602
BATF3	5.55695	5.58017	5.14905	4.83155	3.68133	5.01131	5.52681	4.45747	0	5.56863	3.16476	4.72875	5.71257	4.3761	5.36882	4.1447	4.32649	4.73257	5.13797	4.37743	4.09857	5.29586	5.57517	0	1.90672	0	0	3.32966	2.98739	0	0	2.64181	0	0	5.24425	0	1.74847	4.03617	0	2.82098	0	0	2.60624	0	1.4557	3.47475	3.1992	2.05711	4.56889
BAX	4.52131	6.02761	5.62107	6.82076	6.45673	6.05632	5.30128	6.28485	7.10002	6.05719	6.66207	6.6631	6.35608	5.98149	6.3672	4.76825	6.73702	6.66702	5.69562	5.40926	4.86766	6.02763	5.90059	6.09981	1.95735	3.1782	0	3.68576	3.95753	3.28372	3.39539	0	0	5.78048	3.12766	2.71946	4.19572	0	0	3.24527	2.82961	4.15565	5.38946	3.961	4.51937	1.8689	4.48915	2.93187	4.94494
BAZ1A	6.35597	5.82472	5.05719	5.90602	7.38519	5.53823	5.68624	7.13881	5.40809	5.29576	5.11184	5.74538	5.47108	4.44788	5.26397	5.53671	5.69183	5.2072	5.58672	5.15952	6.06814	5.88904	6.22429	4.56274	8.46145	8.59465	8.67741	8.27345	8.3961	8.48392	9.05948	8.66515	8.78266	8.40881	8.066	8.79966	8.68103	8.4173	8.1421	8.08897	8.56003	8.35648	8.4712	8.31832	8.31041	8.6497	8.57144	9.02103	7.9687
BAZ2A	7.26686	7.84679	7.76865	7.78279	7.9014	7.76375	7.783	7.72818	8.85957	7.94572	8.91325	8.43194	8.23543	8.15919	8.29676	8.47811	8.60774	8.54069	8.49538	8.23309	8.60667	7.86884	8.57525	8.4575	6.89724	6.8029	6.65035	6.45311	6.60642	7.93858	7.16136	7.32092	8.31368	7.79169	7.46814	7.83154	7.90143	7.42087	7.37947	7.84945	7.78091	7.70697	8.02137	7.72075	7.91507	6.92689	7.70351	8.29671	6.37353
BAZ2B	5.36345	5.00866	6.02894	5.46258	6.60144	5.52953	5.2963	6.49783	6.06694	5.99616	6.42452	5.65785	6.09042	6.09017	5.6132	6.57684	5.70437	5.42718	6.11577	5.02769	6.19637	5.82649	6.59595	5.2188	5.9059	5.64627	5.68052	5.48257	5.87503	5.92907	6.05104	6.13147	6.67229	7.24587	6.17528	6.76916	6.48605	6.56012	7.13784	6.64932	6.56204	6.34828	6.36741	6.29891	6.0794	6.76999	6.05319	7.17156	6.21773
BBC3	3.9358	3.35442	3.43462	4.05622	3.47225	3.10812	3.94851	0	0	3.72286	3.86829	3.99775	4.52082	4.15973	3.4376	0	3.90199	4.26315	4.17286	0	2.48294	0	3.6953	0	4.12356	3.81852	1.65482	2.28229	2.79001	3.02033	5.00028	0	4.4968	0	0	2.01135	4.25794	2.92144	4.90267	3.50558	3.45228	2.97217	1.2917	2.1887	3.31139	3.80277	3.28299	3.18536	3.42006
BBIP1	5.28533	4.4316	2.28149	4.03422	5.60558	3.52354	4.38468	4.46834	4.07603	4.3371	4.30297	4.00017	5.57477	3.83606	4.53952	5.11439	5.0049	4.44453	5.18747	5.09742	3.94979	4.82984	5.0163	4.77945	6.42607	6.33924	7.00787	6.90245	6.07383	5.68349	6.38144	5.54791	5.91752	5.15294	6.08646	5.60658	6.16125	6.199	6.03298	6.25573	6.5389	5.75481	6.19737	6.15986	5.43165	5.29429	5.19957	6.25579	6.87628
BBOX1	0	3.15939	0	3.85244	6.04705	2.56455	2.03698	6.13479	0	0	3.2888	1.4625	2.73633	0	2.06045	0	2.80675	3.67106	0	0	0	4.55344	0	3.15125	0	0	0	1.80412	0	0	0	3.64864	0	0	2.34007	0	3.13677	4.7249	5.98073	0	0	4.78104	0	3.34773	0	0	0	0	4.30551
BBS1	1.51063	0	2.60281	0	5.73402	1.57099	0	4.28662	0	0	0	0	2.96589	0	0	0	0	0.957042	1.17548	0	0	0	0	0	1.7773	1.43021	1.68823	0	2.02139	2.22617	0	2.49259	4.54338	0	1.39466	1.74493	2.63452	2.96381	0	1.47795	1.55032	1.12458	2.24633	1.15513	0.823326	1.08182	2.20584	2.71879	4.70557
BBS10	5.50003	3.57005	4.7561	4.58718	5.98841	4.96914	5.37225	5.3421	0	5.11739	2.81003	4.25186	3.66057	0	4.87063	4.71081	4.89591	3.61626	4.85646	0	4.10699	4.90165	5.31275	4.1053	1.62058	3.95283	3.83764	2.61456	3.14488	3.76307	3.87821	4.62828	0	0	3.22571	3.84797	4.36395	4.60009	5.13251	2.01865	3.11985	2.33207	4.33649	2.37708	1.8602	0	2.03149	4.63568	3.25976
BBS12	3.45072	4.1771	5.22284	1.77108	4.30024	3.0105	3.30941	3.21543	5.2604	3.62064	3.76523	1.81608	2.34092	0	3.33727	2.92523	3.79875	3.23683	2.46136	0	2.39249	0	0	4.16844	4.50686	5.87427	5.60748	5.6238	4.96031	4.77337	4.89294	4.44066	0	0	5.81832	1.92874	3.60805	4.66433	4.79559	5.29881	4.44105	4.72037	3.84899	4.12744	5.03071	4.08709	3.42019	4.39187	5.02014
BBS2	4.8208	4.8057	4.76463	4.79811	6.13521	5.43069	4.27402	4.98678	4.98798	4.29335	2.62894	4.00445	4.61086	3.4125	4.86379	2.68494	3.83726	3.7537	5.02429	3.79456	4.56971	4.54996	5.03987	4.8561	5.12931	4.6996	5.00569	5.45024	4.68974	3.19138	4.93302	4.98641	5.39662	4.92151	4.15482	4.72376	4.84034	5.17369	5.81008	4.87261	4.80798	4.56198	5.18309	4.85983	4.66608	4.25611	4.52186	5.53193	5.31614
BBS5	3.74557	3.30713	4.87702	2.00554	4.60699	2.92887	4.02815	4.74915	4.9143	3.16076	5.18657	2.51747	3.10798	2.55608	2.39711	2.35646	2.94959	3.38923	3.4405	0	3.83581	2.59508	1.72478	4.47378	5.01052	5.47926	5.86265	5.20058	4.73725	4.89767	4.80261	4.8814	0	4.72336	5.22702	4.21253	4.37958	5.13919	5.10664	4.95243	4.71007	2.65121	4.2804	4.33755	3.9666	3.75408	4.26232	4.5148	5.22852
BBS7	5.43829	4.26443	5.52993	5.1416	5.7593	4.39684	4.95843	6.03995	6.5524	4.64926	3.85093	5.01603	4.40799	6.07952	5.06012	5.71605	3.8846	4.33383	4.44772	0	4.00942	4.81987	4.27471	2.32853	4.39792	4.49617	5.18404	5.03522	4.2111	5.07768	5.83579	4.61802	6.64963	5.4714	4.90814	5.38888	4.47341	5.83946	6.9249	4.34434	5.14416	5.02428	5.18042	4.93863	5.14042	4.17411	4.77818	4.87867	5.04137
BBS9	5.51904	5.03888	3.54884	5.29918	6.79635	5.41187	4.54302	6.69372	5.491	4.44621	5.62137	3.60137	3.94202	4.27837	3.97732	5.00356	4.49539	4.69027	4.71261	6.54094	4.95618	4.40607	4.36166	4.95444	4.73354	5.05191	5.07958	4.71655	4.55992	4.81545	4.72059	5.03223	0	4.64151	4.7427	5.15873	5.94097	6.38352	5.74314	5.74748	4.88153	4.38659	4.67154	5.26777	4.70905	4.54691	4.9766	4.43347	5.82197
BBX	7.3461	7.38591	7.01851	7.5266	7.50808	7.29491	7.44473	7.79014	7.46179	8.10696	7.81292	8.15916	7.31854	7.93548	7.9753	8.41455	7.83718	7.95658	7.8264	8.51987	7.58031	8.13659	7.96859	7.88591	7.62633	7.67554	7.38515	7.28161	7.54086	7.79308	7.90403	7.57105	8.42847	8.13019	7.87863	8.34819	8.29062	7.98083	8.43693	8.25235	8.19509	8.7266	8.69238	8.22279	8.41865	8.05006	8.12943	8.61092	7.52399
BCAM	0	3.13877	0	2.92881	4.33802	2.54527	3.88207	4.87777	4.7324	3.27981	4.96417	4.04878	0	4.09266	3.91095	4.56078	2.78686	4.19579	4.92337	5.77055	4.20772	4.44225	3.10193	2.28663	1.99243	0	2.3479	1.15457	1.52467	0	0	3.92566	4.82707	0	2.80685	2.53842	4.13918	4.14504	2.83103	4.21158	4.13481	3.65386	3.79346	2.46386	3.3843	1.90322	2.9356	3.49521	5.12385
BCAN	4.4424	4.23586	4.31992	4.5131	5.3237	3.73138	3.745	5.15432	0	4.14677	4.21221	4.0698	3.24647	3.56982	3.39337	3.6412	4.24643	4.97728	3.91811	3.5711	4.22888	3.43691	4.87029	3.15047	1.32929	0	1.91449	0	3.1087	0	2.58396	0	0	0	2.33936	0.983258	3.66518	4.72406	2.85026	0	2.88945	1.30509	3.60881	1.71971	1.95486	0	3.47662	4.4511	3.75576
BCAR1	4.22687	4.30486	3.08451	3.89826	2.27806	3.65827	4.05298	3.87296	6.28271	4.37681	4.2596	4.983	2.94434	4.55565	4.55453	3.99436	4.41872	4.30289	4.54048	6.29052	5.09822	2.76876	4.97201	2.50118	4.97402	4.55408	4.62994	5.03032	4.25145	6.5839	6.10805	5.33045	6.22966	6.33204	5.68509	4.44667	5.67048	5.99284	5.37228	6.14504	5.22878	5.93183	5.75509	5.78865	5.53556	5.58278	6.2274	6.30758	5.44457
BCAR3	5.58653	4.80644	3.73297	4.8459	5.28406	5.10572	4.96149	6.67174	5.28131	5.36262	0	4.30496	5.65896	4.07542	5.51337	5.98834	5.04646	5.18406	4.90566	4.47023	5.26269	5.79721	4.95233	5.1486	1.97873	4.12328	2.67483	3.71227	3.98442	2.44815	4.91368	3.61045	5.37711	0	4.50548	4.0998	4.4893	5.87493	4.65275	4.01283	3.57355	3.26011	3.45697	3.76939	4.363	4.58496	3.5783	4.52257	4.47773
BCAS1	4.21961	0	0	1.5036	5.56168	1.22788	2.13422	5.02337	0	1.65484	0	0.565048	0	0	0.899858	1.17267	1.39917	0	1.44055	0	0	0	0	2.89886	2.92848	0	2.47003	2.68793	2.85812	3.75765	0	0	3.10415	4.34617	2.71091	1.87543	3.54137	4.72654	4.41713	2.2165	3.41035	0.851034	2.1922	4.36709	1.63038	3.63302	2.22987	4.10083	5.45015
BCAS3	4.78635	4.49123	5.09474	4.92438	6.11428	5.34029	4.39694	5.98951	4.26088	4.56625	4.98458	4.83863	6.11452	5.85903	5.12108	4.82228	4.79296	5.40707	4.96201	5.95196	5.21759	4.85747	5.60274	4.34253	3.59803	3.91009	3.65798	4.13325	4.08752	4.09018	4.33749	4.1813	4.51622	5.05214	4.11522	3.14687	4.84286	5.68342	5.54265	4.67301	4.64938	3.49669	4.08683	4.09101	4.09557	4.09247	3.99634	4.39731	5.21278
BCAS4	2.68999	3.37591	0	4.84889	4.99088	0	3.58609	4.8227	0	4.11134	0	2.85361	4.39844	0	0	0	4.22701	3.89513	3.98602	0	3.00002	4.38788	3.71728	6.69405	3.02837	3.99934	3.81838	3.97572	4.25128	5.06795	6.38793	4.42419	5.0834	0	5.61594	4.10271	4.49225	4.39617	0	5.24239	4.01494	5.1621	5.49722	4.11117	4.69812	2.10191	4.47959	4.89773	3.98166
BCAT1	4.93465	1.52854	0	3.0332	6.64401	4.01625	3.97702	6.00178	5.6556	1.52085	3.22289	1.17081	1.22989	0	2.00482	1.06438	2.18957	0	0	0	0	1.22354	1.78315	0	5.2357	5.13507	4.50636	4.84931	4.72131	5.67612	5.19481	5.2996	4.13161	5.24854	4.53614	5.45051	5.92787	5.79187	6.33502	5.38293	5.33037	5.6425	5.88576	5.41958	5.46954	3.95933	4.84953	5.66156	5.95308
BCDIN3D	3.64815	5.15925	5.0294	5.56204	4.11189	3.733	4.60247	5.46984	6.04514	4.67856	0	4.03326	3.92295	0	5.1976	6.00451	4.00016	3.67187	4.06219	0	5.24891	5.43223	4.7394	0	3.09983	4.07556	3.51089	4.51221	3.39838	3.64103	4.70097	3.9482	0	0	4.02206	0	2.0875	4.47358	4.04851	3.89956	2.32511	2.22711	2.50395	4.02769	1.76563	2.16456	1.93276	4.20286	4.05782
BCHE	5.24309	4.32412	0	1.8825	5.4145	0	3.07799	5.55914	0	0	0	0	0	0	1.82182	0	1.76438	0	0	0	0	0	0	0	1.77415	3.4774	4.66524	3.45446	2.01803	0	3.1688	4.28203	0	0	3.42566	4.05573	3.21875	5.12533	5.66358	4.69602	3.78861	2.51272	3.08175	3.05998	3.35125	4.5401	2.20235	3.22481	4.95505
BCKDHB	5.66867	5.29016	5.2858	5.05759	6.44391	5.59229	5.83119	6.27204	4.61026	4.55182	5.88185	4.4656	4.63312	2.91384	4.32543	4.83759	4.24881	4.79664	5.20265	5.33111	5.66644	5.9877	5.46658	2.52003	5.22382	6.12003	5.76217	5.69761	5.23531	5.0903	4.24917	5.29022	5.41927	3.24926	5.23308	5.31302	5.62606	6.17644	6.24157	5.36185	3.41029	5.18449	5.83537	5.4046	4.51738	4.50763	5.06517	5.10667	5.8426
BCL10	6.48685	6.06362	6.29341	6.27396	6.3343	5.82926	3.19202	7.04636	6.33151	5.97522	6.27951	5.18186	5.79325	7.16657	6.01684	5.21475	5.59026	5.96713	4.96261	5.2884	5.8561	5.71649	5.6557	3.88584	6.12516	6.07686	6.50195	4.87373	6.34051	6.34331	4.76639	6.67074	7.19919	6.23435	5.85363	5.79916	6.8961	5.50718	5.47441	6.40399	5.64539	6.42476	5.82039	6.22026	6.37834	5.22934	4.83636	5.95076	5.48409
BCL11A	5.35092	3.53952	4.56087	4.17054	6.92101	4.60946	4.93377	7.07699	6.362	1.11854	0	0	3.23714	0	1.52999	0	3.02507	1.26156	1.52041	0	1.46586	0	2.02128	0	4.24964	3.46795	3.98634	2.79379	3.97853	3.87329	4.44832	5.66714	0	2.38304	3.95545	2.64094	3.9723	5.37133	5.61762	1.57927	2.2685	4.90282	1.68879	2.21521	3.0748	1.4103	3.37688	2.03859	5.87636
BCL11B	4.7571	3.27966	3.16026	3.77103	6.79843	4.03737	4.05121	6.04843	3.72603	2.41148	3.8836	2.57461	3.30497	2.14187	1.9943	3.03646	2.92299	2.78476	2.56642	0	3.07532	0.911891	2.54505	3.98541	2.74372	3.69299	2.99187	2.0451	3.82426	4.74965	2.04828	3.77309	3.28241	0	2.60842	0	2.34357	4.91962	5.32163	0.764189	2.00643	2.7094	2.50773	1.76545	1.48847	2.64191	2.38962	2.91679	5.01828
BCL2	3.3068	1.18607	0	1.66035	4.92161	0	0.998387	3.98592	4.45241	1.17947	0	1.42939	0	0	1.01393	0	1.96041	0	0	0	2.26497	0	0	0	2.55237	1.89434	2.19021	1.76698	3.06332	1.98162	4.09334	2.71485	0	0	1.20551	1.81306	2.77552	4.6746	4.08604	3.55286	3.28726	4.44749	2.5369	2.88639	2.71194	1.48053	1.66569	3.31499	3.46706
BCL2A1	0	0	4.88925	0	5.90541	4.53884	4.46392	5.7345	0	3.30792	0	0	3.78815	0	4.49348	0	2.96061	0	3.92648	0	0	4.32733	3.65857	0	0	0	2.86213	2.73093	3.26795	0	0	0	0	0	0	0	0	0	4.86418	3.46929	0	0	0	0	0	0	0	0	3.92213
BCL2L10	3.2654	3.0723	0	2.8637	4.6628	4.27544	2.76516	4.49609	0	3.58812	5.64864	0	0	0	0	3.26021	0	0	3.66994	0	0	0	4.89731	0	0	0	2.627	0	0	0	0	0	0	0	0	0	0	4.07418	0	0	0	0	0	0	0	0	0	0	0
BCL2L11	5.5035	4.85237	3.37358	5.00395	5.9919	4.39268	4.9475	6.02386	4.33891	4.36832	3.42455	4.31026	5.35095	4.40114	4.12311	4.0264	4.6671	4.75788	4.73063	6.35038	4.6493	4.6388	4.45384	5.81818	6.24875	6.09262	5.65013	5.40909	6.16145	5.69811	6.65634	6.32184	5.21088	5.99748	5.82328	6.13827	5.03233	6.31194	5.81212	5.15367	5.07157	5.64413	5.15184	5.55006	6.26618	6.06485	5.5752	5.84965	5.82185
BCL2L12	6.71862	7.08321	6.97999	6.90431	5.81341	6.97824	6.39861	4.11437	7.37837	6.61981	6.45638	6.87851	6.4769	7.12352	6.82111	6.41649	6.90315	6.91256	7.36797	8.64865	6.25411	7.17006	6.96007	7.6555	5.92875	5.77551	5.46262	4.21842	4.10273	6.30049	6.64289	5.38506	6.31621	5.93248	5.1483	4.69342	6.35428	5.20828	4.21505	5.02125	5.79185	6.24615	6.12208	5.2392	3.86435	4.83586	5.86609	5.33512	5.49928
BCL2L14	3.8418	1.54212	0	2.55095	6.66454	0	1.99716	5.95907	0	1.5344	3.24142	0.88466	0	0	3.34639	0	1.95999	2.13574	2.46965	0	0	1.89104	1.79789	0	6.2087	6.71294	6.83982	6.76965	6.5384	4.53054	5.75511	5.75085	4.40061	6.78453	6.81551	6.12496	5.40368	6.90154	6.06405	5.85495	5.74295	6.11077	5.91693	5.2148	5.93365	6.19942	6.11711	5.90026	6.41712
BCL2L15	1.87708	2.9816	3.0593	1.55983	5.94003	1.94459	3.03497	5.76905	0	0	0	1.01274	0	0	0	3.5423	2.99134	2.34545	0	0	2.14786	1.39443	1.99235	0	3.28893	4.52669	3.95028	3.9491	2.93253	3.54052	0	3.84595	0	3.20328	3.38139	2.46801	3.32726	4.36909	5.2104	3.32679	1.92152	1.43631	2.90608	3.42702	2.71404	4.09949	3.94151	4.40442	4.25823
BCL2L2	4.94681	5.17007	3.07797	5.11309	5.77154	5.27011	4.82708	2.96174	4.0261	5.06195	5.402	5.17455	4.9534	4.33639	5.03166	4.10534	4.68328	3.59059	3.97923	0	4.45253	4.86297	4.25833	6.23268	5.94358	5.98086	5.49236	4.52285	5.71746	5.91561	6.73948	5.95651	5.86527	5.67221	4.89144	5.87033	5.34837	4.9511	4.91867	5.13136	5.61768	5.77288	5.41782	5.17393	5.34011	4.58098	4.47267	5.64792	5.0929
BCL3	5.02449	4.65086	4.33896	3.48775	5.65804	2.24369	4.13035	5.1738	5.65527	4.94985	0	4.72003	4.18731	0	4.6497	4.45599	4.42698	5.76889	4.1457	0	4.55451	4.48272	4.05517	5.61287	4.95009	3.79181	4.46363	2.25949	3.65525	4.85262	4.01766	4.51914	5.75163	7.34419	4.28755	4.11642	2.79177	2.8965	4.31429	4.4132	4.91876	5.20153	4.47856	4.52951	4.91504	4.16455	4.99189	4.47022	3.93248
BCL6	4.02773	1.40394	0	0	6.0412	0	3.1256	6.08888	2.6767	1.39662	0	1.29702	3.00909	0	1.21156	0	1.80261	1.55987	0	0	0	0	0	0	5.01819	4.57297	4.27804	4.29384	4.20283	4.97531	4.44248	4.8941	0	2.78197	5.18616	4.95496	5.14992	5.54699	4.99764	4.64507	4.85524	4.66849	4.6894	4.18131	4.96623	4.00209	4.22975	4.90155	5.32016
BCL6B	3.8067	4.67746	4.88382	4.5684	3.9706	4.69645	4.85709	2.90783	0	3.45646	0	4.50879	2.88412	0	3.93494	4.60257	3.47732	4.8469	3.53759	0	3.84236	4.43191	4.19962	3.30522	2.14132	0	1.35706	0	2.89712	4.43819	0	2.088	0	0	1.71786	0	1.30109	3.93894	0	1.17283	0	2.11015	2.38121	1.84253	2.08538	2.04907	1.18232	2.29948	3.91688
BCL7A	5.62888	6.52132	6.78508	6.54098	6.11806	6.70529	7.10161	6.2227	7.34029	6.61126	6.94096	7.00258	6.59525	7.91905	7.05695	6.82145	7.1354	7.04794	7.33341	7.21152	7.33128	6.53588	7.44833	7.03608	1.71071	2.06137	2.36796	0.952821	1.95042	3.50255	0	3.27296	5.86952	0	3.72291	3.29395	3.66754	5.86585	0	3.56886	2.68211	3.71778	3.23495	2.75371	3.72771	3.22722	2.13202	3.14428	3.67211
BCL7C	4.43773	4.66956	5.8511	5.46958	6.05902	4.68854	5.53021	6.4108	3.96027	5.56366	4.9303	5.85938	5.86087	5.80392	5.71488	5.71347	5.73005	5.67184	6.04594	4.66726	4.94734	5.39007	6.00773	3.29783	5.78858	5.52337	6.29714	5.86409	6.28453	6.0837	6.20587	5.31459	7.77666	6.99975	7.53445	6.03615	6.17663	6.78519	5.99269	7.03044	6.03739	6.5948	6.10892	6.63781	6.93653	5.95073	7.24033	6.78416	5.42868
BCL9	5.0767	5.52098	3.05067	5.78607	5.67207	5.93953	5.65641	4.66502	6.69033	5.86763	5.63873	5.61019	5.47492	5.34606	5.72045	4.21958	5.70632	5.68527	6.24214	5.89541	5.88127	5.98995	5.98029	6.11029	2.16536	1.77964	2.53273	1.5425	3.05688	4.34817	0	3.59385	1.87589	3.19454	1.73951	3.37564	4.28171	4.35976	2.52875	3.74315	3.66592	3.74717	3.5983	3.41812	3.97548	2.07265	3.39387	3.62715	5.16293
BCL9L	2.08694	1.51745	1.98962	2.70571	0	2.15779	1.67181	0	0	1.91515	3.94654	2.10363	2.65967	3.11505	2.23958	0	2.17631	1.90912	1.9811	0	3.22343	0.730981	3.04255	2.2333	1.64723	0.994486	0	0.66458	2.19631	3.26547	0	1.8913	0	4.38916	2.74928	1.72028	1.78253	2.31689	3.66372	3.45047	2.73266	4.13645	3.8233	3.51319	3.61631	1.56635	3.24228	4.30722	3.97197
BCO2	0	0	0	1.78231	2.51779	1.47721	1.08849	4.45615	4.87317	1.94722	0	2.27012	0	0	0	0	2.0925	1.43513	1.09713	0	0	1.604	1.51865	0	3.71001	2.02438	4.40039	2.20728	3.89215	5.1001	4.25873	3.96911	4.40607	4.43058	3.06585	3.25017	4.72594	5.7369	4.25139	2.90007	4.01175	3.67271	3.19138	3.13332	2.71631	2.33431	3.53974	4.49042	4.82043
BCOR	6.81417	7.17258	7.03979	7.29513	6.72772	7.10126	7.04549	6.95229	7.71809	6.83186	7.12521	6.73202	7.60416	7.37415	7.29864	6.5133	7.21842	7.36191	7.65392	7.90573	7.59845	6.57338	7.40954	7.5436	2.55597	3.3978	3.0266	3.04123	1.15716	3.68178	2.89668	4.54399	5.77712	4.828	3.14742	4.01155	4.6609	4.3322	4.09012	4.44748	4.25511	4.38765	4.54119	4.3739	4.19573	0.924441	3.5724	4.4806	4.65608
BCORL1	3.01902	1.78452	0	1.02555	4.86267	1.33044	1.54247	5.19279	0	0.683732	3.1875	1.39134	1.45696	2.12205	2.55729	1.93775	1.91534	0.785272	1.96419	0	3.05272	1.44992	2.87473	0	3.90628	2.63461	2.61454	3.55478	3.20634	3.91994	4.28429	4.59202	6.69919	6.31417	5.22154	4.64951	5.30142	5.0163	5.14868	5.30091	5.0058	5.66937	6.42936	4.72579	5.7608	3.70207	5.72977	4.74117	5.1583
BCR	4.92377	5.64154	5.17947	5.57874	4.74972	5.5227	5.94243	5.14734	5.91795	5.70767	5.36216	5.26176	5.29641	5.78408	5.7202	5.54474	6.03139	5.85704	6.05643	6.04412	6.139	5.13312	6.03107	6.09649	3.83253	2.94959	3.65254	3.79567	3.10236	4.62771	4.6358	4.51139	4.69529	3.24058	3.80013	3.42233	4.82735	4.40887	1.79584	3.88042	4.21254	4.50224	5.07426	3.61583	3.9545	3.38074	4.02098	4.53321	4.94816
BDH1	3.45646	2.40359	4.42853	2.88013	5.31257	3.69637	2.94758	5.98723	5.02837	2.98485	1.75375	2.93495	2.83313	3.2968	3.12394	3.9915	3.05269	2.74703	3.77953	0	2.53679	3.44344	3.22315	2.39616	2.34859	1.09963	2.24709	2.33442	3.50045	0	1.88889	2.04299	3.09179	3.64285	1.67695	1.37072	2.1742	5.23635	3.85251	2.20552	2.15987	0	3.65728	2.23994	2.62977	1.70454	2.55427	3.7265	4.81123
BDH2	5.94171	4.90185	6.03397	4.92489	5.59786	5.45825	5.02899	6.8914	4.8779	4.29493	5.04216	4.50722	5.40093	5.60147	4.28375	4.61	4.20725	4.30804	5.14139	0	4.49576	5.3901	5.73887	2.75328	4.38164	2.02808	4.26059	4.2594	3.5988	6.45733	3.96011	4.71253	3.47701	0	1.98531	4.38786	2.73938	5.2504	5.21777	3.62662	1.11628	3.79332	4.67171	2.71636	4.36233	3.47794	3.8204	4.71994	5.04025
BDKRB1	3.20944	3.01728	0	2.80986	5.88857	0	2.71193	3.50146	0	0	0	0	2.60062	0	2.7382	0	0	0	0	0	0	0	0	0	3.1895	2.25712	2.57471	2.44833	0	0	0	4.43595	0	0	0	3.7268	3.90151	4.57028	0	3.90103	1.95165	1.86109	3.22537	1.24395	1.44165	0	0	0	4.54767
BDKRB2	2.55209	0	0	1.74997	5.54823	0	0	4.41246	0	0	0	0.693638	1.5808	0	0	0	0	0	0	0	0	0	0	0	0	1.31391	0	0.907845	0	0	0	1.59884	0	0	0	0.754792	0.936311	4.63557	0	0	0.645027	0	0	0	0	0.984906	0.841663	0	5.49202
BDNF	1.97691	0	0	1.04963	4.4417	0	0.991388	3.06184	4.69091	0	1.92328	0	1.48698	0	1.00685	0	0	0	0.9995	0	0	0	0	0	1.54969	2.33251	3.29616	2.06125	2.21531	3.28722	2.06445	1.50442	3.30151	0	1.19757	3.45392	1.79978	1.88755	3.1561	3.13696	1.82873	3.08697	2.19145	2.29182	2.70004	2.1847	1.95189	2.44166	4.08214
BDP1	5.51981	5.88982	5.5789	6.12277	6.26761	5.80762	5.86009	6.7512	7.44539	7.01218	7.24081	7.00906	6.61472	7.13721	6.71839	7.20573	6.72454	6.70716	7.07133	6.42277	6.91689	6.84246	6.99464	6.83012	4.52951	4.63554	4.86039	4.73912	4.39567	5.29978	4.54697	5.31279	7.6732	7.43715	6.84888	6.85447	6.49197	6.29613	6.93025	6.59962	6.24	6.05743	6.25262	6.16737	6.52851	6.52447	6.76344	7.67653	5.10822
BEAN1	1.37076	1.89864	2.42015	2.1595	0	0	1.04781	0	0	1.23463	0	1.14252	1.5596	0	0	0	1.02232	1.77482	0	0	0	0.975557	0	0	3.63833	1.29489	3.39657	2.97385	3.52314	2.05491	2.14996	2.31297	4.63959	0	3.76299	1.88335	1.47883	5.04807	2.39908	2.02244	3.44962	2.82254	2.89206	3.31399	3.82769	3.52795	3.12888	1.76307	3.55584
BEGAIN	1.38223	1.91231	0	1.11829	3.86905	1.43961	2.67951	3.70766	0	1.61175	0	3.06008	2.30629	2.26024	1.07363	2.53625	1.03181	2.34741	2.91863	3.10245	1.61472	2.29745	2.19556	0	1.03889	1.30597	0.974896	0	1.2198	2.88605	0	1.58993	0	0	0	0	2.87512	4.93296	0	2.28634	2.12152	0	1.20249	1.64713	1.87739	1.556	2.69907	0	4.51099
BEND2	2.55568	2.37774	0	2.18774	5.62139	3.51112	2.09888	6.09119	0	2.63316	0	0	0	0	1.42088	2.55087	0	2.24046	1.4117	0	0	1.31413	0	0	3.17109	3.6064	3.96908	3.35448	3.91913	5.31566	4.77837	4.27171	5.24045	0	2.40566	3.85243	5.14421	5.0182	5.91116	4.68556	5.32254	2.04068	4.07113	4.46231	4.72127	2.43818	5.10303	6.29165	5.22548
BEND3	6.67754	6.67925	6.69479	6.54903	6.1576	6.90281	6.9737	6.4651	7.23713	6.84707	7.47577	6.76634	7.33257	7.26581	6.84865	6.91873	7.17676	6.83181	7.42438	6.89149	7.10347	6.66875	6.86696	7.04075	2.69012	2.82609	2.5832	2.33357	2.70011	2.92811	3.94562	2.36688	3.46293	1.82853	0.792414	2.05994	3.23662	3.88275	1.69564	2.53929	2.15905	2.65604	2.51365	1.90932	2.9844	2.00365	2.45003	3.46379	4.16267
BEND4	5.95274	5.73924	6.17304	6.20466	6.47367	5.74179	5.7137	4.75292	5.80254	5.78669	5.42379	6.25779	5.82594	5.95835	6.08449	6.47267	5.92716	5.81854	5.86688	6.87471	6.00553	5.91287	5.9125	5.63694	3.37319	3.21997	2.69016	1.6331	1.05142	3.7966	2.72707	4.10624	4.05718	4.38615	3.16925	3.20851	3.74613	4.76699	4.4572	4.70245	3.32411	3.6537	4.27632	2.97858	3.26777	2.5103	3.20685	4.21834	5.43366
BEND5	6.67231	6.5305	6.68789	6.36362	5.93171	5.34542	7.01988	5.35455	5.92893	6.65491	4.96957	6.98257	4.76071	5.99328	6.28074	7.49982	6.84599	6.10095	6.95422	4.70627	6.69138	6.66389	7.1004	5.22287	4.20517	0	0	0	2.43219	0	0	2.93559	0	0	3.37374	3.85986	4.8049	3.42959	0	4.03526	3.3561	2.96074	0	3.29526	3.29961	0	4.05124	3.1737	3.94712
BEND6	5.81877	3.87051	4.50683	3.94773	6.74478	3.53015	2.3213	6.57251	6.30622	3.10476	4.00599	3.86489	4.35427	3.37068	3.19678	3.88807	4.14862	3.81792	3.71475	4.30052	2.60499	2.54253	4.52762	2.13259	3.33608	3.33254	3.02495	1.65076	3.20014	4.06666	0	3.07603	0	3.71846	0	0.879222	3.3111	5.59513	5.89978	1.54194	2.84717	2.87173	2.07304	1.57084	2.35603	1.76188	4.04232	0	5.27108
BEND7	5.41557	4.38675	4.32647	5.00989	6.05297	4.53687	4.78099	5.80905	5.2054	5.35784	5.8645	4.97339	4.94761	5.568	5.03756	5.59339	5.27196	5.18431	4.91445	5.07947	4.54193	4.83358	5.35739	5.91597	5.39372	5.44112	5.44102	5.69146	4.74746	4.58694	5.60548	5.91642	5.53643	5.19223	5.48744	5.38324	5.52392	5.81661	5.75619	5.68103	5.32359	5.45493	5.66402	5.03921	5.11782	5.27627	5.47734	5.56425	5.63521
BEST1	1.82586	0	0	1.91923	3.03341	0	0	4.89088	0	0.625623	0	0.977439	0	2.00087	1.45943	0	0.869766	0.720501	0	0	2.0933	0	0	0	3.46258	3.52313	3.34719	3.40967	3.65309	3.47589	2.70426	4.08091	3.64597	2.29528	3.31748	4.56417	3.87015	5.50668	4.43153	4.49197	3.59224	3.96538	3.36131	2.38456	3.53482	4.28114	4.34131	3.94555	4.74956
BEST2	0	0	0	0	5.2244	0	0	5.77486	0	0	0	0	4.07232	0	0	0	2.71909	0	0	0	3.58816	1.85474	0	0	0	0	1.84031	1.73151	3.54335	0	0	0	0	0	0	0	2.54585	4.07007	0	2.36364	0	0	0	0	0	0	1.63131	0	0
BEST3	3.99121	1.94437	0	1.77123	6.05452	2.65412	1.69096	6.1591	2.50257	0	3.38533	0.705226	0	0	0	0	1.05419	0	0	0	0	0	0	0	3.91934	2.0126	2.80121	3.65899	3.87756	3.44387	2.19832	2.85111	2.58396	0	3.48694	4.67621	3.99339	5.34292	4.23657	3.40496	3.71031	4.77727	2.50948	3.36999	3.10077	4.16975	3.7151	3.08723	5.29259
BEST4	3.59733	0	0	0	6.57085	0	0	3.89689	0	0	0	0	0	0	2.26818	0	0	0	0	0	0	0	0	0	0	2.60594	0	0	0	0	3.70425	0	0	0	0	1.74558	4.86546	4.98313	0	3.17634	0	0	4.2469	0	3.35611	0	0	3.22963	5.2729
BET1	5.3214	5.18577	4.94092	4.52965	5.64183	5.87555	5.33465	5.63785	4.27149	5.09852	5.76971	4.68575	3.16657	2.61115	4.63383	5.15034	4.71952	4.99404	4.43546	5.96297	4.35488	5.0871	4.16138	5.91263	4.17474	4.23759	4.95115	4.91925	4.49188	5.46222	4.61322	5.38022	3.81444	0	2.2679	3.69323	3.58284	5.48583	4.60578	4.38306	3.70572	4.13658	4.81716	4.54066	4.17969	3.14517	4.32505	4.24652	4.77865
BET1L	5.97035	6.35528	7.19098	6.3259	5.09538	6.52059	6.39306	4.52748	6.07134	5.87414	5.9652	6.2679	6.95034	6.7139	6.24305	5.89541	6.16339	6.37939	6.3396	6.13717	6.02493	6.73631	6.42825	5.36385	6.5774	6.40037	6.85497	6.65845	6.05794	7.72386	6.49446	6.59363	6.48608	4.81098	6.81122	6.21876	6.67205	5.27875	6.00778	6.95877	6.64499	6.56624	6.90669	6.80883	6.57182	6.20432	6.49152	7.20314	6.26194
BEX1	0	4.56243	0	3.404	5.25336	4.85986	4.22523	5.08421	6.23154	2.72486	0	4.39436	0	0	5.21625	3.81765	3.25571	5.76976	3.315	0	4.16063	0	4.92184	6.82557	9.06688	8.05634	8.11706	8.85479	7.53896	9.95896	9.53588	9.36478	9.5603	9.50808	9.29173	8.87449	8.95857	7.77276	9.05727	9.48885	9.6543	9.96582	10.2786	9.57034	9.72076	7.90248	8.93456	9.91281	7.48756
BEX2	5.30939	5.098	6.74238	5.17838	5.79644	6.38192	5.89554	4.6547	4.81945	5.6573	5.2389	4.74161	5.19379	4.57283	4.3877	5.30374	4.31092	3.43796	5.08259	0	6.81563	5.39971	5.46177	4.13088	7.71647	7.24371	7.13306	7.43726	6.47468	8.17668	7.71751	7.30547	8.19254	6.49246	7.0079	7.21399	7.04076	5.19147	8.51419	8.03475	7.18451	8.38399	8.76619	7.57096	7.87164	6.879	7.15594	8.36286	7.30689
BEX4	6.81052	7.74461	7.88153	7.55526	7.18976	7.00775	6.4493	5.45418	0	6.92442	5.63903	6.76168	6.5786	0	6.4799	7.85252	7.18638	6.66082	6.80298	0	6.64192	6.7181	7.17024	7.05156	6.5058	6.16155	6.95902	7.21886	4.87364	6.11046	7.67983	6.89214	5.71798	7.89203	6.73535	6.51862	6.9252	7.44382	6.54307	5.53735	6.97674	7.77792	7.94869	7.60026	7.19952	6.47319	6.17115	7.28549	6.72109
BEX5	3.54729	0	0	2.29145	4.96301	0	2.20079	0	0	0	0	0	0	0	0	2.66082	0	0	0	0	0	0	0	0	5.54268	4.92567	5.41811	5.80424	4.22402	6.74597	7.44963	6.08496	6.8315	5.6511	4.31012	5.03219	6.00549	4.93026	6.8611	6.24476	5.77854	6.31235	6.34156	6.05774	5.98357	5.6269	6.10618	6.35206	3.95471
BFSP1	5.37762	5.88677	6.23315	5.42254	6.85275	5.46745	5.31045	6.42013	0	6.07361	4.7402	5.74892	6.07542	5.61069	5.25539	4.9685	5.41843	4.99905	5.48299	4.08492	5.47263	5.17085	5.64326	0	2.93703	2.03519	1.60019	0	3.23132	4.40454	3.96892	2.38699	0	0	3.69102	1.2829	4.68734	5.66516	4.26495	4.76109	4.02517	3.55956	4.00562	2.45599	2.38421	2.8329	2.92724	2.60974	5.55082
BFSP2	5.30121	4.31393	6.25406	4.39261	5.97759	4.21366	5.24588	5.80653	0	3.66788	5.73374	3.51732	0	0	5.53285	6.05778	5.04978	5.42345	5.1139	4.75115	5.1794	5.76874	5.23666	4.30523	0	0	0	0	0	0	0	0	0	0	0	2.99666	2.03319	4.96753	0	0	0	0	0	0	0	0	0	0	5.51393
BGLAP	0	4.12343	0	4.45143	0	3.48264	4.73915	4.63831	0	0	0	4.72518	0	0	0	3.39389	3.74604	4.91482	5.06602	0	0	5.1664	5.04105	0	0	0	0	2.62299	4.0704	0	0	0	0	0	0	0	0	0	0	0	2.11106	0	0	2.05941	2.31426	0	0	0	0
BGN	1.72961	0	0	4.52012	0	3.73816	3.75179	2.76515	4.36357	1.57352	2.43461	3.63973	1.94282	2.69267	4.72699	1.72557	4.73345	4.8727	5.44517	0	2.79641	1.26986	3.7976	4.37844	0	0	0	0	0	0	0	0	0	0	3.19582	0	0	0	0	3.3141	0	0	0	0	0	0	0	0	6.42392
BHLHA15	0	0	0	0	0	0	0	0	0	0	0	0	0	5.11264	0	0	0	0	0	0	4.2691	0	0	0	0	0	0	0	0	0	0	0	0	0	0	0	0	0	0	0	0	0	0	0	0	0	0	0	0
BHLHA9	0	4.50301	0	0	0	0	0	0	0	0	0	0	0	0	0	0	0	0	0	0	4.10208	0	0	0	0	0	0	0	0	0	0	0	0	0	0	0	0	0	0	0	0	0	0	0	0	0	0	0	0
BHLHB9	4.89882	3.53968	4.16623	4.46022	3.65898	4.65223	3.75209	4.99687	5.3796	3.91236	2.29792	3.91772	1.81929	3.42195	4.27862	2.83868	2.94388	3.23056	4.46111	0	4.07574	4.77357	4.58187	0	1.88897	2.25547	3.27248	1.07919	2.13993	0	2.45005	2.62146	0	4.32019	1.49283	3.81711	3.78279	3.10008	4.14173	1.99372	1.9501	0	3.2235	3.20145	1.44033	1.80206	2.32884	1.35299	4.54566
BHLHE22	4.9712	6.0191	6.68437	4.53173	4.88681	4.8958	4.07854	4.71906	4.88409	4.96474	4.73731	3.79137	4.69272	5.60775	5.25247	4.40353	5.33937	4.31413	5.48006	6.01675	5.60423	5.76695	4.95784	4.89919	0	0	0	0	0	0	0	2.38456	0	0	0	0	0	2.849	0	1.39445	0	0	1.24274	0	0	0	0	0	0
BHLHE23	0	0	0	0	0	0	0	0	4.96818	0	0	0	0	0	0	0	0	0	0	0	0	0	0	0	0	0	0	0	0	0	0	0	0	0	0	0	0	0	0	0	0	0	0	0	0	0	0	0	3.96236
BHLHE40	4.44176	2.60769	5.06646	3.80223	5.89595	4.52963	4.51886	5.72506	4.14526	3.7692	2.72982	4.06917	4.26193	5.42378	4.2726	0	3.85588	3.53017	5.14031	0	4.32264	5.40959	2.92609	0	3.13364	4.50556	2.66433	3.60913	2.56077	3.67622	4.73773	4.93765	0	0	1.85172	1.81185	5.23691	3.57206	4.08445	3.0266	3.49784	4.17101	4.64322	3.29911	3.98076	3.02744	4.40969	3.31347	5.21597
BHLHE41	3.94414	2.57338	0	3.97122	5.38001	0	3.12905	3.94582	5.63449	2.56358	5.08117	2.69583	2.18104	0	2.30985	0	3.08503	0	0	0	2.23115	0	0	0	2.25668	3.53008	3.71239	3.5714	1.75754	2.74978	2.85593	3.03619	0	3.29875	2.60214	1.78255	4.23568	4.07727	5.3143	1.91806	1.00053	4.13218	4.73584	4.18499	3.69787	3.89773	3.23823	4.20009	4.6108
BHMT	5.62964	5.31996	5.5037	5.18396	6.78909	5.97828	4.76111	5.37417	4.26525	5.77621	6.10156	4.18878	5.03435	4.97819	5.19289	5.88211	4.9277	5.34009	5.75024	4.02456	5.5443	6.04496	5.46738	4.13629	0	1.9869	0	1.45812	2.6669	0	3.00186	0	0	0	1.94454	0	1.49675	2.79644	0	0	0	1.61549	0	1.05164	0	0	1.36722	0	3.28924
BHMT2	3.9341	0	0	0	5.68446	0	2.53778	5.99044	3.46803	2.01688	0	1.89504	0	0	3.97578	0	2.49668	3.57376	0	0	0	2.91231	2.31602	0	1.7417	0	1.65358	0	2.78845	0	0	0	0	0	0	2.00999	2.32893	5.0806	4.3399	1.44577	2.84964	1.71348	3.0412	1.12751	1.98987	0	2.99606	0	4.65702
BICC1	4.55438	1.99172	2.52321	2.25802	6.01188	2.22923	2.7704	6.13558	5.89549	0	0	0.730153	2.88269	0	0	2.15287	1.08752	0	1.12287	0	0	0	0	0	2.96634	2.0607	2.85586	2.72476	3.93693	2.15137	3.08788	4.01406	0	4.08276	1.33604	3.82821	3.42624	4.88953	5.94558	2.9417	2.20469	2.70545	2.56212	2.97987	2.5946	3.22643	3.47816	2.63794	5.3546
BICD1	5.85473	5.51641	4.77871	5.83782	5.99107	5.43031	5.29542	6.71076	6.70366	5.55621	6.31903	5.70064	6.34854	5.85431	5.89048	6.24568	5.97819	6.02838	5.79314	5.91131	5.29856	6.00962	6.03216	5.60834	2.2619	0	0	1.35756	1.76219	2.27349	2.37263	3.04198	0	4.62545	2.3912	2.65801	2.80192	4.69019	4.05196	2.71891	1.88004	3.265	2.29382	2.27419	2.81062	2.49984	2.38888	3.81711	4.76324
BICD2	7.06194	7.27257	6.81502	7.09066	6.85606	6.90363	6.96296	6.55376	6.14506	7.30282	7.40234	7.56082	7.10639	6.16831	6.80264	7.48278	6.91357	7.2413	7.08521	6.08347	7.23657	6.84801	6.69286	6.42013	5.01515	5.2582	5.03898	4.93636	4.69302	4.67933	5.87022	5.69726	5.04476	4.81523	5.31993	5.81929	6.57956	5.97228	5.8626	5.16982	4.84112	5.63021	5.65563	5.45358	5.63103	5.34003	5.40799	5.96323	4.64337
BID	4.03857	4.22503	4.47087	4.15954	5.47843	4.12511	4.65735	5.52577	0	4.58757	5.32707	4.4306	2.87135	4.65964	4.22389	4.03313	3.46389	3.94506	3.5241	3.71691	4.37934	4.05943	5.36202	5.49095	3.68023	3.3826	3.36097	1.91833	3.78318	0	4.85198	2.89471	6.67084	0	3.86759	3.43473	1.96291	4.31624	3.89385	2.57701	2.4519	3.64299	3.37509	2.96842	2.66707	3.56956	4.11556	3.4205	3.51984
BIK	6.90985	6.69452	6.63177	5.95027	7.08426	6.27161	5.61913	6.50058	7.40126	6.75257	6.83812	6.52036	5.48964	8.62525	6.05729	6.58519	6.29513	4.97033	6.36038	0	6.75694	4.90992	6.33495	8.0553	4.05787	3.57635	3.02959	3.79567	0	4.62771	4.74681	4.94677	0	0	5.42702	0	5.11238	7.05067	0	4.89642	3.74816	0	5.30867	4.07246	4.94345	0	4.91287	0	5.06004
BIN1	6.93507	7.69331	8.21933	7.63091	6.54891	8.07789	7.8422	6.63703	8.44164	7.67665	7.89543	7.98089	8.39809	8.46403	8.10933	7.92339	8.19032	8.04877	8.24028	7.81793	8.15596	7.69946	8.36613	7.81567	3.41807	3.70318	3.15129	3.64628	3.19229	5.32738	2.18753	2.83923	3.98593	0	4.07845	4.02635	3.80081	4.25524	2.43836	3.39246	2.86238	3.51957	4.02474	4.06859	3.73156	3.57214	3.70235	3.86953	4.9035
BIN2	5.25386	4.80964	5.99422	4.81138	7.02395	5.3435	4.58989	6.18078	4.65346	5.18425	6.77789	4.43794	5.30776	4.40804	4.36823	4.88105	5.38824	4.76485	5.24646	0	6.14389	5.29695	6.33309	3.42922	4.00083	3.52077	4.544	3.73936	3.92474	4.17452	0	3.93593	3.26653	3.2896	3.76452	4.06613	5.42186	5.42792	4.03619	3.88732	4.99115	5.70267	4.52311	4.09758	4.04092	3.5053	4.36081	5.533	5.16604
BIN3	1.69625	3.12255	2.83759	4.24498	5.28406	3.02931	3.32872	5.1148	2.87084	1.54183	3.78512	1.43617	1.90745	2.65219	2.02897	0	1.29672	1.09793	0	0	0	0	1.80597	0	3.49763	1.61042	2.67483	2.54666	2.71382	2.44815	0	1.92731	5.59453	0	0	2.26275	3.1	3.73997	3.70899	3.68907	3.47593	2.40334	3.33255	3.19794	2.24156	2.95693	2.91969	3.6823	4.66225
BIRC3	2.47389	1.20549	3.75491	0	3.25944	0	2.0235	4.01824	0	0	0	1.10848	0	0	1.03144	0	2.30711	1.73063	1.61682	0	0	1.51117	2.95755	0	2.58103	3.42511	4.04545	3.06774	3.09372	4.65337	3.8244	4.57285	3.88204	0	3.17419	3.92227	4.24534	3.90325	5.76027	3.58443	2.76702	4.91053	4.41233	3.09699	3.70093	2.70076	3.30755	3.63931	4.43317
BIRC6	8.68656	8.81192	9.29321	8.8813	9.11658	8.98897	8.88068	9.16489	9.65322	9.55379	9.70821	9.24413	9.564	9.93187	9.43801	9.66092	9.44713	9.41396	9.63927	9.58919	9.5381	9.55442	9.75269	9.49417	5.04388	4.39095	5.15699	4.375	4.83709	6.12681	5.71229	5.83696	5.93006	6.87273	6.2717	5.65732	6.34343	6.48282	6.86772	6.37555	5.80321	5.70482	6.33951	5.91528	5.91239	4.94549	5.76977	6.69487	6.03081
BIRC7	4.91177	3.75664	4.38985	4.78189	0	4.60069	3.97165	0	6.3754	4.04599	5.40998	4.69645	3.31242	5.7141	5.35822	3.9535	5.72876	4.53726	4.68699	0	6.05259	4.53386	5.85171	0	0	0	0	0	0	0	4.0679	0	0	0	0	0	0	0	0	0	0	0	0	0	0	0	0	0	0
BIRC8	0	2.54579	0	0	4.07785	0	0	3.91477	0	1.76551	0	0	0	0	0	0	0	0	0	0	0	0	0	0	5.37925	6.83832	6.72521	6.7054	5.94256	7.30086	6.4324	6.00793	4.16779	0	4.38028	5.53327	4.72013	5.72053	4.01456	5.98789	4.92307	6.18619	5.85696	5.32891	3.91121	5.38423	5.08649	5.81249	5.76643
BIVM	3.75338	2.67131	0	2.47238	4.61508	4.38968	3.43338	5.01138	0	2.44325	4.84341	3.49814	2.61139	0	3.4615	1.61947	2.95693	1.0421	1.93835	0	3.84365	3.47814	1.73067	0	1.24243	1.5396	2.24838	0	2.62398	3.21402	0	3.13935	3.76094	0	0	3.73872	3.66953	5.42947	4.55053	4.00619	1.66467	1.21923	2.59849	1.61876	2.15816	0	2.34085	3.14619	4.37607
BLCAP	7.12831	7.23223	7.64041	7.45977	7.36144	7.21965	7.36274	6.67823	6.94652	7.45175	7.27733	6.61399	8.04425	6.78451	7.44384	7.57916	6.9678	7.41273	7.29093	7.48129	7.51591	7.74384	7.47859	7.56213	5.8096	5.82514	6.56841	6.15719	5.98283	6.85966	7.46472	7.15192	7.88713	7.24883	6.17764	7.24682	7.50762	6.33675	6.67795	7.23343	6.68109	7.64734	7.28261	6.76189	6.86533	6.40729	7.04945	6.72574	7.11299
BLID	0	0	0	0	5.25662	0	0	5.08746	6.23484	0	0	0	0	0	0	0	0	0	0	0	0	0	0	0	0	3.70954	0	0	3.57363	0	0	0	0	0	0	0	0	5.62902	0	0	3.88266	0	0	0	4.8292	0	2.89527	0	5.20069
BLK	1.75106	0	0	0	2.94141	0	0	3.68314	0	0	0	0	0	0	0	0	0	0	1.38426	0	0	0	0	0	0	0	1.27609	0	0	0	2.61564	0	0	0	0	0	0	4.76059	2.883	0	2.35415	2.46743	0	0	0	0	0	0	5.04892
BLNK	4.14247	2.40582	2.47813	1.14676	4.86934	0	2.12554	5.55071	5.58366	0	0	0	2.83549	4.61968	1.10134	2.11062	2.41487	0.885992	1.70836	0	2.89067	0	3.3621	0	2.69334	1.33736	1.00084	2.45978	2.70332	3.45192	2.20525	2.36995	0	0	0	1.27051	3.08906	5.11696	5.01933	2.54244	2.162	0	0.743921	1.07412	1.25486	1.00434	2.08927	1.8135	5.45782
BLOC1S5	5.39703	5.49928	0	5.35658	6.10362	4.91792	5.55891	3.26017	0	6.26764	5.73246	5.50378	4.71472	0	5.65817	4.98775	5.19615	5.68938	4.6048	5.06105	5.86316	5.55314	4.79387	4.21574	3.61485	4.87164	1.61354	2.23413	2.73808	4.82162	4.94133	3.25983	0	0	3.70937	2.42209	4.70646	4.71243	4.2838	3.99043	4.04384	4.87994	5.31734	4.26278	3.63356	3.21414	2.94452	4.43956	5.06866
BLVRA	6.36138	6.2524	7.11007	6.66055	5.75296	5.57323	6.0015	5.98988	0	6.33903	4.63039	5.52954	6.54015	6.22301	5.71555	6.24164	5.37913	6.38682	5.70115	5.90728	6.02589	6.40507	6.40153	5.04613	3.20192	4.18403	3.61621	4.9719	3.5029	3.74719	3.86223	5.01204	0	0	4.52458	4.47159	2.17629	5.55324	0	5.86551	3.56804	6.10411	4.57113	2.85157	4.26276	3.62263	4.66755	5.72434	3.24441
BLVRB	4.42466	3.67153	0	4.38516	4.34159	0	5.05108	4.17669	0	2.77047	4.75307	4.8867	4.70846	0	2.50917	5.60247	4.53526	2.99064	3.90075	0	4.77004	5.54677	3.10525	4.60499	0	4.30492	4.67858	3.59267	3.61971	3.86569	3.98143	0	0	0	2.81006	2.76266	3.11951	4.70616	4.27762	2.10263	1.75399	4.76227	5.09464	3.33017	4.73114	3.20833	3.4597	0	4.28702
BMF	6.95528	7.31222	7.05175	7.27205	6.1639	7.50078	7.18604	6.92021	6.89	7.44014	6.95449	7.46382	7.43176	7.73239	7.51713	7.11004	7.33143	7.49561	7.2022	7.95042	7.49537	6.94293	7.79346	7.33533	1.90264	2.27026	1.1723	1.08906	0	0	0	0	2.86681	0	2.22531	2.4388	3.20605	2.27403	4.15936	2.81619	1.66721	0	0.883558	0.758851	0.90156	0	1.01373	3.14947	3.62331
BMP1	3.10527	2.30021	4.14535	1.68573	4.49042	3.80425	3.61594	3.10685	0	1.55909	1.96104	2.49385	4.15474	3.55659	2.37393	2.01079	1.57429	2.2843	3.04387	0	3.13923	0.94622	2.13419	3.8075	2.32016	0	0	2.10022	0	0	2.10344	2.74626	0	3.37066	0	0	2.80716	3.23141	2.35038	1.97719	2.23322	2.96276	1.50998	1.81687	2.6001	0.93998	1.31386	2.97973	4.29095
BMP10	0	0	0	0	0	0	0	0	0	0	0	0	0	0	0	0	0	0	0	0	0	3.28433	0	0	0	0	0	0	0	0	0	0	0	0	0	0	0	0	0	0	0	0	0	0	0	0	0	0	0
BMP15	0	0	0	0	0	0	0	3.70748	0	0	0	0	0	0	0	0	0	0	2.09767	0	0	0	0	0	0	0	1.96203	0	0	0	3.51692	0	0	0	0	0	1.89348	0	0	0	0	0	0	0	0	3.2825	0	0	3.81541
BMP2	4.06861	1.89321	0	2.48535	3.30917	0	1.64331	5.0267	0	2.33308	0	0	0	0	1.66443	0	0	0	2.40486	0	0	0	0	0	2.36262	1.9606	2.26088	2.14096	2.63723	0	0	2.30704	0	0	0	1.22512	2.66314	3.65616	4.17079	1.33541	1.06844	1.59181	3.31417	0	1.20983	1.53884	1.34571	1.75783	4.95298
BMP2K	3.98784	2.78697	3.76037	2.58497	4.56099	3.4263	3.55751	4.88866	5.31015	0.573194	0	0.521395	2.38204	0	1.36317	2.14299	0.801943	1.11377	1.35421	0	2.43396	0	2.60805	0	3.52463	4.70884	4.1842	3.44446	4.01217	4.42445	3.07663	4.4894	5.89846	4.6772	4.01002	5.3139	5.28583	4.92792	5.89618	4.42123	4.23954	4.69017	4.32099	4.37343	4.88498	3.41507	4.6768	4.83886	4.8544
BMP3	5.03168	2.14065	4.11397	3.27291	6.09088	3.5313	2.66337	6.03324	3.60546	2.13154	0	0	3.05335	0	0	0	1.19442	0	0	0	0	0	0	0	1.20222	0	2.19311	1.65162	2.56525	0	2.40496	3.44879	0	0	0	0	1.69298	3.57701	5.45061	0	0	0	0	1.21101	0.867608	2.19857	1.55396	3.08393	5.16826
BMP4	6.42303	6.53886	6.52455	6.39748	6.71599	6.24165	6.68285	5.81706	6.2045	6.5272	6.15256	6.15358	6.89153	5.73326	6.64206	7.1722	6.59829	5.97581	6.55237	0	6.26179	6.82444	6.95723	5.68444	2.54615	3.4774	1.68516	3.16507	3.7226	0	4.64264	2.48893	0	0	0	2.85839	3.95812	5.95484	3.45123	2.6645	2.27673	0	1.31804	2.22336	3.5533	0	2.20235	4.54002	5.17078
BMP5	4.19009	1.79639	0	1.63021	6.21109	2.83384	2.28403	4.49784	0	0	3.57769	0	0	0	1.57394	0	0	0	1.5642	0	0	0	0	0	2.25552	0	0	2.03831	2.52547	2.74853	2.85467	3.9441	0	0	0	0	0	3.53309	5	0	0.999797	2.22366	1.73513	0	0	0	1.92952	0	4.82333
BMP6	3.19782	0	0	2.79869	3.64891	0	3.20994	0	0	0	0	2.04003	0	0	1.93005	2.3424	0	0	0	0	2.64329	3.99498	0	0	0	0	2.56387	0	0	0	0	0	0	4.70653	2.20207	0	0	3.09042	0	1.57211	0	0	0	0	1.43343	0	3.45734	0	4.53519
BMP7	4.15218	2.20428	0	4.38345	4.23033	3.31357	3.91797	4.76825	0	2.86065	2.31898	4.44373	3.49863	0	4.30366	3.96565	4.32851	3.89523	3.25784	0	3.55706	3.11571	4.29996	4.49272	0	2.27637	2.59495	0	2.16037	0	3.87187	3.14947	0	0	0	2.44508	3.80728	4.80739	0	1.59699	1.9697	1.87874	0.88709	1.25803	2.16701	1.82093	1.01762	3.77239	4.73409
BMP8A	0	0	0	0	5.28295	3.02832	0	6.09271	0	1.95054	0	1.83066	0	5.03088	2.49007	2.94289	4.20685	3.49264	3.34235	0	0	0	3.08475	0	4.77886	4.67929	4.40464	4.25899	0	0	5.48149	4.15442	6.67693	5.4011	2.79019	5.01425	3.62671	0	5.21736	3.8042	3.66394	3.79293	2.68707	4.396	5.10999	5.37699	5.44793	5.37692	0
BMP8B	1.68242	1.5364	0	2.07745	4.6982	0	1.99062	4.13693	0	0	0	0	0	0	0	0	1.28486	0	1.32419	0	0	0	1.79168	0	4.5082	4.26496	3.69492	3.02927	3.96564	3.82649	4.33339	3.88984	6.21592	4.4168	4.05082	4.15864	4.76254	4.87992	3.69048	3.99402	4.09865	4.79684	4.30685	3.67003	4.34393	4.64482	4.42679	4.00087	4.95333
BMPER	4.99439	0	2.65427	2.38375	6.54907	2.35432	3.50961	6.37705	5.0718	0.866482	0	0.794656	1.75264	0	0	0	0	0	2.30457	0	0	0	0	0	1.18059	1.46913	1.73085	1.03051	2.53334	2.27465	0	2.54326	0	0	0	0	2.41925	5.18933	5.41302	2.72016	1.59105	2.83965	0.833096	1.18928	0.850344	0	2.51429	1.96826	5.23484
BMPR1A	5.28592	5.11101	4.12684	4.31866	6.46882	4.84407	4.53708	5.80964	3.61799	4.77918	6.15798	4.15034	4.4518	5.36188	3.66597	4.24294	3.59175	4.38257	4.55266	0	4.03651	4.73337	4.67375	3.87586	2.6446	3.05909	1.48719	1.66094	2.10776	3.90016	2.41604	1.17101	4.46774	0	0	2.13501	3.68212	5.01231	3.55882	3.34704	1.62608	3.21732	3.1206	1.86987	2.11433	1.14282	2.4324	2.81563	3.86527
BMPR1B	6.61798	5.19455	4.68381	5.70516	7.30936	5.1514	5.91577	6.82866	5.95168	5.24283	4.99197	5.27421	6.1649	4.475	5.1563	6.21957	5.43092	4.78535	5.6443	6.42688	5.24713	5.88609	5.67679	5.1233	2.78848	2.92602	3.27131	0.980289	3.07843	5.05459	2.2936	5.21115	5.6406	2.707	3.77498	1.71789	3.71945	5.22574	6.6154	3.14116	2.72975	3.64287	3.0516	2.92033	0.806631	2.41917	1.86329	1.89443	6.11687
BMPR2	6.14475	5.50413	5.51016	5.48769	6.44871	5.75379	5.74767	6.18496	5.0582	5.46625	5.4197	5.12232	5.3947	5.59522	5.57432	5.32265	4.58411	5.04879	5.6746	3.86191	5.57324	5.07056	5.70343	4.7621	3.09198	4.0672	3.34869	3.21121	3.8518	4.68431	3.74717	4.77099	4.58875	4.61341	4.40626	3.80338	5.0101	5.74729	5.56545	4.01991	3.69592	3.72223	4.68741	3.93216	4.20896	3.27125	4.19141	5.23959	5.45236
BMX	4.10433	2.99412	0	0	5.54682	2.4105	0	5.37678	0	0	3.12164	1.34588	0	0	1.92016	0	0	2.35696	0	0	0	0	0	0	2.65921	2.23624	1.77977	0	2.12113	4.65362	0	2.60108	3.72453	0	0	0	5.04199	5.51371	5.07662	0	0	4.43828	0	1.88251	1.42499	0	0	2.83055	5.08623
BNC1	7.20888	6.59718	7.29538	6.73277	6.34542	6.90356	6.97048	5.91466	4.79279	6.33756	7.13703	6.84156	7.01187	6.40725	6.8049	6.83674	6.44771	6.51533	6.63513	7.40011	5.44603	6.52318	5.81912	5.63278	5.37323	5.99976	6.33547	5.43501	6.16151	6.3425	5.56186	5.40993	4.48872	6.87608	5.94372	5.86454	5.61678	5.73609	0	5.71384	5.79133	5.86994	5.79984	5.5178	5.68067	4.18374	5.06244	5.33461	5.71292
BNC2	6.51622	6.72701	6.94378	6.61071	7.10325	6.57046	6.93472	7.14153	6.98206	6.7018	7.26901	6.47915	7.09458	7.20575	7.01334	6.56972	6.94496	6.92685	7.32433	5.58824	6.95549	6.99646	6.95545	7.67448	4.81738	4.71771	3.79797	3.33923	4.53694	4.57856	3.66015	4.94295	4.72587	4.61847	3.98827	5.4027	5.06263	5.87891	5.53888	5.30449	4.65952	5.57051	3.84405	4.38221	4.62194	3.65329	4.0326	4.55972	5.18564
[truncated: 13,034 more rows]
[truncated: 367 more columns]

## Sheet: Figure 4b
Figure 4b - aggregate chromosome 12 copy number (minus ploidy) of all microdissected tumours and their rolling mean log2 fold-change in gene expression against seminiferous tubules
chr	start	end	copy number minus ploidy				logFC	AveExpr	t	P.Value	adj.P.Val	B	chr	pos
[truncated: 13,365 more rows]
